# Supplementary material for: Isolation and characterization of putative functional long terminal repeat retrotransposons in the Pyrus genome
Source: Mob DNA. 2016 Jan 15;7:1. doi: 10.1186/s13100-016-0058-8 (PMC4715297; doi:10.1186/s13100-016-0058-8)
Supplement: Additional file 1: Table S1. — Annotation of 440 isolated LTR retrotransposons. (XLSX 88 kb) [file 13100_2016_58_MOESM1_ESM.xlsx]

## Sheet: CG分开
Table S1. Annotation of 440 isolated LTR retrotransposons
Type	Position in Pyrus scafolds	pf03732_GAG	pf00665_INT	pf07727_copia_RT	pf00078_gypsy_RT	element start	element end	length	lLTR start	lLTR end	lLTR length	rLTR start	rLTR end	rLTR length	lTSD start	lTSD end	lTSD motif	rTSD start	rTSD end	rTSD motif	PPT start	PPT end	PPT motif	PPT strand	PPT offset	PBS start	PBS end	PBS strand	tRNA	tRNA
copia	>AJSU01000035.1_27537_32676	+	+	+		27537	32676	5140	27537	27930	394	32283	32676	394	27532	27536	gagca	32677	32681	gagca
	>AJSU01000035.1_4464_10710		+	+		4464	10710	6247	4464	4906	443	10257	10710	454	4459	4463	taatt	10711	10715	taatt												motif	PBS	offset	tRNA	offset	PBS/tRNA	edist
	>AJSU01000074.1_7919_13364		+	+		7919	13364	5446	7919	8415	497	12868	13364	497	7914	7918	tattc	13365	13369	tattc
	>AJSU01000110.1_7306_13670		+	+		7306	13670	6365	7306	7523	218	13445	13670	226	7301	7305	ttttt	13671	13675	ttttt
	>AJSU01000113.1_27402_32756		+	+		27402	32756	5355	27402	28040	639	32118	32756	639	27397	27401	aaaag	32757	32761	aaaag
	>AJSU01000123.1_62766_67651	+	+	+		62766	67651	4886	62766	63059	294	67369	67651	283	62761	62765	gatgt	67652	67656	gatgt
	>AJSU01000166.1_10297_16749		+	+		10297	16749	6453	10297	10764	468	16282	16749	468	10292	10296	ggagc	16750	16754	ggagc
	>AJSU01000187.1_30408_34412	+		+		30408	34412	4005	30408	30693	286	34110	34412	303	30403	30407	ttaaa	34413	34417	ttaaa
	>AJSU01000206.1_27104_32244	+	+	+		27104	32244	5141	27104	27497	394	31841	32244	404	27099	27103	cccca	32245	32249	cccca
	>AJSU01000239.1_6416_12844		+	+		6416	12844	6429	6416	6755	340	12505	12844	340	6411	6415	aagtt	12845	12849	aagtt
	>AJSU01000241.1_11122_17008	+	+	+		11122	17008	5887	11122	11351	230	16779	17008	230	11117	11121	aaaga	17009	17013	aaaga
	>AJSU01000269.1_625_5647		+	+		625	5647	5023	625	1000	376	5272	5647	376	620	624	ccccg	5648	5652	ccccg
	>AJSU01000315.1_6723_14570		+	+		6723	14570	7848	6723	7102	380	14190	14570	381	6718	6722	taaaa	14571	14575	taaaa
	>AJSU01000412.1_7081_12502		+	+		7081	12502	5422	7081	7387	307	12188	12502	315	7076	7080	aacca	12503	12507	aacca
	>AJSU01000422.1_6378_11730		+	+		6378	11730	5353	6378	6637	260	11471	11730	260	6373	6377	caacg	11731	11735	caacg						11457	11467	-	Populus_trichocarpa_scaffold_1.trna67-MetCAT	(7961131-7961060)
	>AJSU01000472.1_10645_15816		+	+		10645	15816	5172	10645	11155	511	15306	15816	511	10640	10644	atgtg	15817	15821	atgtg
	>AJSU01000545.1_11387_16526	+	+	+		11387	16526	5140	11387	11779	393	16134	16526	393	11382	11386	agaat	16527	16531	agaat
	>AJSU01000775.1_46866_51992		+	+		46866	51992	5127	46866	47406	541	51470	51992	523	46861	46865	cactc	51993	51997	cactc
	>AJSU01000820.1_4885_10049		+	+		4885	10049	5165	4885	5058	174	9862	10049	188	4880	4884	atacc	10050	10054	atacc
	>AJSU01001030.1_1137_6164	+	+	+		1137	6164	5028	1137	1464	328	5827	6164	338	1132	1136	gtaaa	6165	6169	gtaaa
	>AJSU01001146.1_188_3996	+		+		188	3996	3809	188	558	371	3626	3996	371	183	187	gttta	3997	4001	gttta
	>AJSU01001238.1_1001_7438		+	+		1001	7438	6438	1001	1341	341	7098	7438	341	996	1000	tatgc	7439	7443	tatgc
	>AJSU01001310.1_43172_47832		+	+		43172	47832	4661	43172	43436	265	47568	47832	265	43167	43171	tcttt	47833	47837	tcttt
	>AJSU01001362.1_22999_29479			+		22999	29479	6481	22999	23271	273	29200	29479	280	22994	22998	ttatt	29480	29484	ttatt	23272	23281	aaggggggag	-	1
	>AJSU01001426.1_7341_12629		+	+		7341	12629	5289	7341	7854	514	12118	12629	512	7336	7340	ctccc	12630	12634	ctccc
	>AJSU01001526.1_10205_15507	+	+	+		10205	15507	5303	10205	10517	313	15207	15507	301	10200	10204	tatgt	15508	15512	tatgt
	>AJSU01001544.1_13318_19758		+	+		13318	19758	6441	13318	13681	364	19396	19758	363	13313	13317	gttca	19759	19763	gttca
	>AJSU01001585.1_43649_49084	+	+	+		43649	49084	5436	43649	43860	212	48873	49084	212	43644	43648	aaact	49085	49089	aaact
	>AJSU01001599.1_32610_37204	+	+	+		32610	37204	4595	32610	33011	402	36813	37204	392	32605	32609	tctcc	37205	37209	tctcc
	>AJSU01001724.1_25107_30068	+	+	+		25107	30068	4962	25107	25333	227	29833	30068	236	25102	25106	agttc	30069	30073	agttc						29823	29834	-	Populus_trichocarpa_scaffold_1.trna67-MetCAT	(7961131-7961060)
	>AJSU01001726.1_33809_38929	+	+	+		33809	38929	5121	33809	34192	384	38546	38929	384	33804	33808	tgttt	38930	38934	tgttt
	>AJSU01001752.1_30248_35216		+	+		30248	35216	4969	30248	30578	331	34901	35216	316	30243	30247	agctt	35217	35221	agctt	30552	30562	gaagagaatgg	-	26
	>AJSU01001806.1_3776_8755		+	+		3776	8755	4980	3776	4208	433	8323	8755	433	3771	3775	cggaa	8756	8760	cggaa	4227	4239	aggaatgaaggcg	-	19
	>AJSU01001929.1_14732_19735		+	+		14732	19735	5004	14732	15109	378	19358	19735	378	14727	14731	cctac	19736	19740	cctac
	>AJSU01001951.1_2359_6509	+	+	+		2359	6509	4151	2359	2661	303	6207	6509	303	2354	2358	tgacg	6510	6514	tgacg
	>AJSU01002013.1_9741_16186		+	+		9741	16186	6446	9741	10085	345	15842	16186	345	9736	9740	ttttt	16187	16191	ttttt
	>AJSU01002028.1_20216_25371		+	+		20216	25371	5156	20216	20724	509	24863	25371	509	20211	20215	tgaat	25372	25376	tgaat
	>AJSU01002071.1_5920_10904	+	+	+		5920	10904	4985	5920	6236	317	10588	10904	317	5915	5919	tggcc	10905	10909	tggcc
	>AJSU01002169.1_10263_16819		+	+		10263	16819	6557	10263	10605	343	16477	16819	343	10258	10262	aatat	16820	16824	aatat
	>AJSU01002174.1_39531_44838		+	+		39531	44838	5308	39531	40035	505	44342	44838	497	39526	39530	gtacc	44839	44843	gtacc
	>AJSU01002207.1_21938_26991		+	+		21938	26991	5054	21938	22447	510	26482	26991	510	21933	21937	gggtc	26992	26996	gggtc
	>AJSU01002418.1_5626_12018		+	+		5626	12018	6393	5626	6153	528	11481	12018	538	5621	5625	ccaca	12019	12023	ccaca
	>AJSU01002446.1_12155_17260	+	+	+		12155	17260	5106	12155	12384	230	17031	17260	230	12150	12154	gacct	17261	17265	gacct	17038	17058	agaagaagtgcagagagaaag	+	27
	>AJSU01002481.1_4311_9650		+	+		4311	9650	5340	4311	4876	566	9052	9650	599	4306	4310	aagaa	9651	9655	aagaa	4896	4907	gcaagaaggagg	-	20							Met	(CAT)	72	bp		Sc:	68.81	tatcagagccagg	3	0	0
	>AJSU01002497.1_13991_19132	+	+	+		13991	19132	5142	13991	14401	411	18739	19132	394	13986	13990	ttgat	19133	19137	ttgat
	>AJSU01002504.1_52586_57356	+	+	+		52586	57356	4771	52586	52765	180	57177	57356	180	52581	52585	aaaac	57357	57361	aaaac	57146	57156	agaagaaggag	+	21
	>AJSU01002517.1_65130_69870	+	+	+		65130	69870	4741	65130	65309	180	69691	69870	180	65125	65129	aaaac	69871	69875	aaaac	65330	65340	agaagaaggag	-	21
	>AJSU01002517.1_9574_14712	+	+	+		9574	14712	5139	9574	9967	394	14319	14712	394	9569	9573	gacca	14713	14717	gacca												Met	(CAT)	72	bp		Sc:	68.81	tatcagagcaggtt	3	0	1
	>AJSU01002573.1_2199_6193	+	+	+		2199	6193	3995	2199	2748	550	5644	6193	550	2194	2198	gacgg	6194	6198	gacgg
	>AJSU01002612.1_7319_12409		+	+		7319	12409	5091	7319	7753	435	11977	12409	433	7314	7318	gtcct	12410	12414	gtcct
	>AJSU01002633.1_8876_14825		+	+		8876	14825	5950	8876	9333	458	14368	14825	458	8871	8875	ggtgg	14826	14830	ggtgg
	>AJSU01002653.1_1817_6768	+	+	+		1817	6768	4952	1817	2058	242	6537	6768	232	1812	1816	ccatc	6769	6773	ccatc
	>AJSU01002833.1_4942_9736		+	+		4942	9736	4795	4942	5238	297	9438	9736	299	4937	4941	ggcaa	9737	9741	ggcaa
	>AJSU01002952.1_38128_42937		+	+		38128	42937	4810	38128	38439	312	42626	42937	312	38123	38127	aatat	42938	42942	aatat
	>AJSU01003065.1_69563_75517		+	+		69563	75517	5955	69563	69991	429	75081	75517	437	69558	69562	agaca	75518	75522	agaca
	>AJSU01003111.1_742_5453		+	+		742	5453	4712	742	1048	307	5146	5453	308	737	741	aggcc	5454	5458	aggcc
	>AJSU01003114.1_8137_13572	+	+	+		8137	13572	5436	8137	8348	212	13361	13572	212	8132	8136	catta	13573	13577	catta
	>AJSU01003183.1_13706_21486		+	+		13706	21486	7781	13706	14031	326	21144	21486	343	13701	13705	aaaca	21487	21491	aaaca	14021	14030	gaaggaaaaa	-	10
	>AJSU01003478.1_7960_12748		+	+		7960	12748	4789	7960	8257	298	12459	12748	290	7955	7959	agttt	12749	12753	agttt						8258	8268	+	Populus_trichocarpa_scaffold_12.trna13-MetCAT	(11321771-11321842)
	>AJSU01003571.1_14103_19105		+	+		14103	19105	5003	14103	14361	259	18847	19105	259	14098	14102	gaagg	19106	19110	gaagg	18865	18874	agagaggaag	+	27
	>AJSU01003577.1_27196_32018	+	+	+		27196	32018	4823	27196	27369	174	31835	32018	184	27191	27195	gaaac	32019	32023	gaaac						27373	27386	+	Populus_trichocarpa_scaffold_1.trna67-MetCAT	(7961131-7961060)
	>AJSU01003667.1_25084_31493		+	+		25084	31493	6410	25084	25554	471	31013	31493	481	25079	25083	ccaag	31494	31498	ccaag
	>AJSU01003714.1_44139_49549		+	+		44139	49549	5411	44139	44737	599	48941	49549	609	44134	44138	cacat	49550	49554	cacat
	>AJSU01003724.1_15781_21117		+	+		15781	21117	5337	15781	16293	513	20604	21117	514	15776	15780	atatt	21118	21122	atatt
	>AJSU01004036.1_5272_11703		+	+		5272	11703	6432	5272	5619	348	11364	11703	340	5267	5271	cttag	11704	11708	cttag
	>AJSU01004039.1_12777_19208		+	+		12777	19208	6432	12777	13116	340	18861	19208	348	12772	12776	ctaag	19209	19213	ctaag
	>AJSU01004152.1_23298_26030	+		+		23298	26030	2733	23298	23880	583	25447	26030	584	23293	23297	gttct	26031	26035	gttct	23894	23911	gagtaaagaatgagatgg	-	14
	>AJSU01004174.1_17655_26272		+	+		17655	26272	8618	17655	18028	374	25910	26272	363	17650	17654	ttcac	26273	26277	ttcac	18049	18059	agatgagagaa	-	21
	>AJSU01004223.1_4852_10804		+	+		4852	10804	5953	4852	5181	330	10444	10804	361	4843	4851	tgatattat	10805	10813	tgatattat
	>AJSU01004238.1_10987_16273	+	+	+		10987	16273	5287	10987	11248	262	16004	16273	270	10982	10986	actag	16274	16278	actag
	>AJSU01004347.1_91740_102151		+	+		91740	102151	10412	91740	91975	236	101900	102151	252	91734	91739	aaattt	102152	102157	aaattt	91976	91989	aaggagcaaggagg	-	1
	>AJSU01004619.1_30796_36045	+	+	+		30796	36045	5250	30796	31086	291	35771	36045	275	30791	30795	ctttt	36046	36050	ctttt
	>AJSU01004641.1_23864_28264		+	+		23864	28264	4401	23864	24094	231	28020	28264	245	23859	23863	aggta	28265	28269	aggta
	>AJSU01004831.1_64904_70127	+	+	+		64904	70127	5224	64904	65140	237	69891	70127	237	64899	64903	agagt	70128	70132	agagt
	>AJSU01005022.1_4017_9468	+	+	+		4017	9468	5452	4017	4295	279	9182	9468	287	4012	4016	gaact	9469	9473	gaact						4299	4309	+	Populus_trichocarpa_scaffold_1.trna67-MetCAT	(7961131-7961060)
	>AJSU01005217.1_12110_22415		+	+		12110	22415	10306	12110	12622	513	21878	22415	538	12105	12109	cgagc	22416	22420	cgagc
	>AJSU01005265.1_5143_9835		+	+		5143	9835	4693	5143	5428	286	9560	9835	276	5138	5142	atttg	9836	9840	atttg	9549	9559	aagggagggaa	+	1
	>AJSU01005320.1_41321_46127		+	+		41321	46127	4807	41321	41616	296	45832	46127	296	41316	41320	ggcaa	46128	46132	ggcaa
	>AJSU01005648.1_35752_39591	+	+	+		35752	39591	3840	35752	36120	369	39223	39591	369	35747	35751	attta	39592	39596	attta
	>AJSU01005664.1_18045_22913	+	+	+		18045	22913	4869	18045	18331	287	22627	22913	287	18040	18044	gtttg	22914	22918	gtttg	22606	22616	agacagaaagg	+	11
	>AJSU01005702.1_31545_34900		+	+		31545	34900	3356	31545	31769	225	34684	34900	217	31537	31544	gtatttat	34901	34908	gtatttat
	>AJSU01005714.1_46360_51598	+	+	+		46360	51598	5239	46360	46752	393	51206	51598	393	46355	46359	gagac	51599	51603	gagac
	>AJSU01005770.1_191_5491	+	+	+		191	5491	5301	191	435	245	5247	5491	245	186	190	ctatc	5492	5496	ctatc
	>AJSU01005842.1_49484_51924		+	+		49484	51924	2441	49484	49691	208	51716	51924	209	49479	49483	ataat	51925	51929	ataat
	>AJSU01005917.1_722_7155		+	+		722	7155	6434	722	1067	346	6818	7155	338	717	721	ctaat	7156	7160	ctaat
	>AJSU01006068.1_7044_12133		+	+		7044	12133	5090	7044	7264	221	11913	12133	221	7039	7043	gaagg	12134	12138	gaagg
	>AJSU01006092.1_12720_19288		+	+		12720	19288	6569	12720	13263	544	18745	19288	544	12715	12719	gttac	19289	19293	gttac
	>AJSU01006163.1_8149_14598		+	+		8149	14598	6450	8149	8593	445	14154	14598	445	8144	8148	atgat	14599	14603	atgat
	>AJSU01006383.1_25426_30456		+	+		25426	30456	5031	25426	25811	386	30071	30456	386	25421	25425	ctctt	30457	30461	ctctt
	>AJSU01006440.1_32100_36520	+	+	+		32100	36520	4421	32100	32403	304	36217	36520	304	32095	32099	gcctt	36521	36525	gcctt
	>AJSU01006605.1_26555_31827		+	+		26555	31827	5273	26555	26742	188	31648	31827	180	26550	26554	acaaa	31828	31832	acaaa	31617	31629	gcggaaaagaaaa	+	19
	>AJSU01006675.1_97443_102837	+	+	+		97443	102837	5395	97443	97671	229	102609	102837	229	97438	97442	gattc	102838	102842	gattc	102622	102636	agaggaagaacaaat	+	27
	>AJSU01006761.1_56771_61552		+	+		56771	61552	4782	56771	57102	332	61221	61552	332	56766	56770	gtaag	61553	61557	gtaag
	>AJSU01006776.1_44423_49204		+	+		44423	49204	4782	44423	44754	332	48873	49204	332	44418	44422	cttac	49205	49209	cttac
	>AJSU01006861.1_56223_61362	+	+	+		56223	61362	5140	56223	56616	394	60959	61362	404	56218	56222	tcaac	61363	61367	tcaac
	>AJSU01006944.1_10447_15649	+	+	+		10447	15649	5203	10447	10670	224	15426	15649	224	10442	10446	cttcc	15650	15654	cttcc
	>AJSU01007103.1_76019_80970	+	+	+		76019	80970	4952	76019	76304	286	80657	80970	314	76014	76018	attat	80971	80975	attat
	>AJSU01007348.1_8605_13745	+	+	+		8605	13745	5141	8605	8998	394	13352	13745	394	8600	8604	caaca	13746	13750	caaca
	>AJSU01007368.1_17979_23253	+	+	+		17979	23253	5275	17979	18239	261	22993	23253	261	17974	17978	cccac	23254	23258	cccac
	>AJSU01007406.1_3189_8073	+	+	+		3189	8073	4885	3189	3475	287	7787	8073	287	3184	3188	atgac	8074	8078	atgac
	>AJSU01007445.1_10207_15066		+	+		10207	15066	4860	10207	10536	330	14737	15066	330	10202	10206	gatgt	15067	15071	gatgt
	>AJSU01007527.1_24429_28972		+	+		24429	28972	4544	24429	24783	355	28625	28972	348	24424	24428	caaac	28973	28977	caaac												Met	(CAT)	72	bp		Sc:	68.81	tatcagagcca	3	0	0
	>AJSU01007749.1_8399_13634	+	+	+		8399	13634	5236	8399	8638	240	13395	13634	240	8394	8398	atatc	13635	13639	atatc						13381	13391	-	Populus_trichocarpa_scaffold_11.trna18-MetCAT	(16641068-16640997)
	>AJSU01007786.1_2408_11751		+	+		2408	11751	9344	2408	3027	620	11187	11751	565	2403	2407	tttat	11752	11756	tttat
	>AJSU01007800.1_9078_14365		+	+		9078	14365	5288	9078	9682	605	13751	14365	615	9073	9077	cagac	14366	14370	cagac
	>AJSU01007940.1_15453_20218		+	+		15453	20218	4766	15453	15776	324	19895	20218	324	15448	15452	cggat	20219	20223	cggat
	>AJSU01007940.1_4829_10081		+	+		4829	10081	5253	4829	5422	594	9495	10081	587	4824	4828	taggc	10082	10086	taggc
	>AJSU01007963.1_6655_11836	+	+	+		6655	11836	5182	6655	6865	211	11618	11836	219	6650	6654	gttaa	11837	11841	gttaa						11608	11619	-	Populus_trichocarpa_scaffold_15.trna19-LeuAAG	(9709127-9709044)
	>AJSU01008006.1_2814_7777		+	+		2814	7777	4964	2814	3173	360	7419	7777	359	2809	2813	catca	7778	7782	catca						7401	7415	-	Populus_trichocarpa_scaffold_1.trna67-MetCAT	(7961131-7961060)
	>AJSU01008047.1_18806_24160		+	+		18806	24160	5355	18806	19444	639	23522	24160	639	18801	18805	ataac	24161	24165	ataac
	>AJSU01008047.1_36189_40265	+	+	+		36189	40265	4077	36189	36779	591	39682	40265	584	36184	36188	agtat	40266	40270	agtat	39678	39693	ggggtgaaaaaaaaaa	+	11
	>AJSU01008132.1_15786_20838		+	+		15786	20838	5053	15786	16199	414	20425	20838	414	15781	15785	gtatc	20839	20843	gtatc
	>AJSU01008280.1_2158_6628	+	+	+		2158	6628	4471	2158	2474	317	6287	6628	342	2153	2157	ctatt	6629	6633	ctatt
	>AJSU01008284.1_136594_141925	+	+	+		136594	141925	5332	136594	136822	229	141697	141925	229	136589	136593	atttc	141926	141930	atttc						136826	136836	+	Populus_trichocarpa_scaffold_1.trna67-MetCAT	(7961131-7961060)
	>AJSU01008287.1_34166_39144		+	+		34166	39144	4979	34166	34558	393	38752	39144	393	34161	34165	gttta	39145	39149	gttta
	>AJSU01008317.1_44766_48540	+		+		44766	48540	3775	44766	45071	306	48225	48540	316	44761	44765	gagct	48541	48545	gagct
	>AJSU01008322.1_921_6013	+	+	+		921	6013	5093	921	1201	281	5740	6013	274	916	920	agttc	6014	6018	agttc
	>AJSU01008374.1_23077_28059	+	+	+		23077	28059	4983	23077	23382	306	27738	28059	322	23072	23076	ctaac	28060	28064	ctaac
	>AJSU01008480.1_39868_45072	+	+	+		39868	45072	5205	39868	40110	243	44830	45072	243	39863	39867	caaac	45073	45077	caaac
	>AJSU01008552.1_7596_12337	+	+	+		7596	12337	4742	7596	7792	197	12160	12337	178	7587	7595	gtttcttca	12338	12346	gtttcttca
	>AJSU01008564.1_35893_42312		+	+		35893	42312	6420	35893	36346	454	41869	42312	444	35888	35892	tggta	42313	42317	tggta
	>AJSU01008626.1_2785_7651	+	+	+		2785	7651	4867	2785	3106	322	7330	7651	322	2780	2784	ggcag	7652	7656	ggcag
	>AJSU01008718.1_21849_26902		+	+		21849	26902	5054	21849	22261	413	26488	26902	415	21844	21848	tagtt	26903	26907	tagtt
	>AJSU01008728.1_8640_13469	+	+	+		8640	13469	4830	8640	8821	182	13288	13469	182	8635	8639	aagaa	13470	13474	aagaa
	>AJSU01008755.1_19073_23920	+	+	+		19073	23920	4848	19073	19361	289	23632	23920	289	19068	19072	tgtat	23921	23925	tgtat
	>AJSU01009042.1_7640_11447	+		+		7640	11447	3808	7640	7967	328	11120	11447	328	7635	7639	agaat	11448	11452	agaat
	>AJSU01009052.1_14530_22001		+	+		14530	22001	7472	14530	15192	663	21349	22001	653	14525	14529	ggttg	22002	22006	ggttg
	>AJSU01009054.1_1795_7076		+	+		1795	7076	5282	1795	2335	541	6539	7076	538	1790	1794	atttg	7077	7081	atttg
	>AJSU01009248.1_25246_30828		+	+		25246	30828	5583	25246	25924	679	30148	30828	681	25241	25245	ctaat	30829	30833	ctaat
	>AJSU01009248.1_39171_44206	+	+	+		39171	44206	5036	39171	39440	270	43937	44206	270	39166	39170	ttagc	44207	44211	ttagc
	>AJSU01009380.1_14222_19343		+	+		14222	19343	5122	14222	14731	510	18834	19343	510	14217	14221	gtatc	19344	19348	gtatc
	>AJSU01009460.1_10000_13824	+		+		10000	13824	3825	10000	10343	344	13497	13824	328	9995	9999	gttcc	13825	13829	gttcc
	>AJSU01009657.1_101481_107851		+	+		101481	107851	6371	101481	101835	355	107500	107851	352	101476	101480	gaata	107852	107856	gaata
	>AJSU01009663.1_98255_103243	+	+	+		98255	103243	4989	98255	98581	327	102927	103243	317	98250	98254	atgcg	103244	103248	atgcg
	>AJSU01009766.1_10786_15906		+	+		10786	15906	5121	10786	11305	520	15398	15906	509	10781	10785	caatg	15907	15911	caatg
	>AJSU01009814.1_17632_21213		+	+		17632	21213	3582	17632	17900	269	20953	21213	261	17627	17631	ggatc	21214	21218	ggatc
	>AJSU01009870.1_7593_12350		+	+		7593	12350	4758	7593	7912	320	12031	12350	320	7588	7592	cctac	12351	12355	cctac
	>AJSU01009899.1_27035_31904	+	+	+		27035	31904	4870	27035	27306	272	31639	31904	266	27029	27034	aagaga	31905	31910	aagaga
	>AJSU01009938.1_51911_55679	+		+		51911	55679	3769	51911	52215	305	55375	55679	305	51906	51910	tgagg	55680	55684	tgagg
	>AJSU01010089.1_1825_8911	+	+	+		1825	8911	7087	1825	2218	394	8508	8911	404	1820	1824	cctaa	8912	8916	cctaa
	>AJSU01010120.1_69_4495		+	+		69	4495	4427	69	352	284	4237	4495	259	64	68	tacct	4496	4500	tacct
	>AJSU01010485.1_24459_35898		+	+		24459	35898	11440	24459	24921	463	35446	35898	453	24454	24458	ttagc	35899	35903	ttagc
	>AJSU01010498.1_18782_23922	+	+	+		18782	23922	5141	18782	19175	394	23513	23922	410	18777	18781	ttcaa	23923	23927	ttcaa
	>AJSU01010500.1_34070_37970	+		+		34070	37970	3901	34070	34396	327	37654	37970	317	34065	34069	ttata	37971	37975	ttata
	>AJSU01010545.1_2699_7823		+	+		2699	7823	5125	2699	2992	294	7530	7823	294	2694	2698	tgtac	7824	7828	tgtac
	>AJSU01010675.1_22758_27466		+	+		22758	27466	4709	22758	23065	308	27159	27466	308	22753	22757	gttgg	27467	27471	gttgg
	>AJSU01010693.1_10198_14906		+	+		10198	14906	4709	10198	10505	308	14599	14906	308	10193	10197	ccaac	14907	14911	ccaac
	>AJSU01010893.1_17351_22341	+	+	+		17351	22341	4991	17351	17667	317	22008	22341	334	17346	17350	cagtc	22342	22346	cagtc
	>AJSU01010972.1_13330_18378		+	+		13330	18378	5049	13330	13741	412	17967	18378	412	13325	13329	ggttt	18379	18383	ggttt
	>AJSU01011048.1_19303_24697	+	+	+		19303	24697	5395	19303	19570	268	24438	24697	260	19298	19302	atagg	24698	24702	atagg
	>AJSU01011199.1_20432_25105		+	+		20432	25105	4674	20432	20730	299	24807	25105	299	20427	20431	taata	25106	25110	taata	24796	24806	aagggaggaaa	+	1
	>AJSU01011201.1_584_5390	+	+	+		584	5390	4807	584	758	175	5216	5390	175	579	583	taaat	5391	5395	taaat						762	775	+	Populus_trichocarpa_scaffold_1.trna67-MetCAT	(7961131-7961060)
	>AJSU01011220.1_42659_49236		+	+		42659	49236	6578	42659	43409	751	48479	49236	758	42654	42658	ggtgg	49237	49241	ggtgg
	>AJSU01011262.1_27255_32372		+	+		27255	32372	5118	27255	27762	508	31854	32372	519	27250	27254	tacat	32373	32377	tacat
	>AJSU01011368.1_62_4901	+	+	+		62	4901	4840	62	241	180	4722	4901	180	57	61	gtccc	4902	4906	gtccc
	>AJSU01011392.1_133_5270		+	+		133	5270	5138	133	538	406	4872	5270	399	128	132	gtggt	5271	5275	gtggt
	>AJSU01011427.1_32693_37658	+	+	+		32693	37658	4966	32693	32999	307	37354	37658	305	32688	32692	ctctt	37659	37663	ctctt
	>AJSU01011481.1_4020_8791		+	+		4020	8791	4772	4020	4301	282	8510	8791	282	4015	4019	gccgt	8792	8796	gccgt	8499	8508	aagggaggga	+	2
	>AJSU01011499.1_27019_32325	+	+	+		27019	32325	5307	27019	27285	267	32058	32325	268	27014	27018	caacg	32326	32330	caacg
	>AJSU01011507.1_55290_60596	+	+	+		55290	60596	5307	55290	55557	268	60330	60596	267	55285	55289	cgttg	60597	60601	cgttg
	>AJSU01011529.1_465_5742		+	+		465	5742	5278	465	952	488	5256	5742	487	460	464	gttct	5743	5747	gttct
	>AJSU01011531.1_36973_42250		+	+		36973	42250	5278	36973	37459	487	41763	42250	488	36968	36972	agaac	42251	42255	agaac
	>AJSU01011576.1_41579_46550		+	+		41579	46550	4972	41579	41968	390	46161	46550	390	41574	41578	gaaga	46551	46555	gaaga
	>AJSU01011811.1_4346_8461		+	+		4346	8461	4116	4346	4649	304	8158	8461	304	4341	4345	gagac	8462	8466	gagac
	>AJSU01011813.1_14783_19843		+	+		14783	19843	5061	14783	15286	504	19363	19843	481	14777	14782	gcctgt	19844	19849	gcctgt
	>AJSU01011832.1_27043_31981	+	+	+		27043	31981	4939	27043	27320	278	31715	31981	267	27038	27042	atatc	31982	31986	atatc
	>AJSU01011848.1_5186_10517		+	+		5186	10517	5332	5186	5455	270	10248	10517	270	5181	5185	caaaa	10518	10522	caaaa
	>AJSU01011851.1_3851_8881	+	+	+		3851	8881	5031	3851	4189	339	8543	8881	339	3846	3850	tactc	8882	8886	tactc
	>AJSU01011879.1_7163_12801		+	+		7163	12801	5639	7163	7870	708	12094	12801	708	7158	7162	gataa	12802	12806	gataa
	>AJSU01011885.1_3227_6515		+	+		3227	6515	3289	3227	3460	234	6282	6515	234	3222	3226	tgtga	6516	6520	tgtga	3441	3454	aaggataaagaagg	-	19
	>AJSU01011897.1_18328_22232	+		+		18328	22232	3905	18328	18665	338	21905	22232	328	18323	18327	actgt	22233	22237	actgt
	>AJSU01011998.1_1284_7765		+	+		1284	7765	6482	1284	1656	373	7393	7765	373	1279	1283	ttatg	7766	7770	ttatg
	>AJSU01012016.1_11177_15903		+	+		11177	15903	4727	11177	11475	299	15605	15903	299	11172	11176	gatgc	15904	15908	gatgc
	>AJSU01012120.1_16627_21390		+	+		16627	21390	4764	16627	16949	323	21067	21390	324	16621	16626	ttcaac	21391	21396	ttcaac
	>AJSU01012179.1_4655_12939		+	+		4655	12939	8285	4655	5406	752	12164	12939	776	4650	4654	aactt	12940	12944	aactt
	>AJSU01012215.1_13298_23911		+	+		13298	23911	10614	13298	13640	343	23586	23911	326	13291	13297	aaaattt	23912	23918	aaaattt	13630	13639	gaaggaaaaa	-	10
	>AJSU01012216.1_2608_14179		+	+		2608	14179	11572	2608	3311	704	13502	14179	678	2602	2607	tgtaag	14180	14185	tgtaag	3285	3295	gataaaaagaa	-	26
	>AJSU01012350.1_13984_25972		+	+		13984	25972	11989	13984	14495	512	25498	25972	475	13979	13983	ggtgt	25973	25977	ggtgt
	>AJSU01012368.1_31352_36674		+	+		31352	36674	5323	31352	31863	512	36153	36674	522	31347	31351	caatt	36675	36679	caatt
	>AJSU01012515.1_8154_21411		+	+		8154	21411	13258	8154	8735	582	20830	21411	582	8149	8153	gcaga	21412	21416	gcaga												Cys	(GCA)	71	bp		Sc:	30.02	acaccttgatt	3	5	1
	>AJSU01012520.1_6358_11530		+	+		6358	11530	5173	6358	6868	511	11019	11530	512	6353	6357	catct	11531	11535	catct
	>AJSU01012649.1_3051_8483	+	+	+		3051	8483	5433	3051	3262	212	8272	8483	212	3046	3050	cgtcg	8484	8488	cgtcg
	>AJSU01012673.1_15696_18235	+		+		15696	18235	2540	15696	16064	369	17867	18235	369	15691	15695	tgtcc	18236	18240	tgtcc
	>AJSU01012675.1_27906_37170	+		+		27906	37170	9265	27906	28208	303	36868	37170	303	27901	27905	ttcta	37171	37175	ttcta
	>AJSU01012689.1_55650_60749	+	+	+		55650	60749	5100	55650	55936	287	60446	60749	304	55645	55649	tccta	60750	60754	tccta
	>AJSU01012695.1_27041_30814	+		+		27041	30814	3774	27041	27346	306	30509	30814	306	27036	27040	tgcac	30815	30819	tgcac
	>AJSU01012695.1_38523_42544		+	+		38523	42544	4022	38523	39100	578	41943	42544	602	38518	38522	gaaaa	42545	42549	gaaaa
	>AJSU01012705.1_28440_33684		+	+		28440	33684	5245	28440	28942	503	33182	33684	503	28435	28439	ggctc	33685	33689	ggctc
	>AJSU01012706.1_45227_50499		+	+		45227	50499	5273	45227	45824	598	49902	50499	598	45222	45226	acatt	50500	50504	acatt
	>AJSU01012790.1_39012_43709		+	+		39012	43709	4698	39012	39301	290	43402	43709	308	39007	39011	ggcaa	43710	43714	ggcaa
	>AJSU01012844.1_12030_16761	+	+	+		12030	16761	4732	12030	12351	322	16440	16761	322	12025	12029	gcaaa	16762	16766	gcaaa												Met	(CAT)	72	bp		Sc:	68.81	tatcagagcca	3	0	0
	>AJSU01012898.1_38701_43688	+	+	+		38701	43688	4988	38701	39017	317	43372	43688	317	38696	38700	aaaaa	43689	43693	aaaaa
	>AJSU01013055.1_6918_11684		+	+		6918	11684	4767	6918	7241	324	11361	11684	324	6913	6917	attgc	11685	11689	attgc
	>AJSU01013067.1_25966_29783	+		+		25966	29783	3818	25966	26293	328	29440	29783	344	25961	25965	gcaac	29784	29788	gcaac
	>AJSU01013067.1_30366_35310		+	+		30366	35310	4945	30366	30798	433	34878	35310	433	30361	30365	aaacc	35311	35315	aaacc	34847	34859	aggaatgaaggcg	+	19
	>AJSU01013134.1_9760_16633	+	+	+		9760	16633	6874	9760	10087	328	16306	16633	328	9755	9759	agaac	16634	16638	agaac
	>AJSU01013374.1_40517_45291		+	+		40517	45291	4775	40517	40845	329	44963	45291	329	40512	40516	taaat	45292	45296	taaat
	>AJSU01013453.1_1072_6432		+	+		1072	6432	5361	1072	1482	411	6039	6432	394	1067	1071	tcgtt	6433	6437	tcgtt
	>AJSU01013456.1_32207_36570	+	+	+		32207	36570	4364	32207	32509	303	36285	36570	286	32202	32206	gttgc	36571	36575	gttgc
	>AJSU01013456.1_9825_14249	+	+	+		9825	14249	4425	9825	10110	286	13947	14249	303	9820	9824	gcaac	14250	14254	gcaac	13951	13962	gaataagaagag	+	15
	>AJSU01013458.1_11131_16397		+	+		11131	16397	5267	11131	11524	394	15994	16397	404	11126	11130	aacga	16398	16402	aacga
	>AJSU01013468.1_8678_13864	+	+	+		8678	13864	5187	8678	9117	440	13425	13864	440	8673	8677	aatca	13865	13869	aatca
	>AJSU01013470.1_23465_28605	+	+	+		23465	28605	5141	23465	23858	394	28212	28605	394	23460	23464	tgatt	28606	28610	tgatt
	>AJSU01013500.1_41559_46279		+	+		41559	46279	4721	41559	41881	323	45957	46279	323	41554	41558	gaaca	46280	46284	gaaca
	>AJSU01013518.1_17452_23354	+	+	+		17452	23354	5903	17452	17770	319	23040	23354	315	17447	17451	gaaga	23355	23359	gaaga
	>AJSU01013547.1_11099_16215		+	+		11099	16215	5117	11099	11610	512	15704	16215	512	11094	11098	aaaaa	16216	16220	aaaaa
	>AJSU01013594.1_37008_43168		+	+		37008	43168	6161	37008	37829	822	42339	43168	830	37003	37007	gatga	43169	43173	gatga
	>AJSU01013600.1_54854_59890		+	+		54854	59890	5037	54854	55231	378	59513	59890	378	54849	54853	tttac	59891	59895	tttac
	>AJSU01013716.1_1634_6802	+	+	+		1634	6802	5169	1634	1993	360	6443	6802	360	1629	1633	caacc	6803	6807	caacc
	>AJSU01013721.1_46190_51065	+	+	+		46190	51065	4876	46190	46469	280	50786	51065	280	46185	46189	taaat	51066	51070	taaat
	>AJSU01013802.1_537_5639		+	+		537	5639	5103	537	969	433	5205	5639	435	532	536	cacct	5640	5644	cacct						5197	5207	-	Populus_trichocarpa_scaffold_13.trna8-CysGCA	(6867287-6867357)
	>AJSU01014020.1_2333_7253	+	+	+		2333	7253	4921	2333	2501	169	7085	7253	169	2328	2332	gtttt	7254	7258	gtttt	7088	7097	agaaaaagaa	+	12
	>AJSU01014065.1_1909_7327	+	+	+		1909	7327	5419	1909	2198	290	7038	7327	290	1904	1908	ccttt	7328	7332	ccttt						2202	2212	+	Populus_trichocarpa_scaffold_1.trna67-MetCAT	(7961131-7961060)
	>AJSU01014079.1_20850_31275		+	+		20850	31275	10426	20850	21849	1000	30293	31275	983	20845	20849	gaggt	31276	31280	gaggt
	>AJSU01014233.1_833_5250	+	+	+		833	5250	4418	833	1189	357	4904	5250	347	828	832	atatc	5251	5255	atatc
	>AJSU01014274.1_224_4897		+	+		224	4897	4674	224	522	299	4599	4897	299	219	223	atagg	4898	4902	atagg	523	533	aagggaggaaa	-	1
	>AJSU01014280.1_39552_44535		+	+		39552	44535	4984	39552	39884	333	44203	44535	333	39547	39551	aatat	44536	44540	aatat
	>AJSU01014354.1_7789_12490		+	+		7789	12490	4702	7789	8095	307	12181	12490	310	7784	7788	ctctc	12491	12495	ctctc
	>AJSU01014431.1_24589_31102		+	+		24589	31102	6514	24589	24969	381	30722	31102	381	24584	24588	ttatg	31103	31107	ttatg
	>AJSU01014525.1_6779_12313	+	+	+		6779	12313	5535	6779	7013	235	12061	12313	253	6774	6778	ctcca	12314	12318	ctcca
	>AJSU01014547.1_1408_6265		+	+		1408	6265	4858	1408	1757	350	5916	6265	350	1403	1407	gggac	6266	6270	gggac
	>AJSU01014547.1_27282_32378	+	+	+		27282	32378	5097	27282	27672	391	31988	32378	391	27277	27281	aataa	32379	32383	aataa
	>AJSU01014572.1_12203_17581		+	+		12203	17581	5379	12203	12761	559	17023	17581	559	12198	12202	acatt	17582	17586	acatt
	>AJSU01014589.1_1896_6955	+	+	+		1896	6955	5060	1896	2112	217	6751	6955	205	1891	1895	tacct	6956	6960	tacct
	>AJSU01014603.1_25006_29735		+	+		25006	29735	4730	25006	25305	300	29436	29735	300	25001	25005	cacca	29736	29740	cacca	25306	25316	aagggaggaaa	-	1
	>AJSU01014822.1_31041_36145		+	+		31041	36145	5105	31041	31429	389	35755	36145	391	31036	31040	ctacc	36146	36150	ctacc
	>AJSU01014908.1_9755_14487		+	+		9755	14487	4733	9755	10055	301	14187	14487	301	9750	9754	gagta	14488	14492	gagta	14176	14186	aagggaggaaa	+	1
	>AJSU01014993.1_73569_81057		+	+		73569	81057	7489	73569	74034	466	80587	81057	471	73564	73568	cccaa	81058	81062	cccaa	80598	80607	gaaggaaaaa	+	20
	>AJSU01015243.1_53126_61859		+	+		53126	61859	8734	53126	54125	1000	60865	61859	995	53120	53125	tggata	61860	61865	tggata
	>AJSU01015264.1_12163_17338	+	+	+		12163	17338	5176	12163	12581	419	16920	17338	419	12158	12162	gattt	17339	17343	gattt
	>AJSU01015264.1_2081_7669	+		+		2081	7669	5589	2081	2383	303	7367	7669	303	2076	2080	gggta	7670	7674	gggta
	>AJSU01015271.1_35093_40289	+	+	+		35093	40289	5197	35093	35511	419	39871	40289	419	35088	35092	aaatc	40290	40294	aaatc
	>AJSU01015271.1_44785_50373	+		+		44785	50373	5589	44785	45087	303	50071	50373	303	44780	44784	taccc	50374	50378	taccc
	>AJSU01015289.1_13962_18981		+	+		13962	18981	5020	13962	14362	401	18581	18981	401	13957	13961	tttaa	18982	18986	tttaa
	>AJSU01015339.1_60704_65815		+	+		60704	65815	5112	60704	60924	221	65595	65815	221	60699	60703	tatcc	65816	65820	tatcc						65581	65591	-	Populus_trichocarpa_scaffold_1.trna67-MetCAT	(7961131-7961060)
	>AJSU01015458.1_82_4984		+	+		82	4984	4903	82	387	306	4689	4984	296	77	81	gtgcg	4985	4989	gtgcg
	>AJSU01015665.1_14551_20984		+	+		14551	20984	6434	14551	14892	342	20643	20984	342	14546	14550	gcatt	20985	20989	gcatt
	>AJSU01015690.1_11124_18452	+	+	+		11124	18452	7329	11124	11579	456	18006	18452	447	11119	11123	tacag	18453	18457	tacag	17975	17984	gggggggggg	+	22
	>AJSU01015768.1_40866_44179	+	+	+		40866	44179	3314	40866	41189	324	43833	44179	347	40861	40865	ataaa	44180	44184	ataaa
	>AJSU01015815.1_97760_102817		+	+		97760	102817	5058	97760	98149	390	102428	102817	390	97755	97759	acaat	102818	102822	acaat
	>AJSU01015865.1_13633_18425		+	+		13633	18425	4793	13633	13928	296	18137	18425	289	13628	13632	gtttc	18426	18430	gtttc
	>AJSU01015965.1_81274_86289	+	+	+		81274	86289	5016	81274	81542	269	86029	86289	261	81269	81273	aagga	86290	86294	aagga
	>AJSU01015985.1_17099_21669		+	+		17099	21669	4571	17099	17496	398	21259	21669	411	17094	17098	cttcc	21670	21674	cttcc	21228	21237	aaaaaaaaaa	+	22
	>AJSU01016027.1_9170_14140		+	+		9170	14140	4971	9170	9679	510	13620	14140	521	9165	9169	aacag	14141	14145	aacag
	>AJSU01016239.1_31929_37076	+	+	+		31929	37076	5148	31929	32146	218	36859	37076	218	31924	31928	aaggg	37077	37081	aaggg	32125	32138	gagagggagaaaag	-	21
	>AJSU01016333.1_20768_27229		+	+		20768	27229	6462	20768	21119	352	26878	27229	352	20763	20767	acata	27230	27234	acata												Met	(CAT)	72	bp		Sc:	68.81	tatcagagcca	3	0	0
	>AJSU01016385.1_10895_15894		+	+		10895	15894	5000	10895	11167	273	15606	15894	289	10890	10894	gagat	15895	15899	gagat
	>AJSU01016385.1_41771_46770		+	+		41771	46770	5000	41771	42059	289	46498	46770	273	41766	41770	atctc	46771	46775	atctc
	>AJSU01016795.1_8666_12314	+		+		8666	12314	3649	8666	8821	156	12156	12314	159	8661	8665	attgt	12315	12319	attgt
	>AJSU01016820.1_55100_60009	+	+	+		55100	60009	4910	55100	55359	260	59750	60009	260	55095	55099	ctccc	60010	60014	ctccc
	>AJSU01016852.1_3050_6957	+		+		3050	6957	3908	3050	3377	328	6620	6957	338	3045	3049	caaat	6958	6962	caaat
	>AJSU01016863.1_22881_31544	+		+		22881	31544	8664	22881	23627	747	30752	31544	793	22876	22880	aaaaa	31545	31549	aaaaa
	>AJSU01016865.1_15071_23734	+		+		15071	23734	8664	15071	15817	747	22942	23734	793	15066	15070	aaaaa	23735	23739	aaaaa
	>AJSU01016866.1_16047_18750	+		+		16047	18750	2704	16047	16613	567	18180	18750	571	16042	16046	aattt	18751	18755	aattt	16627	16644	gaaagaagaatgagatgg	-	14
	>AJSU01016867.1_43809_48836	+	+	+		43809	48836	5028	43809	44146	338	48489	48836	348	43804	43808	ggtag	48837	48841	ggtag
	>AJSU01016878.1_8771_12744	+		+		8771	12744	3974	8771	9166	396	12350	12744	395	8766	8770	tctca	12745	12749	tctca
	>AJSU01016935.1_1370_6811	+	+	+		1370	6811	5442	1370	1628	259	6552	6811	260	1365	1369	aaaaa	6812	6816	aaaaa						6538	6548	-	Populus_trichocarpa_scaffold_1.trna67-MetCAT	(7961131-7961060)
	>AJSU01017061.1_10017_16463		+	+		10017	16463	6447	10017	10361	345	16119	16463	345	10012	10016	tttgt	16464	16468	tttgt
	>AJSU01017090.1_27561_34760		+	+		27561	34760	7200	27561	28144	584	34175	34760	586	27556	27560	gggtg	34761	34765	gggtg
	>AJSU01017100.1_16741_24679		+	+		16741	24679	7939	16741	17601	861	23818	24679	862	16736	16740	ggtaa	24680	24684	ggtaa	17603	17613	aaagggggaga	-	2
	>AJSU01017137.1_16748_23229		+	+		16748	23229	6482	16748	17111	364	22866	23229	364	16743	16747	gagct	23230	23234	gagct
	>AJSU01017172.1_15152_21640		+	+		15152	21640	6489	15152	15523	372	21268	21640	373	15147	15151	aaaac	21641	21645	aaaac	21238	21247	gagagaataa	+	21
	>AJSU01017249.1_20150_25419		+	+		20150	25419	5270	20150	20746	597	24823	25419	597	20145	20149	gaaaa	25420	25424	gaaaa
	>AJSU01017300.1_17950_22772	+	+	+		17950	22772	4823	17950	18158	209	22564	22772	209	17945	17949	gacgt	22773	22777	gacgt
	>AJSU01017305.1_3664_8814		+	+		3664	8814	5151	3664	4221	558	8257	8814	558	3659	3663	agaat	8815	8819	agaat
	>AJSU01017480.1_2377_7172		+	+		2377	7172	4796	2377	2673	297	6877	7172	296	2372	2376	agtac	7173	7177	agtac
	>AJSU01017488.1_5493_11973		+	+		5493	11973	6481	5493	5857	365	11609	11973	365	5488	5492	ggtgg	11974	11978	ggtgg
	>AJSU01017490.1_184_5228		+	+		184	5228	5045	184	568	385	4844	5228	385	179	183	ttatt	5229	5233	ttatt
	>AJSU01017506.1_7443_13069		+	+		7443	13069	5627	7443	8189	747	12323	13069	747	7438	7442	tcaaa	13070	13074	tcaaa
	>AJSU01017605.1_25430_30290		+	+		25430	30290	4861	25430	25717	288	30003	30290	288	25425	25429	gcgtc	30291	30295	gcgtc
	>AJSU01017626.1_1245_5123	+		+		1245	5123	3879	1245	1547	303	4821	5123	303	1240	1244	aaatt	5124	5128	aaatt
	>AJSU01017672.1_8653_12427	+	+	+		8653	12427	3775	8653	8955	303	12141	12427	287	8648	8652	aagtt	12428	12432	aagtt
	>AJSU01017713.1_35782_41128		+	+		35782	41128	5347	35782	36272	491	40638	41128	491	35777	35781	ttttg	41129	41133	ttttg
	>AJSU01017760.1_6170_12084		+	+		6170	12084	5915	6170	6640	471	11614	12084	471	6165	6169	cgtgc	12085	12089	cgtgc
	>AJSU01017880.1_4697_9454	+	+	+		4697	9454	4758	4697	4867	171	9286	9454	169	4692	4696	ctaac	9455	9459	ctaac
	>AJSU01017950.1_14538_21019		+	+		14538	21019	6482	14538	14901	364	20656	21019	364	14533	14537	agctc	21020	21024	agctc
	>AJSU01018081.1_21490_26369	+	+	+		21490	26369	4880	21490	21703	214	26156	26369	214	21485	21489	tagaa	26370	26374	tagaa
	>AJSU01018187.1_35819_42215		+	+		35819	42215	6397	35819	36266	448	41768	42215	448	35814	35818	tagca	42216	42220	tagca
	>AJSU01018492.1_31397_36384	+	+	+		31397	36384	4988	31397	31713	317	36068	36384	317	31392	31396	aaaac	36385	36389	aaaac	31698	31709	gaaaaagaagag	-	15
	>AJSU01018503.1_6703_13145		+	+		6703	13145	6443	6703	7046	344	12791	13145	355	6698	6702	accaa	13146	13150	accaa	12760	12770	agatgagagaa	+	21
	>AJSU01018642.1_16184_20175	+	+	+		16184	20175	3992	16184	16733	550	19626	20175	550	16179	16183	attca	20176	20180	attca
	>AJSU01018654.1_13017_17029	+	+	+		13017	17029	4013	13017	13566	550	16480	17029	550	13012	13016	attca	17030	17034	attca
	>AJSU01018663.1_47837_52877		+	+		47837	52877	5041	47837	48219	383	52494	52877	384	47832	47836	gaact	52878	52882	gaact						48223	48237	+	Populus_trichocarpa_scaffold_11.trna18-MetCAT	(16641068-16640997)
	>AJSU01018887.1_44737_49708		+	+		44737	49708	4972	44737	45155	419	49320	49708	389	44732	44736	ttctt	49709	49713	ttctt
	>AJSU01019014.1_65476_70476	+	+	+		65476	70476	5001	65476	65732	257	70210	70476	267	65471	65475	aagat	70477	70481	aagat
	>AJSU01019075.1_4204_9494		+	+		4204	9494	5291	4204	4716	513	8981	9494	514	4199	4203	acgta	9495	9499	acgta
	>AJSU01019109.1_18717_23414		+	+		18717	23414	4698	18717	19006	290	23125	23414	290	18712	18716	atatc	23415	23419	atatc
	>AJSU01019116.1_62706_67528	+	+	+		62706	67528	4823	62706	62914	209	67320	67528	209	62701	62705	cacat	67529	67533	cacat
	>AJSU01019540.1_3329_8136	+	+	+		3329	8136	4808	3329	3527	199	7938	8136	199	3324	3328	aatat	8137	8141	aatat
	>AJSU01019552.1_6206_11326	+	+	+		6206	11326	5121	6206	6589	384	10943	11326	384	6201	6205	cctac	11327	11331	cctac
	>AJSU01019625.1_3410_10010		+	+		3410	10010	6601	3410	3788	379	9624	10010	387	3405	3409	gatta	10011	10015	gatta
	>AJSU01019680.1_3414_8464		+	+		3414	8464	5051	3414	3887	474	7991	8464	474	3409	3413	agaac	8465	8469	agaac
	>AJSU01019917.1_34036_39147		+	+		34036	39147	5112	34036	34545	510	38638	39147	510	34031	34035	aatcc	39148	39152	aatcc
	>AJSU01019975.1_19139_24316	+	+	+		19139	24316	5178	19139	19347	209	24108	24316	209	19134	19138	tcttc	24317	24321	tcttc
	>AJSU01019980.1_11094_16153		+	+		11094	16153	5060	11094	11510	417	15737	16153	417	11089	11093	tgtct	16154	16158	tgtct						15719	15733	-	Populus_trichocarpa_scaffold_11.trna18-MetCAT	(16641068-16640997)
	>AJSU01020245.1_56977_61941		+	+		56977	61941	4965	56977	57366	390	61552	61941	390	56972	56976	cttcc	61942	61946	cttcc
	>AJSU01020341.1_35134_38936	+		+		35134	38936	3803	35134	35489	356	38613	38936	324	35129	35133	aatca	38937	38941	aatca	38582	38591	gagagaagaa	+	22
	>AJSU01020363.1_24694_29327		+	+		24694	29327	4634	24694	24955	262	29066	29327	262	24689	24693	agccc	29328	29332	agccc
	>AJSU01020364.1_3237_10058	+		+		3237	10058	6822	3237	3803	567	9492	10058	567	3232	3236	cgaca	10059	10063	cgaca
	>AJSU01020407.1_16677_21585	+	+	+		16677	21585	4909	16677	16855	179	21407	21585	179	16672	16676	taccg	21586	21590	taccg	16856	16867	gggagggggggg	-	1
	>AJSU01020504.1_71973_87056		+	+		71973	87056	15084	71973	72853	881	86179	87056	878	71968	71972	tatca	87057	87061	tatca	86186	86195	aagagaaagg	+	16
	>AJSU01020504.1_87062_94972		+	+		87062	94972	7911	87062	87942	881	94095	94972	878	87057	87061	tatca	94973	94977	tatca	94102	94111	aagagaaagg	+	16
	>AJSU01020637.1_22193_31365		+	+		22193	31365	9173	22193	22577	385	30988	31365	378	22188	22192	aaatt	31366	31370	aaatt
	>AJSU01020789.1_27577_32715	+	+	+		27577	32715	5139	27577	27970	394	32322	32715	394	27572	27576	gtagc	32716	32720	gtagc
	>AJSU01021088.1_26303_31289	+	+	+		26303	31289	4987	26303	26619	317	30973	31289	317	26298	26302	aagaa	31290	31294	aagaa
	>AJSU01021094.1_26160_31146	+	+	+		26160	31146	4987	26160	26476	317	30830	31146	317	26155	26159	ttctt	31147	31151	ttctt
	>AJSU01021451.1_36136_40499	+	+	+		36136	40499	4364	36136	36482	347	40154	40499	346	36131	36135	ttctc	40500	40504	ttctc
	>AJSU01021527.1_6707_16034		+	+		6707	16034	9328	6707	7008	302	15733	16034	302	6702	6706	ggggg	16035	16039	ggggg	15736	15757	aggaggaagagggatagagaaa	+	24
	>AJSU01021730.1_31424_36410	+	+	+		31424	36410	4987	31424	31750	327	36094	36410	317	31419	31423	ctaca	36411	36415	ctaca
	>AJSU01021741.1_37124_42163	+	+	+		37124	42163	5040	37124	37440	317	41847	42163	317	37119	37123	ctata	42164	42168	ctata
	>AJSU01021816.1_23244_28093		+	+		23244	28093	4850	23244	23589	346	27748	28093	346	23239	23243	gttgt	28094	28098	gttgt
	>AJSU01021874.1_10948_15652		+	+		10948	15652	4705	10948	11249	302	15351	15652	302	10943	10947	taaca	15653	15657	taaca
	>AJSU01022015.1_3022_8056		+	+		3022	8056	5035	3022	3390	369	7688	8056	369	3017	3021	aatat	8057	8061	aatat
	>AJSU01022131.1_3559_8427	+	+	+		3559	8427	4869	3559	3844	286	8132	8427	296	3554	3558	agggg	8428	8432	agggg
	>AJSU01022162.1_21774_26048	+	+	+		21774	26048	4275	21774	22076	303	25736	26048	313	21769	21773	tgaca	26049	26053	tgaca
	>AJSU01022167.1_32256_37882	+	+	+		32256	37882	5627	32256	32518	263	37620	37882	263	32251	32255	attgt	37883	37887	attgt
	>AJSU01022200.1_21305_26286	+	+	+		21305	26286	4982	21305	21607	303	25981	26286	306	21300	21304	ctgcc	26287	26291	ctgcc	21628	21638	aagaatgagag	-	21
	>AJSU01022263.1_1952_7057	+	+	+		1952	7057	5106	1952	2178	227	6831	7057	227	1947	1951	gtttg	7058	7062	gtttg	6838	6858	agaagaagtgcagagagaaag	+	27							Met	(CAT)	72	bp		Sc:	68.81	tatcagagcca	3	0	0
	>AJSU01022373.1_10021_13792	+		+		10021	13792	3772	10021	10323	303	13489	13792	304	10016	10020	gttcc	13793	13797	gttcc
	>AJSU01022392.1_2627_8523	+	+	+		2627	8523	5897	2627	2923	297	8227	8523	297	2622	2626	cccca	8524	8528	cccca
	>AJSU01022536.1_29395_34189		+	+		29395	34189	4795	29395	29683	289	33901	34189	289	29390	29394	gtttc	34190	34194	gtttc
	>AJSU01022538.1_79158_83962		+	+		79158	83962	4805	79158	79452	295	83675	83962	288	79153	79157	aacac	83963	83967	aacac
	>AJSU01022554.1_12176_23595	+	+	+		12176	23595	11420	12176	12643	468	23138	23595	458	12171	12175	ctcta	23596	23600	ctcta
	>AJSU01022556.1_8064_19545	+	+	+		8064	19545	11482	8064	8521	458	19078	19545	468	8059	8063	tagag	19546	19550	tagag
	>AJSU01022619.1_11207_15885		+	+		11207	15885	4679	11207	11497	291	15595	15885	291	11202	11206	actcc	15886	15890	actcc
	>AJSU01022630.1_90899_95904	+	+	+		90899	95904	5006	90899	91303	405	95489	95904	416	90894	90898	gtttc	95905	95909	gtttc	95503	95514	agagaaagacaa	+	25
	>AJSU01022753.1_6178_11172		+	+		6178	11172	4995	6178	6538	361	10812	11172	361	6173	6177	ttaac	11173	11177	ttaac
	>AJSU01022814.1_5193_11631		+	+		5193	11631	6439	5193	5541	349	11291	11631	341	5188	5192	attta	11632	11636	attta
	>AJSU01022864.1_1952_11082		+	+		1952	11082	9131	1952	2435	484	10606	11082	477	1947	1951	gtacc	11083	11087	gtacc
	>AJSU01022914.1_53384_58954	+	+	+		53384	58954	5571	53384	53592	209	58746	58954	209	53379	53383	ggagc	58955	58959	ggagc
	>AJSU01022916.1_54172_59742	+	+	+		54172	59742	5571	54172	54380	209	59534	59742	209	54167	54171	gctcc	59743	59747	gctcc												Met	(CAT)	72	bp		Sc:	68.81	cagagcaggttt	2	3	1
	>AJSU01023138.1_15891_20617		+	+		15891	20617	4727	15891	16186	296	20322	20617	296	15886	15890	ttgcc	20618	20622	ttgcc
	>AJSU01023420.1_38040_44467		+	+		38040	44467	6428	38040	38378	339	44121	44467	347	38035	38039	gtatc	44468	44472	gtatc
	>AJSU01023543.1_17516_22639		+	+		17516	22639	5124	17516	18026	511	22130	22639	510	17511	17515	tagca	22640	22644	tagca
	>AJSU01023543.1_24486_29473	+	+	+		24486	29473	4988	24486	24802	317	29157	29473	317	24481	24485	ttaga	29474	29478	ttaga
	>AJSU01023550.1_6462_11441		+	+		6462	11441	4980	6462	6904	443	11000	11441	442	6457	6461	gttat	11442	11446	gttat
	>AJSU01023651.1_499_5508		+	+		499	5508	5010	499	1221	723	4813	5508	696	494	498	atttg	5509	5513	atttg	4814	4837	gagagagagagagagagagagaga	+	24
	>AJSU01023662.1_8651_12408	+		+		8651	12408	3758	8651	8911	261	12150	12408	259	8646	8650	agaac	12409	12413	agaac
	>AJSU01023708.1_17231_21965		+	+		17231	21965	4735	17231	17549	319	21657	21965	309	17226	17230	atcgg	21966	21970	atcgg	17522	17535	aaaaaacaaaaaga	-	27
	>AJSU01023772.1_60881_66001		+	+		60881	66001	5121	60881	61390	510	65494	66001	508	60876	60880	gaaag	66002	66006	gaaag
	>AJSU01023896.1_19259_28354		+	+		19259	28354	9096	19259	19734	476	27898	28354	457	19252	19258	gcttggt	28355	28361	gcttggt
	>AJSU01023954.1_11260_16151	+	+	+		11260	16151	4892	11260	11474	215	15934	16151	218	11255	11259	cacac	16152	16156	cacac	11460	11470	aaaggaaagaa	-	14
	>AJSU01023984.1_10363_15172		+	+		10363	15172	4810	10363	10674	312	14851	15172	322	10358	10362	tccaa	15173	15177	tccaa
	>AJSU01024086.1_10308_14936		+	+		10308	14936	4629	10308	10552	245	14692	14936	245	10303	10307	caccc	14937	14941	caccc	10553	10563	aagggagggaa	-	1
	>AJSU01024182.1_14101_19086		+	+		14101	19086	4986	14101	14492	392	18697	19086	390	14096	14100	gtaac	19087	19091	gtaac
	>AJSU01024334.1_19628_25059		+	+		19628	25059	5432	19628	20113	486	24572	25059	488	19623	19627	actgc	25060	25064	actgc
	>AJSU01024816.1_28396_33685		+	+		28396	33685	5290	28396	28655	260	33426	33685	260	28391	28395	caaag	33686	33690	caaag
	>AJSU01024863.1_2299_7841	+	+	+		2299	7841	5543	2299	2532	234	7608	7841	234	2294	2298	gtaag	7842	7846	gtaag	7621	7635	agaggaagaacaaat	+	27
	>AJSU01024873.1_6347_11624	+	+	+		6347	11624	5278	6347	6580	234	11391	11624	234	6342	6346	gtaag	11625	11629	gtaag	6553	6567	agaggaagaacaaat	-	27
	>AJSU01025107.1_9497_14614		+	+		9497	14614	5118	9497	10015	519	14107	14614	508	9492	9496	atgta	14615	14619	atgta
	>AJSU01025370.1_49785_54466	+	+	+		49785	54466	4682	49785	49955	171	54296	54466	171	49780	49784	gtttc	54467	54471	gtttc	49973	49985	gaaaaaaaaagga	-	18
	>AJSU01025413.1_4830_9967	+	+	+		4830	9967	5138	4830	5218	389	9579	9967	389	4825	4829	aatgc	9968	9972	aatgc
	>AJSU01025615.1_10058_15180		+	+		10058	15180	5123	10058	10567	510	14660	15180	521	10053	10057	aactg	15181	15185	aactg
	>AJSU01025742.1_1349_6377	+	+	+		1349	6377	5029	1349	1727	379	6009	6377	369	1344	1348	acatc	6378	6382	acatc
	>AJSU01025764.1_25124_32350		+	+		25124	32350	7227	25124	25562	439	31921	32350	430	25119	25123	tgtgt	32351	32355	tgtgt
	>AJSU01025850.1_3342_7136	+		+		3342	7136	3795	3342	3644	303	6834	7136	303	3337	3341	tccac	7137	7141	tccac
	>AJSU01025950.1_25433_30674		+	+		25433	30674	5242	25433	25939	507	30168	30674	507	25428	25432	gatac	30675	30679	gatac
	>AJSU01026189.1_28895_32561	+		+		28895	32561	3667	28895	29198	304	32258	32561	304	28890	28894	aaagc	32562	32566	aaagc
	>AJSU01026189.1_5701_10786		+	+		5701	10786	5086	5701	6145	445	10367	10786	420	5695	5700	gatcca	10787	10792	gatcca
	>AJSU01026211.1_15679_23741		+	+		15679	23741	8063	15679	16356	678	23007	23741	735	15673	15678	tgtaag	23742	23747	tgtaag
	>AJSU01026327.1_508_5586		+	+		508	5586	5079	508	1014	507	5080	5586	507	503	507	tggga	5587	5591	tggga
	>AJSU01026355.1_5522_10474		+	+		5522	10474	4953	5522	5838	317	10158	10474	317	5517	5521	tgaaa	10475	10479	tgaaa
	>AJSU01026370.1_3997_8806		+	+		3997	8806	4810	3997	4308	312	8495	8806	312	3992	3996	aaggg	8807	8811	aaggg
	>AJSU01026512.1_38213_43037		+	+		38213	43037	4825	38213	38585	373	42665	43037	373	38208	38212	atcgg	43038	43042	atcgg
	>AJSU01026555.1_49080_54056		+	+		49080	54056	4977	49080	49453	374	53675	54056	382	49075	49079	agacc	54057	54061	agacc						53663	53677	-	Populus_trichocarpa_scaffold_1.trna67-MetCAT	(7961131-7961060)
	>AJSU01018625.1_3007_12311	+	+			3007	12311	9305	3007	3709	703	11581	12311	731	3002	3006	tcatt	12312	12316	tcatt	11590	11604	gaagaacgaagagag	+	23
	>AJSU01013498.1_526_4668	+	+			526	4668	4143	526	745	220	4449	4668	220	521	525	cattc	4669	4673	cattc
	>AJSU01014630.1_8016_12142	+	+			8016	12142	4127	8016	8341	326	11840	12142	303	8011	8015	ttttc	12143	12147	ttttc
	>AJSU01003046.1_13757_17882	+	+			13757	17882	4126	13757	14059	303	17564	17882	319	13752	13756	gtaca	17883	17887	gtaca
	>AJSU01021741.1_44646_48664	+	+			44646	48664	4019	44646	45210	565	48100	48664	565	44641	44645	ggatt	48665	48669	ggatt	48069	48086	gagtaaagaatgagatgg	+	14
	>AJSU01022719.1_776_4794	+	+			776	4794	4019	776	1340	565	4230	4794	565	771	775	ggatt	4795	4799	ggatt	1354	1371	gagtaaagaatgagatgg	-	14
	>AJSU01020199.1_104864_108856	+	+			104864	108856	3993	104864	105425	562	108305	108856	552	104859	104863	tgtgg	108857	108861	tgtgg	108274	108291	gagagaagaataagatgg	+	14
	>AJSU01020380.1_20271_23682	+	+			20271	23682	3412	20271	20477	207	23476	23682	207	20266	20270	ccacc	23683	23687	ccacc	20466	20486	gagggggagtgtaaaggaaag	-	11
gypsy	>AJSU01023626.1_44988_60315	+	+		+	44988	60315	15328	44988	45490	503	59805	60315	511	44974	44987	ggagctggaacatt	60316	60329	ggagctggaacatt
	>AJSU01013266.1_3651_18683	+	+		+	3651	18683	15033	3651	4461	811	17817	18683	867	3646	3650	ttgca	18684	18688	ttgca
	>AJSU01017356.1_9843_24739	+	+		+	9843	24739	14897	9843	9994	152	24591	24739	149	9837	9842	ttttgg	24740	24745	ttttgg
	>AJSU01024609.1_16068_30863		+		+	16068	30863	14796	16068	16706	639	30218	30863	646	16063	16067	ctttg	30864	30868	ctttg	16728	16737	agtctacgac	-	22	30205	30219	-	Populus_trichocarpa_scaffold_4.trna35-ArgTCT	(15419826-15419754)
	>AJSU01019626.1_40128_54909	+	+		+	40128	54909	14782	40128	40239	112	54798	54909	112	40120	40127	atgccttc	54910	54917	atgccttc
	>AJSU01020918.1_5413_20186	+	+		+	5413	20186	14774	5413	5704	292	19897	20186	290	5408	5412	gaaac	20187	20191	gaaac	19911	19920	aaaaacaaag	+	23
	>AJSU01018736.1_2369_16386	+	+		+	2369	16386	14018	2369	2519	151	16242	16386	145	2361	2368	aatttgag	16387	16394	aatttgag
	>AJSU01020731.1_47361_60837	+	+		+	47361	60837	13477	47361	47856	496	60336	60837	502	47341	47360	ttttaattctctttgtttta	60838	60857	ttttaattctctttgtttta	47857	47870	gaggaagagaagag	-	1
	>AJSU01003755.1_4861_18203		+		+	4861	18203	13343	4861	5689	829	17421	18203	783	4856	4860	atgga	18204	18208	atgga
	>AJSU01019171.1_15621_28947	+	+		+	15621	28947	13327	15621	16244	624	28375	28947	573	15613	15620	aagagaat	28948	28955	aagagaat
	>AJSU01019476.1_2141_15418		+		+	2141	15418	13278	2141	2654	514	14901	15418	518	2136	2140	tccct	15419	15423	tccct
	>AJSU01023412.1_4762_17613	+	+		+	4762	17613	12852	4762	5708	947	16731	17613	883	4757	4761	ttctt	17614	17618	ttctt
	>AJSU01020436.1_48893_61534	+	+		+	48893	61534	12642	48893	49661	769	60715	61534	820	48888	48892	acaaa	61535	61539	acaaa
	>AJSU01024573.1_2997_15599	+			+	2997	15599	12603	2997	3874	878	14691	15599	909	2992	2996	aagaa	15600	15604	aagaa
	>AJSU01024573.1_41135_53737	+			+	41135	53737	12603	41135	42012	878	52829	53737	909	41130	41134	aagaa	53738	53742	aagaa
	>AJSU01017575.1_15189_27724	+	+		+	15189	27724	12536	15189	16177	989	26763	27724	962	15183	15188	ctgtat	27725	27730	ctgtat
	>AJSU01004780.1_1418_13952	+	+		+	1418	13952	12535	1418	2384	967	12985	13952	968	1413	1417	aagaa	13953	13957	aagaa
	>AJSU01016940.1_1997_14440	+	+		+	1997	14440	12444	1997	2397	401	14074	14440	367	1992	1996	atatt	14441	14445	atatt
	>AJSU01006274.1_89604_101983	+	+		+	89604	101983	12380	89604	90121	518	101465	101983	519	89599	89603	tactt	101984	101988	tactt
	>AJSU01002336.1_11253_23589	+	+		+	11253	23589	12337	11253	11610	358	23228	23589	362	11248	11252	agttt	23590	23594	agttt
	>AJSU01025397.1_7395_19700	+	+		+	7395	19700	12306	7395	7497	103	19592	19700	109	7387	7394	attctctt	19701	19708	attctctt	7470	7488	aaagaggaagataagaggg	-	27
	>AJSU01000575.1_1425_13619	+	+		+	1425	13619	12195	1425	1925	501	13109	13619	511	1420	1424	ttgtt	13620	13624	ttgtt	13078	13105	aaaaaaaaaaaaaaaaaaaaaaaaaaaa	+	4
	>AJSU01021820.1_109230_121419	+	+		+	109230	121419	12190	109230	109683	454	120985	121419	435	109210	109229	attctctttgttttgtaata	121420	121439	attctctttgttttgtaata	109656	109674	aaagaggaagataagaggg	-	27
	>AJSU01017935.1_605_12755	+	+		+	605	12755	12151	605	1433	829	11971	12755	785	600	604	taatt	12756	12760	taatt
	>AJSU01017932.1_52330_64479	+	+		+	52330	64479	12150	52330	53114	785	63651	64479	829	52325	52329	aatta	64480	64484	aatta
	>AJSU01008369.1_7451_19572	+	+		+	7451	19572	12122	7451	8226	776	18804	19572	769	7446	7450	gaaat	19573	19577	gaaat
	>AJSU01011334.1_17315_29408	+	+		+	17315	29408	12094	17315	17699	385	29051	29408	358	17310	17314	agttt	29409	29413	agttt	17704	17715	aaaaaaaaaaaa	-	5
	>AJSU01021113.1_3696_15701	+	+		+	3696	15701	12006	3696	4471	776	14926	15701	776	3691	3695	ccatc	15702	15706	ccatc
	>AJSU01010716.1_26441_38398	+	+		+	26441	38398	11958	26441	27416	976	37414	38398	985	26436	26440	atgat	38399	38403	atgat						27419	27429	+	Populus_trichocarpa_scaffold_19.trna12-ProTGG	(2466463-2466390)
	>AJSU01010954.1_10017_21885	+	+		+	10017	21885	11869	10017	10597	581	21346	21885	540	10011	10016	taaata	21886	21891	taaata
	>AJSU01021648.1_9774_21604	+	+		+	9774	21604	11831	9774	10768	995	20660	21604	945	9769	9773	gggat	21605	21609	gggat
	>AJSU01024584.1_2080_13909	+	+		+	2080	13909	11830	2080	2800	721	13187	13909	723	2075	2079	atgca	13910	13914	atgca	13199	13210	aaagagggagaa	+	23
	>AJSU01017936.1_39865_51685	+	+		+	39865	51685	11821	39865	40338	474	51198	51685	488	39859	39864	aggtgg	51686	51691	aggtgg
	>AJSU01021118.1_24300_36104	+	+		+	24300	36104	11805	24300	25075	776	35329	36104	776	24295	24299	gatgg	36105	36109	gatgg
	>AJSU01017859.1_3856_15653	+	+		+	3856	15653	11798	3856	4631	776	14878	15653	776	3851	3855	taata	15654	15658	taata
	>AJSU01002334.1_34783_46496	+	+		+	34783	46496	11714	34783	35207	425	46103	46496	394	34769	34782	tgccttagagaatt	46497	46510	tgccttagagaatt
	>AJSU01018152.1_58028_69621	+	+		+	58028	69621	11594	58028	58259	232	69377	69621	245	58021	58027	attaggg	69622	69628	attaggg	69360	69370	aggaggaagaa	+	7
	>AJSU01003211.1_20616_32168	+	+		+	20616	32168	11553	20616	21374	759	31408	32168	761	20611	20615	catgg	32169	32173	catgg
	>AJSU01025433.1_25359_36537	+	+		+	25359	36537	11179	25359	25838	480	36068	36537	470	25354	25358	cggtt	36538	36542	cggtt
	>AJSU01013249.1_13176_23420	+	+		+	13176	23420	10245	13176	14029	854	22484	23420	937	13171	13175	gaata	23421	23425	gaata
	>AJSU01025597.1_2464_12699	+	+		+	2464	12699	10236	2464	3009	546	12130	12699	570	2458	2463	tattta	12700	12705	tattta												Met	(CAT)	72	bp		Sc:	67.87	tatcagagcctagtt	3	0	1
	>AJSU01023659.1_8454_18630	+	+		+	8454	18630	10177	8454	9448	995	17686	18630	945	8448	8453	tcattt	18631	18636	tcattt
	>AJSU01009400.1_25752_35925	+	+		+	25752	35925	10174	25752	26648	897	35001	35925	925	25747	25751	tactt	35926	35930	tactt
	>AJSU01011346.1_1067_11234	+	+		+	1067	11234	10168	1067	1742	676	10611	11234	624	1061	1066	catgca	11235	11240	catgca
	>AJSU01010820.1_21591_31675	+	+		+	21591	31675	10085	21591	21957	367	31272	31675	404	21571	21590	agattaagcccagaagccct	31676	31695	agattaagcccagaagccct	31247	31267	aaaaaataaaaagtaaagaag	+	5
	>AJSU01009537.1_9093_19162	+	+		+	9093	19162	10070	9093	9505	413	18780	19162	383	9088	9092	ttcac	19163	19167	ttcac
	>AJSU01016571.1_15303_25241	+	+		+	15303	25241	9939	15303	15487	185	25057	25241	185	15288	15302	ctagccgtcctacct	25242	25256	ctagccgtcctacct
	>AJSU01004370.1_41970_51617	+	+		+	41970	51617	9648	41970	42360	391	51237	51617	381	41965	41969	gcagc	51618	51622	gcagc
	>AJSU01004370.1_9828_19474	+	+		+	9828	19474	9647	9828	10208	381	19084	19474	391	9823	9827	gctgc	19475	19479	gctgc
	>AJSU01017431.1_47957_57561	+	+		+	47957	57561	9605	47957	48423	467	57096	57561	466	47950	47956	ttttatg	57562	57568	ttttatg
	>AJSU01014936.1_57154_66599	+	+		+	57154	66599	9446	57154	57310	157	66444	66599	156	57149	57153	gattt	66600	66604	gattt
	>AJSU01014939.1_47340_56767	+	+		+	47340	56767	9428	47340	47496	157	56612	56767	156	47335	47339	gattt	56768	56772	gattt
	>AJSU01023631.1_2703_12027	+	+		+	2703	12027	9325	2703	3556	854	11185	12027	843	2698	2702	tatca	12028	12032	tatca
	>AJSU01002646.1_3867_11838	+	+		+	3867	11838	7972	3867	4617	751	11110	11838	729	3862	3866	cataa	11839	11843	cataa
	>AJSU01001778.1_33_7624	+	+		+	33	7624	7592	33	604	572	7072	7624	553	27	32	aacaac	7625	7630	aacaac
	>AJSU01013494.1_40138_47663	+	+		+	40138	47663	7526	40138	40539	402	47288	47663	376	40133	40137	atttt	47664	47668	atttt
	>AJSU01023662.1_19029_25786		+		+	19029	25786	6758	19029	19287	259	25514	25786	273	19018	19028	ggaaaattttg	25787	25797	ggaaaattttg
	>AJSU01006085.1_7147_13191	+			+	7147	13191	6045	7147	7664	518	12674	13191	518	7142	7146	tagtt	13192	13196	tagtt
	>AJSU01016963.1_37205_42874	+	+		+	37205	42874	5670	37205	37531	327	42548	42874	327	37200	37204	aaata	42875	42879	aaata	42517	42527	aacgaaaggga	+	21
	>AJSU01021584.1_14267_19901	+	+		+	14267	19901	5635	14267	14587	321	19581	19901	321	14262	14266	ttacc	19902	19906	ttacc
	>AJSU01020537.1_26652_32257	+	+		+	26652	32257	5606	26652	26976	325	31933	32257	325	26647	26651	tatag	32258	32262	tatag	26998	27007	acgaaaggga	-	22
	>AJSU01012234.1_53738_59342	+	+		+	53738	59342	5605	53738	54072	335	59019	59342	324	53733	53737	aatga	59343	59347	aatga
	>AJSU01024623.1_99599_105203	+	+		+	99599	105203	5605	99599	99922	324	104880	105203	324	99594	99598	cctgc	105204	105208	cctgc	104849	104858	acgaaaggga	+	22
	>AJSU01008376.1_9120_14721	+	+		+	9120	14721	5602	9120	9441	322	14388	14721	334	9115	9119	ctact	14722	14726	ctact
	>AJSU01011660.1_4058_9518	+	+		+	4058	9518	5461	4058	4394	337	9194	9518	325	4053	4057	gttgg	9519	9523	gttgg
	>AJSU01015310.1_20336_25488	+	+		+	20336	25488	5153	20336	20626	291	25198	25488	291	20331	20335	aaggg	25489	25493	aaggg	20630	20640	gaaggggaaga	-	4
	>AJSU01022140.1_19070_24208	+	+		+	19070	24208	5139	19070	19353	284	23916	24208	293	19065	19069	aatgt	24209	24213	aatgt	19357	19367	gaaggggaagg	-	4
Gene model presence in RE are indicated by "+".
