# Supplementary material for: Isolation and characterization of putative functional long terminal repeat retrotransposons in the Pyrus genome
Source: Mob DNA. 2016 Jan 15;7:1. doi: 10.1186/s13100-016-0058-8 (PMC4715297; doi:10.1186/s13100-016-0058-8)
Supplement: Additional file 2: — The nucleotide sequences of 440 isolated LTR retrotransposons analyzed in the study. (FASTA 2783 kb) [file 13100_2016_58_MOESM2_ESM.fasta]

>AJSU01000035.1_27537_32676
tgttgaataagaagagtatccaagataactctaatgatcccaaaaagaagaaaatagagc
acactcttaaagaaagctcacaaaacaaactaattagcaaagcttttcttatttagctct
aggctttgtatttccttggatgatatacaatgcttgaggacttgggtatttatagcaaac
caaatgaaagctacaccacacacttaattaaactaagattatttactaccacacaaaacc
cattaattgcacctaattttttccactcaaccatacctaacattacctaactttgcaatt
gtaagcaattacatcatcaaactagatatggacttggactttagattgggttgtggatta
cttatggttttgggcttgacattgattcttaacactccccctcaatgtcagctctcattc
tttgcactgtgctgagcagacagcgaaaattttcgagcttgcctgtacttaaactttttg
tgaacaagtccgcaacttgatcattcgtcttgacctgtctcatctcaatctcttcttgta
gaaccttttctctgataaagtggtagtgcacttccacatgtttagttcttgcatgaaaga
ctggattttccgccaagcgaatggccgattggttatcacagtacaatggtactggataat
ctactggttgatgtagatcactcatcaactgtaccagccatgcattctcttgagctgcca
ttgctgctactctatactctgcttctgtggttgacaaagataccgttggctgtctcttgc
tacaccaagagatggttccagaaccaagcttaaacttatacccagttgttgatctcctag
tgtcatgatatcccgcatagtcagcatcacagtaaccaactaacttgcagtcttcacctt
tcttgtacaaaagaccatagtcaattgtactcttcacatatctcagtattcgtcgaactg
cttccaaatgaggcttctttggattttgcatgtaccgactcatcacaccaactgcataag
aaatgtcaggtcgagtcaaggttaagtagatcagactacctaccaattgtcgatacattg
tcgcatcttccaaatcttttccttcatgtgcacacattttggcgtttggttccatcggtg
tcaaaattggcttgcattcaagcattccaaacttcttcaataaatctttggaatattttt
gctgacagagaaatattccttcttgtgtgcgatcaatctctagaccaaggaagtgcttga
gttggccaagttcctttatttggaaacggactaataaattctccttcgtccgaagaattt
ctgcctcatcatcaccggttatgatcaagtcatccacatacactagcacgatagctagct
ttccttcattggctttgacaaacaagctggaatctgcaggtgttactgaataaccacttt
gtgttagaaactctgcaatcttaccgtaccacgctcttggtgcttgtttcaaaccgtaga
gtgctttccttaacttgcacacgtactcaggatgagcttcgcttttaaagcccattggct
gcatcatgtagatctcccgatctaactcttcatgcaagaaagcattattcacatccattt
ggtatagattccaatctttgttagttgcaagtgcaagtaggactcgtactgttgtaagtt
ttgccactggactaaacgtttcatcatagtctagtccgtactgttgagaaaaaccacgag
ctactagtcgtgccttgtacctctcgattgacccatctggacgacgttttatcttgtaaa
cccacttacaggatatgggtttgacatctcttggctttggtaccagatcccaagtttgat
tttgctcaagtgcatcaagctcttctttcataactgtcatccactcagaactctgtgatg
tttcttcgaacatctcaggctctgttgcttctttaattatggttgcattggcgtatttgg
gatttggtgtccgtgctcttgttgaccttcggagttgagattgtggagttgattcttccg
gtacactaggcccaccttcttcgtctggttgttgatacatgccagtttgccaaggattct
gagtcactctctgttcgacatcatcgtcatttggatctcttgattcatctgaacttggtt
ggagttggatagtatgctccctcatcttctgttgcagcttttctccaaattctctagagt
ctggtagcacctccttctctgatgaccaccaagaagacgcttcatcaaacatcacatctc
gtgaagtgtagcaccttccacttgttggatcacaacatttccacccctttctctggctgt
cgtatcccacaaagatacatctaacagctttcttgtcaaatttgctccgtaaatgatcag
gaacaaatacataacatacacagccaaatactcgaaaatagctaactgtaggtttcatgt
tccacagattctcaaagggagaaacaaatcctaaccttggttgaggaagtctattgatca
caaaggctgcagtcctcattgcttcagcccaaaaccttcccggtacgttctttgcatgta
gcatacttcgacagacttctgcaatatgctggttctttctctcagctacaccattttgtt
gtggtgtgttggcataagtgtactgatgacgtattcgacattcccttaggtattgagata
actcacttgagctatattctcccccgttatctatgcgcaggcaacggatcttctttccca
cttctccttcggatgactctctgaactttttaaactttgagaatgtgtcagatttttctt
tcataaagaagacccacacataccttgagaagtcatcaatgaatgttaccatgtaccgca
taccaccaacggacgattgcttaactggtccgaacacgtcagagtgaactaactctaatg
gttcttttgctttaacttcgattcctcatatggcaattggtgtgctttaccatactggca
tcctgcacatactgtgtctgttcgcacgtccagttgaggaagccctttaagcatcgactt
tttcaccatcacacttagcttggaatagctaacgtgacctaaccgcatgtgccatagatc
tgatgtctcatttttccttgtcctgtctacatatgcagattctgctgacattacgtagac
tgactccaatcgtcgcccctccattgttggtgtttctgagattttgaggtcacgatacac
cttcacatctcgtggaccgaacaagacatggtggcctgatgatgtcaattgagccacaga
tagtaaatttttcttcattcctgggacatgataaacatcttgaagtggcacctggttaga
attatatcgaggcttaactattgtcttactgatgtgaactatcggtaaccttgagttgtc
ggctgtcaccaccacacgacctcccttgtattcagatagattttgcagcttctgtttatc
acccgtcatatgatttgagcagcctgaatctatgatccaatcatttttgtagtcaatgcg
ttctggtgttgttaccgtgagggctaattcttcttcttcctccgtaacgaataatgcttc
agcatcccagccatcttcactattctccttcgaactggaagtagcagtattactttcaac
aggctctttcttggtccaacaatctttcgccatgtggcccatcttcccgcagttgtaaca
cttgccactaaactttttactattaccgcgattcttccaagctccccctggacgagagcc
tccatttccttggtgactttgcaccttttctccatcctttttagatccactaccagtgta
ccgcttgaaggtgcctttgcttttgttggtgtagagcgcttcctcttcactcttcagtga
aactcctcccatttgcttggccatagcttcttgacctacaagcaaattttcaaactcaac
aagcgatggttgtgttggccatccttgtatagcggcaatgaaccctcgatattcgggtct
caaaccatggataattattctcttcatcctggtttccccaataggagctgttggatctaa
ttctgaaatttcgcggcatatcgacttcaccttgtgaaagtactgggcaatcgtcatgtc
gtgttgtaccatcgatagcagctcattctcgagaagttgcaattttgtatcgttcctctt
cgaaaagagtgtaacaaaagtgtcccatgcttcctttggcgttttagcatcccgaatgtg
ctccaacatttcttcttctattgtggtctttaaagcaaacattgatttgcctactttaat
tttccacttccgcaagacgccgttagcatcttccgctgccggttgtgtaacttcactacc
accgacaacctcccacaagtcttgaccttgaaggtaagactctatacacgttgcccacgt
gttatagttttggttgttgagtttcttgattcctccaacaacttgaagatcacccatcgt
atcggcaagactttgactacaccgaacaagcttgagtgactaccgtgcaaagtaatacac
tactctcgacacaaagaagctccctctcaaggtttgtgataaccccagcaataatctcaa
gaaatcttttctgatgtgaaagttctgtcaaaattgcaaccacagagcatactcggaatt
tcaagagactttacaaccaatgctctaccaagaacgatccctgaccgacttggctctgat
accaattgttgaataagaagagtatccaaaataactctaatgatcccaagaagaagaaaa
tagagcacactcttaaagaaagctcacaaaacaaactaattagcaaagcttttcttattt
agctctaggctttgtttttccttggatgatatacaatgcttggggacttgggtatttata
gcaaaccaaatgaaagctacaccatacacttaattacactaagattatttactaccacac
aaaacccattaattgcacctaattttttccactcaaccatatctaacattgcctaacttt
gcaattgtaagcaattacatcatcaaactagatatggacttggactttagattgggttgt
ggattacttatggttttgggcttgacattgattctcaaca
>AJSU01000035.1_4464_10710
tgttagagtaataagaacgtatgcagcggaacagaataatcacagtactaaattaatcac
taacctgaagaagacatatctttctgaaactaaggatcttctgcagctcttctcaccgaa
tgcatttgctcaacgactgggatatgagtcttctgtatttgcgtgattgagtgagcgcag
ggaccctttgtttttataccgtatagatgatgattgatcatgactcttcccgttatgcaa
tcctaatcaatctaaccttatcaccgacaaaacctcacattcacatccattacaagtgtt
tcaacactatcgtgactgtcattgctgaaactctcttatacaaaatccttatcagcttac
aactttagttaattctaatctcttatatcctcacgtttccaaaccaaagtgaatcaagtg
ttcagctctcattagaacttacattctcccactagagctaacacttgattcaacggtagc
tggccttatgtgaagctattcttaaatggccacgagatcagtaccaacttgaatcacgaa
tacaagttcaggtcattaattagtattcatgaagaactaaagggtaacatgttcaatttg
tcgaacaatatccccataattacattcacaaaactaaccaacacattgaactcctacaag
atgcaaattttgtgtaaaatgtgtctgtagatgtatagtttgtcacatcctgcacttagt
ccccttacgaatcgatagatcaattcatcttaatgtttcatattgaaaccctttggttgt
ttatcctactgacaatcatcatattgtcaaaaccattatgcataacaaaaatatgcacat
attgtcataactaaagctgtgcatctagagggaaaactttgaaacaacctcacagcttta
agacttcagtagtggggaaaccttatcaatgaagaaaactgtattaataattactcataa
ataccagtcatgtgaactagtgactgataacaaaacacgttcaaaattttacttgctccc
actaattaacatcatcaaaactagctaacagacccatctttgcaacatgcttcttgaaaa
caacaactggaactgctttgtttaaaggatctgcaatcatagaaccggtctctaagtaat
caatcttcaccaatcctgccattcctttctctcgagcaatcaaatatttgatatctaaat
tccttgttgcagacgatcttttattgttcttgctgaagaaaatagttgcattattatcac
aataaatttgaattggtctcgaaatagaatccactacactaagtcctgcaatgaaatttt
tcaaccatatagcttgatcgactgtttcacaacatgagagatatttagccaccatggtag
aggctgccactgttgcctgcttcacacttctccacgaaactgcaccacataccatagtga
aaacataacccgaagtagacttaaggtcatttggacatccgacaaaatctgaatcactat
acccttctaacacaagctcatcagttttcctgtaaataagcatatgttccttggttcttt
gaaggtaccttaataccctcttggctgcattctagtgagcctcccttgcgtctgattgga
acctcccaagaacactgatagtgaaagcaagatcaggttttgtgcacacttgtgtataca
tcaagcttccaacaagagaggcatatggtttgccttccatgtttcttctttccaactcac
tcttgggacactgctctttgcttaatttgtcaccctttgaaattggcatttcagtagtgc
cacaagaagccatgttgaacctttttaaaaccttgtcgatgtagcccttttgtgataacc
ccagtaatccattcttcctatctcttttgatttcaataccaagaacatacgaagcttcgc
caagatctttcatttcaaagttttgttgcagcaatttcttggtttcatccaataagctag
ttgtgtttgttgcaagtagtatgtcatccacataaaggaccagtattatgaagctactcc
cacttatcctcaagtatatgcagttatccgaaggattctcaacaaaaccattctctttaa
caattctatgaaatttgagataccattgtctcaatgcttgttttaacccatatattgact
ttttcaatctacaaactgaattttcattcccctcttctataaatccctctggttgcttca
tgtagatgcattcttctaagtcaccatttaagaatgccgtcttgacgtccatttggtgca
agattagatcaaaatgtgcaacgatagccataataactctaaatgcatcttttgttgaaa
caggactgaaggtctccttataatccattccctctctctgagtaaacccttttgccacaa
gtctcgctttgtgcctctctacgtttcccttcgaatctcttttggtcttgaatacccatt
tgcagcctattggcttcatgtcttctgttttctctacaagctcccagacttcgttatttt
tcatcgaccccagttcactttccattgcttctatccatttggcagcattcatacttgaga
ctgcttctttaaaacttttgggatcatcaaattctgacagatcaatatcgttggctgctg
cttcagtcatgtatacaaaatcttctaaggcggttgatttccttaccctagttgatttcc
tcaggaccaccggttgattttcaactataccaccattttgcccttgctgtgtttgcatgt
ttagtgcttcggtgtccataggttcattgacaccattgatattaacatcattatcaattg
gtggtgtggctcccacattgtttccttgctcagaattcatgttcccttcaacttcatttg
tgtcatcatgcatgtgcattggaaattcaattgcctctgtgtcattgtgcatgcgcattg
aaatttcacttgccactgttggtgccccgagataagaagtctttgcatgctctatagcag
tgtcagtgtctctttcctcttcaaacacaaaatcattatcatttgtcccagaatcaacat
ccagattatgctccataaatactgctttctgtgtctcaacaattttaggaccttgattgc
tagaacagtagaatctaaacccttttgatctctcggcataaccaataaagtaacaactag
ttgtcttgggatcaagtttaacactaccaggattgtaaattttggcttctgctttacatc
cccagacgtgtaaatgattcaagctcggtctcctgccagtccataattcaaatggagtgt
tttcaactgcttttgaaggcactctattcaacaaataatttgcagtttttactgcatctc
cccataaatatttaggcaagtgaaccctacaaatcatgcttcttaccatatccattaggg
ttctattccttctttctgcaaccccattttgctcgggtgtacctggggtggtgtattgag
caactattccattgtcttgtaaatataaggcaaatagccctggatgcctgccattttgtg
tatatctgccatagtattctccacctctatcagaccttacgatcttaattttcttttcca
attgattttcaacttcagttttgtaaattttaaacacttccaaggctttagatttttctg
ggatcaaatatatgtagcagtatctagaataatcgtcaatgaaagtaataaaatatttgt
ttccttcgattgtttgtgtagggaataatcgtcaatgaaagtaataaaatatttatttcc
ttcgattgtttgtgtagggaatggaccacatatgtatgtatggattatttctaggagctg
cttactcctagttgatccctctttacgtctattaaccattttccccttgacacattcaat
gcaaaaatcaaaatcattgaaattcaatgggggcaatatgttatttttaaccaaaagttc
cattctttgttttgatatgtggccaagcctcctatgccaaagatttgaagaatttttcga
gtttttgactgctttttcaacattaaagacactttcaatcaaattggttttgaatttaaa
cataccatcacatagaaatccagtgccaatatgagaagatttataaaaaacattgaagcc
aatattattcaaagtaaaataaaatcccaataatactaacttagaaacggaaactaattt
ccttctcatggaaggtacatagactacattttctagctccaagcaaaacccaaaatctaa
ttttaatctaacagtccctagtgccttgacttcaactcttcttccattgccaactgaaac
cttgacttcatccttatttggtgttctctttgttatgaagtcctgcaatgaatttgtaac
gtgaatggaagagctggaatcaagccaccaagcactgctaggtgtatcaatcaaattcga
ttcaaaacaagcaaaaacatttgaaaaattatttttacctttctttgcctcttgtttggc
aagccatgacttgtacttaagacaatttctcttcatatggcctgtctttttgcaaaaata
acacttaaaaatcgatgagttattaactttgaaggtctttttagagggaggaatatttct
ggcagaattccttttgatagtatccaagttgttgtcattggtattctttgcataaccttg
aacaaaaatataccgactcacccttttccttttcagccctgtccttcttaatcctcactt
cctcacccacacatatagatattaattcattgacatcccactttgcttgcagtgcattat
aggatactttcaactgagtataagaactaggcaaggaattcatgatgacatggaccaaaa
atgtttcagaaataggtacctcgagtattctaagcttccctgcgatgtccataaccttga
gaatgtattcacggacactcccttcaccatcatatctgatagttgtcagcaagttcatca
agttcccagtttctgtttttccagattctttgtacttctcttcgatcgatttcatgaact
cctttgcattagatgcctctgggaagcctccacgaactacatcagtcatggaccttttga
ttatcatgaggcatattctgtttgacttctcccatttttcatgcttggatctttggctcg
aagtgcatccttcatttggcgttggtggttcttcagttcttagcgccaaatccatatcca
tgacacccaaaagtatctctaaatcctgtttccacttcttatagttaacacccgtgagag
gttcaaccgtgttgagattcatggaacttgggttcatggctgtattcatatagaatgaaa
gtattaatctttaatccccatctttatttcacagacttaacaattttgtattgagaagca
tgcaagtaattctcttaatcataccaccttcatatccaacgtatgagttttctgtagtcg
tgaataaaaacctttatgatttgtaaactgactagattcacacgttgatatatgaagtgt
tatgccacttcgaatccaagacataaacaactgaacttctttagatgatcaatgtcaatg
tttcgaatcctagtgccattactgatgtatatatatatatatatatatatatatatatgt
attgataacaccttcgtcaacacagacagctttagctgtcatgtgttcacagacagcctt
ctctgtacaatatatatatatcagttctttactctgcaacacaaaacaattcttgatgct
ttcttcttagggttaattggtatgtgaaagctctgataccaaatgttagagtaataagaa
cgtatgcagcggaacagaataatcacagtaccaaattaatcactaacctgaagaagacat
atctttctgaaactaaggatcttctgcagctcttctcactgaatgcaattgctcaacgaa
tgggatatgagtcttctgtatttgcgtgattgagtgagcgcagagaccctttgtttttat
accatatagatgatgattgatcaggactcttcccgttatgcaatcctaatcaatctaacc
ttatcaccgacaaaacctcacattcatatccattacaagtgtttcaacactatcgtgact
gtcattgctgaaacctctcgtatacaaaatccttatcagcttacaactttagttaattct
aatctcttatatcctcacgtttccaaaccaaagtgaatcaagtgttcagctctcattaga
acttaca
>AJSU01000074.1_7919_13364
tgttgagatgtaagctgcatacaagcttagtgtcgaactgcagatgacaatcctgcagaa
agaagtgaagagaactctgatatcgaagaagtgaagaacttgctatttttagcaagtagc
cgtttggtttaaaatgtgcaacggctaagtttctgtttttagaactcttacagctgggtt
cttatctggtttttttaactgtactgtgttctccatcttcttccaagtggatggatgata
tcctccaaggtcaattaatgactggagaagaggtcctaggttcctagattataggttctg
ttttgtgatctgaaaaagtctgatatagtccttgtaaggttttatgttttcggttgtaat
gaatagaacacagactcttgatttaccaactctctctctctcttgaagaacttcagtttt
ctaaaaagtctatgattcaagattcaatctttaacgaagattaatcaaaaatacaatgcc
tggtaccatttcaaacattgtgcattccgatctagtccaacttctgatgattgcacaatc
aattgataacttcagttttctaaaaagtctatgattcaagattcaatctttaacgaagat
taatcaaaaatacaatgcctggtaccatttcaaacatggtatcagagcctctggtctgat
tccgaagaagggagtaaagctgtgagtgaggttcctcctagaaaaaaatcccagaaggga
taaaggtggttcctttattggttgtttcactgatactcactaagaaaaatggtgggatca
ggttcttccagtggagacttacgaactccacagttcgatggtgcaaactatgatttttgg
gctgtcaagatggaaactatcctcatagcgcatgatctatgggatgtagtggaactcggt
gtacaagctcagcagatttctgaagaggaagaaggttctggagaggaggatagtgaggct
gagcatattccagtggaaccaccaaccatctccagagaggacagaatcaaaaacgccaag
gcgttgagtcttatacaaggagctataacagatgagctctttcctcgtatcagaaatgag
aagactgcaaaaggggcttggaacattctgagaagagagttcagaggagataaaaaggta
agagctgtgaaacttcaagctgttagggctgattttgaatatatgagaatgacagatagt
gaaaacctagatgactatttgggtaggttttttggaattgtgaataatctgaagtctctt
ggtgaagatgtgactgaacaaagaattgtgcagaaattattgatgagtctaagtaggagg
tataaatccattgtgtctattattgaggagactcgagatctggatgttattagagtggaa
gaagttattgcatctgtcaaagtatatgataaaagggaagacttacatgatgaaagggat
agattgacaggaactgagagggcttttagtagtctcagagttggaaacaatcaggtcact
ggcacttacaaaggttctcagagtaggccaaatcaaaagtggcagggacaaaacaagaag
ggatcaaactggtctccgagtggaagctggagcaacaatccaggaggaaattggaacaac
agatttaattcacagaacaagcaagggggcagtagtcaaagttctgtgaaaccacagtgt
caagtgtgccagaaatttcattttggtgtgtgcagatacaaaggaaaaccaaaatgtgga
aagtgcaatcgttttggtcatattgcaaaggactgtgatggtcaaaaacaagttgctcac
tgtgcaaaggaagaagaagtaactacaggaaccatgttttatgcctgtcactcatcaact
gtgcaagatagatgtgtgtggtttgtggacagtgcttgcagcaaccacatgacatcacaa
gagtctaccttgataaatcttgacagatctgtgacttgtaaagttaaaatgggcactggt
gaccttgtacaagcaactggaaaaggcactttagtggttgaaactcagcgtgggaaaaga
tatataaatgaagttttgctggttcctggtttggatgaaaacttactaagtgtaggtcaa
atgatggagcatggctactatgtcctatttgggggtaatatggcagtgatctttgatgac
aacagtcttaataatgttgtggcaaaggtgattatggcaggaaatcgatgtttccctctc
tcactggaatccataactcctgcagcaaggaaagcttctatggttgaggattcatggata
tggcacagaagacttggacatttgaactttaacagtatgaagaagatgcagcagaaggaa
atggtgtttggactacctgttctgacagaaatgagagatgtgtgtgaaggttgtgtatca
ggcaagcatcacacagaatcctttgacaaaggaaaagcttggagagcaagctgcccacta
gaattggtgcatacagatttgtgtggacctatgcaaaatgagtccattggaggaaataga
tacttcatcacattcattgatgatttctcaagaatgtgctgggtatactttctcagaaac
aaatctgacaccttcaatgtgttcaagaaattcaaagtttttgttgaactgcaaagtgga
ttcagtttaaagaagctaaggagtgatagaggtggtgaatacacctcaaatgagtttcta
gattactgtgcaagcatgggaatggagaggcaactgactattgcctactctcctcagcag
aatggagttgctgagagaaagaatagatcgattggtgaaatggcaaggtctatgatgttt
gagaaaggaatgcctatagagttctgggcagaagctgtaagcacagcagtataccttcaa
aatagatgttttacaacatctgttctagacaaaactccttttgaagcattcacaggtaga
aaacctggaatcaaacacctgaaagtctttggttgtgtatgctatactcatgtttcttca
cacctgagacacaagtttgatgagaagtccagaaaaggagtgttcatgggatatgggagc
tgtgaaaaaggatatagagtatatgatctgcgatctaaaaagatagtactctcaagaagt
gtaatcttcaatgaaaaacagtcatggaattggaaaaatgatcaagtggagcctacttca
actcacttcaatcttgaagggtttgattatgaagaagaaggtagagaggaacaaactgat
gatttccagaataacagtgctggaagttcttattcaaacactgttgttcatgagtcagtt
gaggagaatggtggaaatcacagtcaaggctccacaccaagctccactccagtgaaattg
aaaactctagaagatatatatgcaaggtgtcacatgtgcattatagaacctgagacttat
tcagaagcagcaagtgatttagcttggcaagaagctatgaatgcagaattggaaatgatt
gagaaaaacaacacttgggaacttgttgagagacctgctgataaacctgttataggtgtg
aaatgggtgtttaaaacaaaattaaatctggatggaacagtgcaaaaacacaaagccaga
cttgtagcaaaggggtatgcacagaaaccaggaattgactacaatgaaacttttgcacct
gtggcaaggttagacacaattcgaactctcattgccttagcagcacaaaagggatggaag
ttgtttcaactggatgttaaatctgcgtttctgaatggtgtgcttgatgaagaagtgtat
gttgagcagcctgaaggttttgagttggaaaatgcaggtcacaaagtctacaggttaagg
aaggctttatatggacttaaacaggcacctagagcctggtacagtgagattgatgcttat
ctctctctgtgtaaattcaaaagaagtacaagtgaagccactctatatacaagatctgat
gaggaaggaggattgataattgtctcaatatatgttgatgacattatctatactggaagc
agtgacaagatgatttgtgagttcaaaagggagatgatgcagaaatatgaaatgtcagat
cttggtctcctacatcacttccttggtatggggatattacaaactgatcaaggtgtattc
attcatcaaagtaagtatgccaaatctctacttgagaaatttggtcttgaagattgcaaa
cctgtgtccattcccttatctactggtgaaaaacttaaaaaggtggatgggagtgagttg
gcagatgaagggctttacaggaaaatagttggaagcttgctgtacttaacagcaactaga
cctgaccttatgtatgctgctagtttgttatcaaggtttatgaatggaccaactaagaag
catctgggagtggcaagaagggtactgagatatgtgcaagggaccctaaactatggaatt
gaatatgtgaaagacaagtctgcaatccttgttggtttctgtgatgcagattgggcaggt
agtgaagatgatagcagaagcacttctggctatgccttcagttttggcagtggggtattt
tcttgggcctctgtgaaacaaaacacagttgcactgtcaacagctgaagctgagtatgtt
tcagcagctgaggcaactgcacagtcaatttggttgagatttgttcttgatgactttggg
gaaatgcaaactgaggcaacacctttattttgtgacaacatgtcagcaatctctatggtc
agaaaccctgtatttcatcagagaactagacatataaacaggcgatatcatttcataagg
gaagctctgcaagaagggatgatcaatgtacagttctgcagaagtgaagaacaacttgca
gacatatttacaaaagccttgccaaaagatagatttaatcagttgagattgagacttgga
gtgaagccagtaagcagcttaggagaggctgttgagatgtaagctgcatacaagcttagt
gtcgaactgcagatgacaatcctgcagaaagaagtgaagagaactctgatatcgaagaag
tgaagaacttgctatttttagcaagtagccgtttggtttaaaatgtgcaacggctaagtt
tctgtttttagaactcttacagctgggttcttatctggttttttaactgtactgtgttct
ccatcttcttccaagtggatggatgatatcctccaaggtcaattaatgactggagaagag
gtcctaggttcctagattataggttctgttttgtgatctgaaaaagtctgatatagtcct
tgtaaggttttatgtttttcggttgtaatgaatagaacacagactcttgatttaccaact
ctctctctctcttgaaaaacttcagttttctaaaaagtctatgattcaagattcaatctt
taacgaagattaatcaaaaatacaatgcctggtaccatttcaaaca
>AJSU01000110.1_7306_13670
tgcatcagttcgagttgctctataaatagagcactccgcatgtaacagaatatagatgaa
gaagaaaaacaagagagaaatatcaataacatcatatattcctctgccttttattatttg
tctgtgctatagtttttgtgtggtattttacatctaccttgcacctaccacttaaaaggt
tatctctcaaactttaacgcttttataacacgttatcagcacgagtctctaaatatattt
attctctcatctctcttcgccgaacgaacgaaagaaaaaaaaatgtttcctttaaggttt
ttactgttcatcttcttcctctgcctcaactgcgccgtgtaccctcgcgacgagttgttt
gctccatgcctgctcatagttctccaactaacggttacatacatctttgattacttgttt
ggtgtagagattgattactaacctagtatttatttgtgttaattctactgcaatccaaga
tggtgcgatacaatcgcccatcttgaactgcaaatttaatcttactgcgatccaagacgg
tgcggtatcatcgcctatcttggactgcagatttaattttactgcaatttttaggtggag
cggtataatcgcacaccctaccctgcatatttgaatttacctgctgtttaatttcattgc
aatttttatgtggtgcggtataatcgcccacgctgctctgcatatttaaatttcctgtta
cttgagtggtgcggaataatcgcccattctatattacattatttcaatgagaatagtgcg
gtacaatcgccctcctcattcaccctgaaaatctcgagccagaagtttcgagtgcttatc
attttggcctgaagatcaaaatgaaaaatttgtaagaaccagaagttctaacatcatatt
cctccaggaatacatattattgcaagttcttacacatctcattttctttcagaaaagaaa
atggcgaacttggcgaagcttgaatttgctgccctggatattaccgggaagaattacctg
acttgggtactggataccaagatccatctggaagcagggaatcttggagataccatcagg
gaagagagcaactcatcctctcaagatcgggcaaaggccatgattttcattcgccgccat
cttgatgaggcgctaaagagtgagtacttaacggttgaagatccgttagctctctggaat
gccttgagaagcagatacaatcaccagacaacggtgattcttccaagggcccgctatgag
tggactcatctgaggattcaagacttcaagtctgtggcagaatacaattctgcattgttc
agaattacctctcagatgaagctctgtggggatattattactgaggagcatatgctggaa
aagactctcagcacatttcatgcctctaacgtgctcctgcagcagcagtatagagcgcga
ggctacactgagtacaaccagctgatatctgtgctcttagtagctgaacagaatgatgag
ctcctgatgaaaaaccatcattcccgacctactggatctgcaccattcccagaagtgaat
gctgcttccctcggagtgaacgccacatcctctggtggtgataatcataaacgaggacgt
ggtcacaagcgaggtcgatggaataggaaaggcaagaaccatggagttcagtttcataac
caggttcccaggaataattcaggcccgagcttcaaaaatgtgaatcgccacaaaggcaaa
gctcatatgaacaatgctcctagaaactctgaaggagcctgccataggtgtggtggcaat
gggcattgggcgcgtacttgtcgtaccccaaaacatctagtggatctgtatcaagcctcc
ctcaaggagaagggtgtcgagactaactttctcgacgaggctagaccaatggatatacct
gacccagtgtttgacttatcagggcagttgaacacaactcatctagatgtttcagactat
attgtagaaaggggaaatgaagtatatcggtccgattgaatcattaatgtacttttatta
tgctgaacttgtagtatttcagattaaataaaaaaaagtggcatgtaaattttcttgtta
taacttgcttttaattctgattctcttactcagagagcatggataaaaactgtggttatt
ctcagaacatgagaaatggcggagatatttgtcttgcagacagtgcaaccacacatacaa
tacttcgtgatcgaaagtatttctcaagcttaatacctacaagagtaagggtaacaacaa
tatcaggaccttcagatgtaattcaaggttcagggcaagcccagattatgttactaaatg
gaacaatattgtccatacataatgcattgtatgctactcgatctactcgaaatttgttga
gtttcaaagacatacgtctaaatggataccacattgaaacaaaaagtgcagaaaatgtgg
agtatctatgcattacctccaatgatacccagaagcgtatattggagaagttgcgtggta
tgtcgagtggattatattatacatacataaggacaattgaatcacatactgtcatgaacc
agaagttcattgattcaaaggtttacatgctttggcatgaccgtctgggtcatccaggat
ctaccatgatgcgtaggatcattaccaactctaatggacatccattagtgagcagacaca
ttgctgcctcaaatgataacccttgcaaagcttgttctcaagggaagttggtaattagac
catcacaactaaaggttgatgctgaatccccatcatttctgcaaagaattcaaggagata
tttgtgggcctattcaaccatcatgtggaccatttcgatattttatggttttggttgatg
catctacccgatggtcacatgtttgtctcttgtctactcggaatgtagcctttgcgagac
ttcttgcttaaataattaagttacgagcacagttcccagattatcccattaagtcaatcc
gacttgataatgctggtgaatttacgtctcaaacctttgatgattattgcatgacattgg
gcattgatgttgaacaccctgttcctcatgtccatactcaaaatggtttagcagaagcat
tgatcaagcggcttcagttaatagctcgcactctgctcatgaaaaccaaattgccagtct
ctgcatggggacatgccatcttacatgctgcatcattggttcgattgagacctatagcca
accatcaatactcttcagtacaactcgtgtttggacatcagccaaacatttctcatttac
gagtttttggttgtgctgtttatgtgcctattgcaccgccgcaacgcactaaaatgggac
ctcagcgtagactgggaatttacgtgggttttgattcaccatctatcattagatatttgg
aacccttgacaggtgatatgtttacagctcgttttgctgattgtcactttgatgagacaa
ttttcccgttgttagggggagaaaagaccgttccagaagaacggaaagagctgacatggg
ttgttcccatcttgtctcattttgatcctcgcaacattcaatgtgaaaatgaagtgagaa
ggatcgttcatcttcaaagcattgccaatcaaatgccagatgcatttaatgatgctatga
aagtgacaaaatcaaatataccagctgcaaatgcacctgcaagaattgatgtccctgttg
gacaaaataaagtggcagcaaatgattcatctggtgcacgcctgaagcgtggtagacccc
caggttcaaaagattcagctcctcgaaagagaaagtcgagggcacaactgaatccaaatg
aagtcattcaggaagagaaaatgaatgatacatccacaattcataattctggacttccag
aaaaagaaaatgtccttgatgagacatctgtccctgaagagacagaaatacatgaaagca
aagaaatctccataaattatgcatgtacaaatgaattgtgggatcggaatgaaataatca
ttgatgatatgtttgcatttgcagtagccactgaaatcatcttaagtgatgatattgagc
cccgctctgttgatgaatgcaaacagagacaggattggcctaagtggaaagatgcaatcc
aggcagaattaaattccttggaaaagcggaatgtttttggaccagtagtccaaaccccgc
ctagcgtaaaccccgtgggttacaaatgggtattcacaaggaaacgcaatgagaaaaaca
agatcgcaagatacaaagcacgactcgttgcacaaggtttttctcaaagacctggaattg
attatgaggagacatactctcctgtaatggacgcaattacgttccgttacttaataagtt
tagtggtttcagaaagacttgacatgcgacttatggatgtcatcactgcgtatctatatg
gagaattagatactaacatctatatgaaagtcccagaaggacttaagttgcctgaaacaa
gtaataaaccacgaggtatgctctcgatcaaattaaggcgatcattgtatggtctgaaac
aatctggacgaatgtggtataatcgtcttagtgagtatttgatcaaagaagggtatatca
acaatgttatttgtccttgtgtgttcattaagaaatccaattctggattcgctatagtgg
ctgtatatgttgatgatatgaatctagttgggactcctgaagagctcaataaaactgctg
aatatctgaaaagcgaatttgaaatgaaagaccttggaaaaacaaaatattgtctcggcc
tgcagatcgagcattgtgctagtggaattttggtccaccaatcagcttacattgaaaaaa
ttctgaagcgatttggtatggacaaggcttatccactaagcacgccaatggtcgttcgtt
ctttggacattaagaaagatccatttcgtccaaaagaagatgatgagctggtccttggtc
cagaagtaccatatctaagtgcagtaggtgctttgttgtatttagcacaatgtactagac
cagatatagctttttcagttaatttgttagcaaggtatagctctgctccaacaattcgtc
attggaagggtatcaaagatatattgcgataccttcgtgggacaacagacatgggtctct
tctactcaaagaactccacagatgaccaggtccttgttggatatgcagatgctggcttcc
tctctgatccgcataaagcccgctcacaaactggatatgtgtttaagaatggagatacag
caatctcatggcgctcaaccaagcaaacattagttgctacatcttcaaatcattcagaaa
tacttgctttacatgaagcaagtcgtgaatgttcttggttaagatcaatgatccatcata
tccggaattcatgtggtctaacttcgaagacagacaatccaactgtcatccatgaagata
atgcagcctgtgttgcccaaatgaaggaaggattcatcaagggcgataagactaaacaca
tatctccaaagtttttcagtgctcatgagcttcagaaggctaaagttattgaagtcagac
aaatccgttcaaatgaaaatctggcagacttgttcaccaaatctctaccaaagtgcacat
ttcagaagttagtgcaaggcatcggattacgtcgacttaccaaacagctaaatttggaga
atgtggaatcagggggagaaacatatcagggggagtatccatgatacatgcttgttgtac
tctttttccttcgattaggatttttcccactgggtttttcctattaaggttttaacgagg
caacataagtatacttgacactatatcaacgatccaggaaaagttgtactctttttcctt
cgttatggtttttttttttcccactgggtttttccaagcaaggttttaacgaggcaactc
atgttgatatgtgggcatccaagggggagtgttgaaaagtctcagacacagtctcaatgt
ctgttatgttgaaaagtctcagacacagtctcaatgcctttggcaatgaatgcccacaaa
gctaaagtcatctgcatgggcaaagttttcaatgcccatgctgaatgaaagtgtcagagg
tacgttttaaatttcaagatgcattaattgcatcagttcgagttgctctataaatagagc
actccgcatgtaacagaatatagatgaagaagaaaaacaagagagaaatatcaataacat
catatattcctctgccttttattatctgtctgtgctatagtttttgtgtggcattttaca
tctaccttgcacctaccacttaaaaggttatctctcaaactttaacccttttataacata
tatca
>AJSU01000113.1_27402_32756
tgttggaaatacaaattaaaagtcatgtgatctgtccatgtgatgctaacctttctttac
agcttgtttccagcaaaatataatcatcattgctccttcattattcatccgaatggtgat
gaaagacagcaagtgtgctgccatgtgatgtgctagtaggaatacagcagtgtgctgcca
tgtgctagttgaatctgtgttatttgcagctggaaagacagctgctgtgtgcaagctgaa
aggtggttattacaacctgccatgatgcaatgcatgtgtatgccaactatcaaagttgct
gcatgtgtttgaaagggtgtaaagatgtggaacaccatcattcattatatgtattgttgg
attgtttattttttcagttttgtataaataggccatcttgctaagccttagagcatccca
tccaaatcccatttcccattcatttaatttcagcttgtaagctttaagagttgtaaactc
ttctaatatttcaaagtgtttgttatcaccaagcttgctacttctttcctttctttgtcc
aattttattgagagtgaaagtgagaggtgtgatagagtttgtaaacttatcacccacata
ttttggtattgagttagcaaactcttttgaataccaacaattggtatcagagccagaata
ccattctggcaagtgcagtagctatggcgtccaatttagtgcaactccaggttcccacat
tgaagaaagaaaattatgaaagatggtgcatccaattcaaagcattgtttggatcacagg
agctatgggaagttgtcagtagtgggtatgttgtacccactgccgagcaagaagttgcat
atactgcagaacaaaggaacactctcaaagacttacgaaagaaggaccagaagacactgt
atcttctataccagggtctagaagattcaacgttcgagaaggttgcagaagcaacaacga
gcaagcaagtatgggacacactcagtacaatctacaaaggagtagatcgggtcaagaaag
tgagattacagtcacttcgagcagattttgaaactgctcacatgaatgaaggagagagca
tcttcgactatcactcaaggctcattgtgatagtaaatcagatgaggagaaatggcgaga
gactcgatgaagtacgagttgtggagaagatactccggtcactcacatctaagtttgagc
atgtggtgactgccattgaagaatccaaggatttggaggtgatgagcgcagaggagctac
taggatccctcctagttcacgagcaacgcattcagaagaatgcaagccccataacgctag
agcaagctttagagtcaaagttgaatattgacaaaccaaataaaggtcgtgggcagtgga
actcacgtcatgggagttcatctaaccgtagccgaggacgagctcgaggaagaggtcgag
gctatgcacaaaatcaaggtcagtctcaggagtggagatctactcgaggaaagacgcata
tccaatgtcacaattgcaagcaatatggacattatgccaatgaatgttcacataaaaatg
gtgagcatgtcaacatggcagaatcaagtggaaatactgatgaagaacttacagtcttgc
tagcacaccatgattccagtagccaacaagatgtttggtatttggactctggtgcaagca
atcacatgtgtggaaagaaggagttttttgccgaactaaaagatggggcctatggatctg
taagtcttggtgactcctcaaagttgccagttgaaggtaaagggaagatcaagatcatcc
agaaggatggtaaagaagaatacatctccgatacctactacataccaggtatgaagagca
acattctaagcattggtcaactgctccagaaagggtacattatacatatggagaatatgt
ttctcactctcaggaatgcaaggagaaaacttattgcacgtgttcaaatgtcaaagaacc
gaatgttcccgttgaagttgaacacaaagattgggagttgcaacatcggtgtgatggaag
atgagtcatggaaatggcatcttcgatttggctatcttcatttcaatggcctaaagttgt
tgtcaagtggaggaatggttcgtggtttaccccagattgaagccacacgccaagtatgtg
aaggttgtgtgcttgccaagcaagcacgactatcgttccctgttggtgatacatggagag
caaaggcaccactgcagttggtgcacacagatatatgtggtccattggatcccatgtctt
atggaggtaataggtattttattactttcattgatgattttagtaggaagacttgggttt
actttctcaaggagaagtcggctgccctaagaatcttcaaggagtttaaggcactcacag
aggctgaaagcaaccacaagcttgtggctgtgagatcagatagaggtggagagtacacct
ccaatgctttccaagcatactgcaaggagcaaggaattaggcatcaacttactgctacct
ataccccacagcaaaatgggatagccgaaagaaagaatcgaaccatccttgacatgacaa
ggtccatgcttaaggagaagaattttccaaaagagttatgggcagaagctgtagcttgtt
cgatttatttgttgaatcgatgtccaacaaagagtgtcaagaggatgacaccacaagagg
cttggagtggatacaagccgaatgttacacacctaagaattttttgggtgtgttgcatat
gctcaagttccagaagccaataggaagaaacttgatgatagaggtgagaagtgtgtgttt
gtgggctatagtgaagagtccaaggcgtacaagctctacaacccactaactggcaaacta
gtggttagtagagatgtcatcttcagtgaggaagaggcatggatgtggaacaacaaagaa
gtcagtaaagagaagatcgtctccactgattttgaagaaccagaagttgtaccacctgtt
gagcaacaacctgctcaaacaatcacaacaactccagtgcacagaattgcaaggagtggt
cctacatctagtgaagaaagcagctcctcaactccagtgaggttaaggagtctcacagag
atttatggacaagaagaagaagaaaccaattttttctgcttctatgcagaccatgagcct
ctctcattcaatgaagctgtggaagaaaattgttggaaaaaagccatggaagaagagatc
catgccatcgagaagaatgacacttggaagttgacaaagctcccaccaaatcagaaggct
attggtgtcaagtgggtttacaagatcaaacgcactgcagatgggagtgtggatcgatac
aaatcaaggcttgtagcaaagggctacaaacagaagtatggagtggactatgatgaagtc
tatgctccagttgcaagacttgacacggtaagattgctaatctctcttgccgctcatcat
aaatggaaaatttatcaattagatgtcaagtcagccttccttaatggagttcttgaggaa
gaagtgtgcgtggaacaaccagaaggcttccaagtacagggaaaagaagataaggtgtat
cgtttgaagaaagctttgtatggcctcaagcaagcaccacgagcttggaactcaaggatt
gacaactaccttcatcaaaatggatttcagaaatgtccatacgagcattcagtttacatg
aagaatggtgcaaaaggggagttcttaattatttgtctctatgtagatgacttattgttt
acaggaaacaatgaagcaatgttctgtgagttcaagcaatccatgttcagtgaattcgag
atgactgacaatggattaatgtcatactttcttggcatagaagtgaagcaaggaagtgat
ggtatctacatttctcaacaaaagtacatgagagatatattggagaaattcaatatggac
aagtgcaatattgtcaacactccagttgcaactggattgaagctgtctaaggaaggagaa
ggtgagtttgtaaactcaaccgtgtacaaaagcttggttggaagcctaaggtaccttaca
atcacaagacctgatatagtttatggtgttggactcgtgagtcgatacatggaaacacca
agggagtctcattggctggccgccaagagaattttgaggtacataagaggtactctaaac
tatggtctgttttataattttggtgaagatacaaaattatttggttattcagatagtgat
tggggaggtgaccaagatgaaaggaaaagcacaactggctatgtgttttttctaggatca
acagctttctcatggacttcaaagaagcaatcaattgttgctttgtcatcgtgtgaagcc
gagtacgttgctgtagcctcaaccgtgtgtgaggcaatttggttaagaaatctgttgaag
tcagtgtgtcatccacaagtggaatcgactgtgattcatgtggataacatctcagctatc
aagcttgctaagaatccagtccaacatggaaggagtaagcacattgataccaggttccat
tttttgagggaccatgtgaagcaaaagacaattgagcttgtctattgtcacacaaaggaa
caagtggcagacatcttcactaagccattaccagttgaatcataccggctgttacgtgaa
atgctaggcatgaaggcgttttaatttgagggggcatgttggaaatacaaattaaaagtc
atgtgatctgtccatgtgatgttaacctttctttacagcttgtttccagcaaaatataat
catcattgctccttcattattcagccgaatggtgatgaaagacagcaagtgtgctgccat
gtgatgtgctagcaggaagacagcagtgtgctgccatgtgctagttgaatctgtgttatt
tgcagctggaaagacagctgctgtgtgcaagccgaaaggtggttattacaacctgccatg
atgcaatgcatgtgtatgccaactatcaaagttgctgcatgtgtttgaaagggtgtaaag
atgtggaacaccatcattcattatatgtattgttggattgtttattttttcagttttgta
taaataggccatcttgctaagccttagagcatcccatccaaatcccatttcccattcatt
taatttcagcttgtaagctttaagagttgtaaactcttctaatatttcaaagtgtttgtt
atcaccaagcttgctacttctttcctttctttgtccaattttattgagagtgaaagtgag
aggtgtgatagagtttgtaaacttatcacccacatattttggtattgagttagcaaactc
ttttgaataccaaca
>AJSU01000123.1_62766_67651
tgtaggtgaagtaaaggtgaagtaagtgtgtgaggttggtgaagtaagtggaggttgtag
gtgaagtaggtggatgttgtaggtgaagtaagtgtgtggtgtagctttcatttggtttgc
tataaatacccaagtccccaagcattgtatatcatccaaggaaaaacaaagcctagagct
aaataagaaaagttttgctaattagtttgttatgtgagctttctttaagagtgtgctcta
ttttcttcttcttgggatcattagagttatcttggatactcttcttattcaacaattggt
atttagagccaagtcggtcagggatcgttcttggtagagcattggttgtaaagtctcttg
aaattccgagtatgctctgtggttgcagttttgactgatcttccacattagaaaagagtt
cttgagattattgctggggttatcacaaaccttgagagggagcttctttgtgtcgagagt
agtgtattactctgcacggtagtcactcaagcttgttcggtgtagtcaaagtcttgccga
tacgatgggtgatcttcaagttgttggaggaatcaagaagctcaataaccaaaactataa
cacgtgggcaacgtgtataaagtcttaccttcaaggtcaagacttgtgggaggttgtcgg
tggtagtgaagctacacaaccggcagcggaagatgctaacggcgtcttgcggaagtggaa
aattaaagcaggcaaatcaatgtttgctttaaagaccacaatagaagaagaaatgttgga
gcacattcgggatgctaaaacgccaaaggaagcatgagacacttttgttacactcttttc
gaagaggaacgatacaaaattgcaacttctcgagaatgagctgctatcgatggtacaacg
cgacatgacgattgcccagtactttcacaaggtgaagtcgatatgccgcgaaatttcaga
attagatccaacagctcctattggggaaactaggatgaagagaataattatccatggttt
gagacccgaatatcgagggttcattgccgctatacaaggatggccgacacaaccatcgct
tgttgagtttgaaaatttgcttgcaagtcaagaagctatggccaagcaaatgggaggagt
ctcactaaagagtgaagaggaagcgctctacaccaacaaaagcaaaggcaccttcaagcg
gtacactggtagtggatctaaaaaggatggagaaaaggtgcaaagtcaccaagaaaatgg
aggctctcgtccagggggagcttggaagaattgcggtaatagtaaaaagtttagtggcaa
gtgttataattgcgggaagatgggccacatggcgaaagattgttggaccaagaaagagcc
tgttgaaagtaatactgctactttcagttcgaaggagaatagtgaagatggctgggatgc
tgaagcattattcgctacggaggaagaagaagaattagccctcacggtaacaacaccaga
acgcattgactacaaaaatgattggatcgtagattcgggctgctcaaatcatatgacggg
tgataaacagaagctgcaaaatctatctgaatacaagggaggtcgtgtggtggtgacagc
cgacaactcaaggttaccgatagctcacatcggaatgaagaaaaatttgctatctgtggc
tcaattgacatcatagggccaccatgtcttgttcggtccacgagatgtgaagatgtatcg
tgacctcaaaatctcagaaacaccaacaatgaaggggcgacgattggagtcagtctacgt
aatgtcagcagaatctgcatatgtagacaggacaaggaaaaatgagacatcagatctatg
gcacatgcggttaggtcacgttagctattccaagctaagtgtgatggtgaaaaagtcgat
gcttaaggggcttcctcaactggacgtgcgaacagacacagtatgtgcaggatgccagta
tggtaaagcacaccaattgccatatgaggaatcgaagtttaaagcaaaagaaccattaga
gttagttcactctgatatgtttggaccagttaagcaaccgtccgttggtggtatgcggta
catggtaacattcattgatgacttctcaaggtatgtgtgggtcttctttatgaaagaaaa
atctgacacattctcaaagtttaaagagttcagagagtcagccgaaggagaagtgggaaa
gaagatccgttgcctgcgcacagataacgggggagaatatagcttaagtgagttctctca
atgcctaagggaatgtcgaatacgtcatcagtacacttgtgccaacacaccacaaaaaaa
tggtgtagctgagagaaagaaccggcatcttgcagaagtctgttgaagtatgctacatgc
aaagaacgtaccgggaaggttttgggctgaagtaatgaggactgcagcctttgtgatcaa
cagacttcctcaaccaaggttaggatttgtttctccctttgagaatttgtggaacatgaa
acctacagttagctattttcgagtatttggctgtgtatgttatgtatttgttcctgatca
tttacgaagcaaatttgacaagaaagctgttagatgtatctttgtgggatacgacagcca
gagaaagggatggaaatgttgcgatccaacaagtggaagatgttacacttcacgggatgt
ggtgtttgatgaagcatcttcttggtggtcctcagagaaggaagtgctaccagactccag
agaattgagaaaagctgcaacagaagatgggggagcatactatccaactccaaccaagtt
cagatgaatcaggagatccaaatggcgatgatgtcgaacaaagagtggctcagaatcctt
ggcaaactggcatgtatcaacaaccaaacgaagaatgtgggccgagtgaaacggaataat
cagctccacaatctcaactccgaaggtcaacaagaacacgaaggccaaatcccaaatacg
ccaatgcagccataattgaagaaacaactgcaacagaacctgagacgttcgaagaagcat
cgcagagttctgagtggatgacagctatgaaagaagagcttgatgcacttcagcaaaatc
agacttgggatctcgtgccaaagtcaagagatgtgaaacccatatcctgcaagtgggttt
acaagataaagcgtcgtccagatgggtcaatcgagaggtacaaggcacgattggtagctc
gtggtttctttcaacagtacggactagactatgatgaaacgtttagtccagtggcaaagc
ttacaacagtacgagtcttacttgcacttgcagccaacaaagactggaatctgtggcaaa
tggatgtaaagaatgcttttcttcatggagagctggatcgggagatctacatgatccaac
caatgggatttcagaaccaagatcatcctgaatatgtgtgtaaactgcggaaagcactat
acggattgaaacaagcacccagggcgtggtatggtaagattgcaaagtttctaacacaaa
gtggttattcagtaacacctgcagattccagcttgtttgtcaaagccaatgaaggaaagc
tagctatcgtgctagtgtatgtggatgacttgatcataaccggtgatgatgaggcagaaa
ttcttcggacgaaggagaatttatcagtccgtttccagatgaaggaacttggccaactca
agcacttccttggtctagagattgatcgcacacaagaaggaatatttctctgtcagcaaa
aatattccaaagatttattgaagaagtttggaatgctcgaatgcaagccaattttgacac
cgatggaaccaaacgccaaaatgtgtgcacatgaaggaaaagatttggaagatgcaacaa
tgtatcgacaattggtaagtagtctaatctacttaaccttgactcgacctgacatttctt
atgcagttggtgtgatgagtcggtacatgcaaaatccaaagaagcctcatttggaagcag
ttcgacgaatactgagatatgtgaagagtacaattgactatggtcttttgtataagaaag
gtgaagactgcaagttagttggttactgtgatgctgactatgcgggagataatgacacca
ggagatcaacaactgggtatgtgtttaagcttggttctggaaccatctcttggtgtagca
agagacagccaacggtatctttgtcaaccacagaagcaaagtatagagcagcagcaatgg
cagctcaagagaatgcatagctaatacagttgatgagtgatctacatcaaccagtagatt
atccagtaccattgtactgtgataaccaattggccattcgcttggcggaaaatccagtct
ttcatgcaagaactaagcatgtagaggtacattaccactttatcagagaaaaggttctgc
aagaagagattgagatgagacaggtcaagacaaatgatcaagttgcggacttgttcacaa
aaagtttgagtacaggcaagctcgaaatttttcgctgtttactcagcacagtgcaaagaa
tgagagctgacattgagggggagtgttgagaatcaatgtcatttgtaggtgaagtaagtg
tgtgaggttggtgaagtaagtggaggttgtaggtgaagtaggtggatgttgtaggtgaag
taagtgtgtggtgtagctttcatttggtttgctataaatacccaagtccccaagcattgt
atatcatccaaggaaaaacaaagcctagagctaaataagaaaagttttgctaattagttt
gttatgtgagctttctttaagagtgtgctctatttttttcttcttgggatcattagagtt
atcttggatactcttcttattcaaca
>AJSU01000166.1_10297_16749
tgtaaaaatcaaatagccaagatccagattaaagccacattaaacacaatcaagaaagca
caagactgtttagacatgaacaatcatatttacactaacctgatgaacctccatgggaaa
atgccattgcagcagatgtccagatcctgcaggctgcaactcttctcctctctggtagaa
ctcttaatgctctaactaagaataggacttagttctagactgagcgcgtgtccccgagag
cagagattacagcatatatatatacacatatacctctcctaatccaatgaggatctccta
ttagaatccttatgggaaacaacttatgttttcctatatcagtttcctactgcaataaaa
tcctttattgacaagaactgatattcatcttcatataagactttcttatccttattggat
ttgaatagctaatgcccgatcatcttatctcatgtttatacttttacattctcccacttg
aacatgagacaaaatcaaacatagctattaccaatcataagaagtgatcacatagcctta
tccaagatcccaccatcatgaccaatgtctcgttacatctcaaaatacaggaaccaagat
tctcagactacaaccaaaatgcagtattaaatctaagctcacatgtactcaatttgtaaa
tatgactcatgattcaaaacagtataaacagtccagattatgctcccacttttcaaaaga
ttacagcacataataatcttcattgaaaagcaacattttaaagactgaaatacaaaattc
attaactataaactttaaaacagacaaactgtttctccaaagtatcaaatgaatctaaac
ttttaacatggtctatctccaatactacaatactttcaaaacttaaagcattcagtctca
ggacaaagacacttattaaaacacaaaatcaaactagctataacttaaccttagtttgtc
aaagctgcactcattcatctattcttcacagctgcaactccaaagcctcaaaacaagctt
aatcactcccactgatcaaaactttctagcactcccatcagagaaacatgctttctaaat
tctccaacaggcagtgccttagtcaacggatcagcaagcatcattgtagtgcttatgtgc
tgtacttcgatagttcatttcctgacttcctctctgaccttaagaaatttgacatccatc
aagcgcgaagctgaagttcgcctattattcttggcaaagaatacagccgagttgttgtca
cagaacatcttaataggcttctggaccgtatttacaacctttaaatctgttaagaaattt
ttcaaccatgctgcttgcttcatgccttcaaagcaagctacaaactcagcctccatagta
gacgtagctataacagtttgttttgcacttttccatgaaactgcccctccattaagcatg
aagatataaccctcagttgacttcctatcatccacatctccagccaaatccgaatctgtg
tatcccataagttccaaagaattggttctaccatacaccaacatatgattcttggttctc
tgcaggtatcgcagaactttcttggctgctacccaatgtgcttcacctgcatttgcttga
aatctgcctagcaagccaacaataaaggcaatatcaggccttgtacagatagttgcatac
atgagacttcccaccaaagaagcataaggtttagcttgcattctctttgcttccaaatca
gtttttggacattgattcttcgagaacttatcacctttattgaccggaacttgaccacta
ttgcaactttccatatgaaatttcaccaagattctgtcaatatatgccttttgagataag
ccaagaagcctcttttgcctatctcgaacaatctctattcccaatacataatgtgcttca
ccaaggtccttcatctcaaagttgtcactgagcattcttttagtactttgaagcaattga
ggacatgagctcgcaagaaggatgtcattaacataaagtaccaagaaaatgaatttggat
cctgagaacttgatatatatgcaatcatccaacttgttttctacaaaaccttgtgcagaa
acaattttatcaaatttcaagtaccattgccttgatgcttgttttaagccgtatattgac
ttattgagcttgcataccatactctccttccccttttcaacaaatccaacaggttgcttc
atataaatgtcttcttgtagatctccattaagaaaggctgtttttacatccatttgatgt
aactcaagatcaaaataagcagccaaggacattataactcgcatagaatctttagaggaa
actggagagaaagtgtcattataatcgattccctctctctgagtaaaccccttagcaacc
aaccgtgctttatatcattcaattcttccattagcatcccttttagttttatatacccac
ttgcaacctattggccgaatttcagagtttgaatcaaccagtgtccatacttgatttttg
aacattgattctaactcatccttcatagcattgttccatagaactgattaaggactttca
attgcttgagtatatgtaagagggtcatcactgtcacctatgtcgaactcactttcttgc
agatacacatagtcacttgttgcagtggattttcgagctcttgtggattttctgatttca
acatgagatggaactaatgctggtgattcttcaaaggaagtcaatatttcaggttgtgct
aattgatcgactgctgcagtgttgtcagctggaacccccaattcttcactcatatcctct
gtagcaggcgtcaatggattagaaaacaatggaacaggagtgtagtccattgccacaaag
tcatcaccatcttgatgtatctcttgaaatacaaaagcttcccttgacaaatctgagaca
tcttgatcttccaaaaaaactgcattatttgtttcctggatccgagtgtgactttgtggg
atatagaacctgtatccctttgatttctcgggataaccaatgaagtaacatgactgagtc
cttggatccagctttctttcattaggattatagaacctagcttctgctttacaaccccaa
acatggaaataagtaaaactgggaactctcccatgccataactcataaggtgtggtagat
actgccgtgcttggaacttgattcaatatatgattagctgcttttaaagcttctccccac
agaaatcctggcaattttgatcttgacatcatacttctcaccataccaatgagggtcctg
tttcttctttcagagacaccattctgttgaggcgttccaggtgtggtgtactgtgccaca
atcccattcttctcaagatagagcgcaaactgacccttttgttgcccggattcagtgtac
ctgccaaagtattcacctcccctatctgatctaacaatttttatgaccttccctaactgt
ttttctacttctgttctatatttgacaaaacagctaagggcttctgatttctctgtaata
agaaaagtataaccgagcctagaaaaatcatcaatgaagttgataaaatacctatgacca
caaattgttttgactgggaaaggaccacaaatgtcagtgtgtatgatctctaatagccct
tgacttctcttagcatccatttttctgaaattagtcattttgccttttaaacagtcaaca
cactcatttccagaagtaaaatctaattttggaatcaattctgcctttgaaagtttcatt
attctttctttagaaatgtgccctagcctcttatgccagagaatataagaagtgtcagtt
cctagcgtccttttgaaaccaacattcaaaattgagtgataatctaactctattgaacat
tctaaactccacagattgtcaaaaagaagggcagtacctaaaacagaatccagatagttc
tttttaaagattttcaaacactcatcatcagcaaagaaagcaaaaccgtctttgacaatt
ttagaggcagaaattaagtttcttctcatctttggcacatatagcacatcttttaatttt
aaaacaaaaccagaagttaactttaaattcacaatccctatcgaatgaactgcaaccctt
gtcccttcccctacataaacattgtataaagtatcatcaacttccttttgtttttgaaaa
ccacttaaagagttagttatatgtactgagcatccagtgtcaaaccaccaagagtcaaca
ggtacttcacaaaggtttgattcaatacaaacaagtacttgttccttttctttactcctc
acataatctttaaaaatttcacagttgacttttaaatgccctttagtcttgcaccaaaaa
cattttagtttagacacatctttaggtctaggtttaaagttgatagattttctaggggag
ctatttactttagcaggcatattgaatttgttagaattcttagtgaatttagaattctta
ccaggacctgaagagctaccattattgaatgctctcttctctcgaccagattgcacataa
tttgcttcttcgatctccttgcctttctcttgtttctgccgagtttcctcttgcacacat
tgtgcaatcaattcatctatgccccagttcttgtcctgagtgttgtaagagacctttaac
tgattatatttggtagggagcgcttgaaggatcatgaatacaagctgcttttcaccaatg
cttatgtccatagagttcagcttctcggcagcatctgacattttcattatatggtccctt
attgaaccagtaccttcaatcttgtattgagtcaacacagacatatactggcttacttct
gccttctcggactccttaaatttcatttcaattgcaaccaaatattccacagcaagctct
ggtttcttaattccccctctgatagtgtcagtcattccagcttctatgatggaaagtgct
accttattagctcttgaccatctctcaaaatctgacttctcagctctggtgctttgatca
ctcataacaggctttggattttcaattgctatatcaaactcattgagagtcaatagcaag
ttgatatccctcctccacttcttgtaattaccaacaccagtaaggatcggaatatttgct
aagtttaaggtcttcattgatattgcagacatcgatgaacctgaaatcaccatatgaact
tcaaagttctgatttcgtttcacagtctattgcacatcaaagctttataaccaatatcca
tatatacaatcttaacaacaaccagttgataggcgtatacaggattattgatttcagagt
agaccataaactgatcaccatatattcagaaccaaccatcacactgatttgttccatata
tctcagtttatgatctgattagttacaataaatttttcataattttcaccagatataatc
atcttatgaatgacttccttcattatacagatcattaagatgcattattctaagaaacta
aatcatatgctgagaatgacttctttcatgttcatcaaaaattataatacaaatctctat
acaagattcttagacattcatatttctaatccgagtattgaagattacataccttttaaa
gagacaaccatcaacacatagcagcggaaacatttttgtacaggtattgaacactcaata
acaagatttgatttactcggattgaaaataaatgggtcaggatgagagggacgagttaga
gtcctcttccactgaagaacaaaactcagaaaaccccaaacggaaaatcgcatcgatttc
gaataccaatagtcaaattaaactaacctaattttattaaaacgcaccgttttaagaaaa
cctgttttgagatttaaaaccggtttcgaaacctgatcatggtgattttcattgacccgt
gcttgattgattttaagaacttaaatctaaagctctgataccacatgtaaaaatcaaata
gccaagatccagattaaagccacattaaacacaatcaagaaagcacaagactgtttagac
atgaacaatcatatttacactaacctgatgaacctccatgggaaaatgccattgcagcag
atgtccagatcctgcaggctgcaactcttctcctctctggtagaactcttaatgctctaa
ctaagaataggacttagttctagactgagcgcgtgtccccgagagcagagattacagcat
atatatatacacatatacctctcctaatccaatgaggatctcctattagaatccttatgg
gaaacaacttatgttttcctatatcagtttcctactgcaataaaatcctttattgacaag
aactgatattcatcttcatataagactttcttatccttattggatttgaatagctaatgc
ccgatcatcttatctcatgtttatacttttaca
>AJSU01000187.1_30408_34412
tgttgaataagaagagtatccaagataactctaatgatcccaagaagaagaaaatagagc
acactcttaaagaaagctcacaaaacaaactaattagcaaaacttctcttatttagctct
aggctttgtttttccttggatgatatataatgcttggagacttgggtatttatagcaaac
caaatgaaagctacaccacacacttacttcacctacaacatctacctacttcacctacaa
cctccacttacttcaccaacctcacacacttacttcacctaaaacatccacctacttcac
ctacaacctccacttacttcaccaacctcacccacttacttcacctacaacatccaccta
cttcacctacaacctccacttacttcaccaacctcacacacttacttcacctaaaacatc
cacctacttcacctacaacctccacttacttcaccaacctcacacacttacttcacctac
aaatgacattgattctcaacactccccctcaatgtcagctctcattctttgcactgtgct
gagtaaacagtgaaaaattttgagtttgcctgtactcaaactttttgtgaacaagtccgc
aacttgatcattcgtcttgacctgtctcatctcaatctcttcttgcagaaccttttctct
gataaagtggtaatgtacctccacatgcttagttcttgcatgaaagactggattttccgc
caagcgaattgccgattggttatcacagtacaatggtactggataatctactggttgatg
tatataggaattgtaatggcaagtggcagtgcggatgcggcaatgtccttcacgcgtctt
ctgaaaagccgggagcttttgacaaagttgcactcgctttctggaaagccgggagctttc
ggctttgtctcccacacttgtcggcaaaagtgtgcagctgatttctcgccttccacgcgt
cttctgattcggtgaacgcctctcctttaatagaggtgatcgatcacctctatcaatgca
cactttgaagacttcccaaacatcatcttcggcccgtcgagattttcctccatccaaccc
ttctctttaaactctttgaaaaatggctagctcatccaacccatcgaacatttgcttaga
tttgagtctaagcagtgatccggtcgcgcatcgtcagggtaaggtatggtgcccgtcttt
cttatcttctcatggtcctcttacagatgaggactctgtgatgacagatgcaacaacggc
tacgatagtagctcggaacctcctcactcccaaagacagtcagttgctttcaggacggtc
cgatgagttggccgttcaagagtccctggctctcagtgttcagtgcgctggctctgtgtc
caacatgggccaacgccttcttgctcgctcccgtcaggttgaatccttgatggcggaggt
ggagagtcttaaacaggagatcaaacagcttaagtacgagaaccaaagtttgcacgtgct
tgccaacaattattcgacaggcatgaagaggaagcttgatgagcttgatgaccgtcaaag
gcttgcggcttttttccagaggcacctctttcctggatcatctagcgttccaccaaggat
tggggccttgaatgatctatcttcggttcctcccgcttctatgcctcccgctcctatgcc
tctcgctccgatgccttctgcttcgatgactcctgctccgatgccttccgctccgatgcc
ttctgttccgagagtgttgccacgtagtggggcctcacgtacacaacctttgtgaaggct
ccatctttctgccatgttttttatttttttttatttttttttatttgtaatcactcggaa
atcaatgaacaagctttattcactgtattgggttgcctcccaagtagcgctttcttttac
gtcttgcagccgaatgacgctttatcttgtaaacccacttgcaggatatgggtttcacat
cccttggctttggcaccaaatcccaagtctgattctgcttaagcgcagtgatttcttctt
ccatagctcttatccattcagaactctgtgatgcttctttaaacacctcaggttcttttg
gtgctccatcagttatggcagcattatcatatttaggatttggctttcgtactcttgttg
accttcttagttgtgattgtggagttgatacttctactctactaggtctaacttcttgtg
gttgttggtacacacctgtttgccaaggactcttaggtacttcttggtcgacatcgtctc
cagtaagcaaatcttcaggctcatctggacttgattggatttgggcagcttggtctccca
gtttcccttgcaacgtatcttcaaactcttttgggtcaggtgacgcctcattttctgagc
accaacaagatgatgcttctacgtcccattcttcctccctattctccttcgaactgaaag
tagcagtattactttcaataggctctttcttggtccaacaagatgatgcttctgcgtccc
attcttcctccacaactagagacgcaacgacatcccaatcatcttcaattttcttctctg
agttggcgacgttactttctgcaggccttttgaaccagcaatccttcgccatgtggccat
tctttccacaattgtaacacttgcccttaaatcttttattattctgggactgaccacggt
tgccgtgatacttcggagctccccctggccgagaactccctcctccttgatgaccttttt
ccttgtcaccatttcttttagatccaccaccagcacgctgcttaaagctgcctttacttt
tggtgtagagcgcttcctcttcactcttcagtgagactcctcccatttgcttggccatag
cttcttgacttgcaagcaaattttcaaactcaacaagcgatggttgtgtcggccatcctt
gtatagcggcaatgaaccctcgatattcgggtctcaaaccatggataattattctcttca
tcctggtttccccaataggagctgttggatctaattctgaaatttcacggcatatcgact
tcaccttgtgaaagtactgggcaaccgtcatgtcgcgttgtaccatcgatagcagctcat
tctcgagaagttgcaattttgtatcgttcctcttcgaaaagagtgtaacaaaagtgtccc
atgcttcctttggcgttttagcatcccgaatgtgctccaacatttcttcttctactgtga
tctttaaagcaaacattgatttgcctgctttaattttccacttccgcaagacgccgttag
catcttccgctgccggttgtgtagcttcactaccaccgacaacctcccacaagtcttgac
cttgaaggtaagactctatacacgttgcccacgtgttatagttttgattgttgagcttct
tgattcctccaacaacttgaagatcacccatcgtatcggcaagactttgactacaccgaa
caagcttgagtgactaccgtgcagagtaatacactactctcgacacaaagaagctccctc
tcaaggtttgtgataaccccagcaataatctcaagaaatttttttctgatgtggaagatc
agtcaaaactgcaaccacagagcatactcggaatttcaagagactttacaaccaatgctc
taccaagaacgatccctgaccgacttggctctagataccaattgttgaataagaagagta
tccaagataactctaatgatcccaagaagaagaaaatagagcacactcttaaagaaagct
cacaaaacaaactaattagcaaagcttctcttatttagctctaggctttgtttttccttg
gatgatatacaatgcttggagacttgggtatttatagcaaaccaaatgaaagctacacca
cacacttacttcacctacaacatccacctacttcacctacaacctccacttacttcacca
acctcacacacttacttcacctacaaatgacattgattctcaaca
>AJSU01000206.1_27104_32244
tgttgaataagaagagtatccaagataattctaatgatcccaaaaagaagaaaatagagc
acactcttaaagaaagctcacaaaacaaactaattagcaaaacttttcttatttagctct
aggctttgtttttccttggatgatatacaatgcttggggacttgggtatttatagcaaac
caaatgaaagctacaccacacacttaattaaactaagattatttagtaccacacaaaacc
cattaattgcacctaattttttccactcaaccatacctaacattgcctaactttgcaatt
gtaagcaattacatcatcaaactagatatggacttggactttagattgggttgtggatta
cttatggttttgggcttgacattgattctcaacactccccctcaatgtcagctctcattc
tttgcactgtgctaagcagacagcgaaaattttcgagcttgcctgtacttaaactttttg
tgaacaagtccgcaacttgatcattcgtcttgacctgtctcatctcaatctcttcttgta
gaaccttttctctgataaagtggtagtgcacttccacatgtttagttcttgcatgaaaga
ctggattttccgccaagcgaatggccgattggttatcacagtacaatggtactggataat
ctactggttgatgtagatcactcatcaactgtaccagccatgcattctcttgagctgcca
ttgctgctgctctatactttgcttctgtggttgacaaagataccgttggctgtctcttgc
tacaccaagagatggttccagaaccaagcttaaacacatacccagttgttgatctcctgg
tgtcatgatctcccgcatagtcagcatcacagtaaccaactaacttgcagtcttcacctt
tcttgtacaaaaaaccatagtcaattgtactcttcacatatctcagtattcgtcgaactg
cttccaaatgaggcctctttggattttgcatgtaccgactcatcacaccaactgcataag
aaatgtcaggtcgagtcaaggttaagtagatcagactacctaccaattgttgatacattg
tcgcatcttccaaatcttttccttcatgtgcacacattttggcgtttggttccatcggtg
tcaaaattggcttgcattcgagcattccaaacttcttcaataaatctttggaatattttt
gctgacagagaaatattccttcttgtgtgcgatcaatctctagaccaaggaagtgcttga
gttggccaagttccttcatctggaaacggactgataaattctccttcgtccgaagaattt
ctgcctcatcatcaccggttatgatcaagtcatccacatacactagcacgatagctagct
ttccttcattggttttgacaaacaagctggaatctgcaggtgttactgaataaccacttt
gtgttagaaactctgcaatcttaccgtaccacgctcttggtgcttgtttcaaatcgtaga
gtgctttccttaacttgcacacgtactcaggatgagcttcgcttttaaagcccattggct
gcatcatgtagatctcccgatctaactctccatgcaagaaagcattattcacatccattt
ggtatagattccaatctttgttagctgaaagtgcaagtaggactcgtactgttgtaagtt
ttgccactggactaaacgtttcatcatcgtctagtccgtactgttgagaaaaaccacaag
ctactagtcgtgccttgtacctctcgattgacccatctggacgccgctttatcttgtaaa
cccacttacaggatatgggtttgacatctcttggctttggtaccagatcccaagtttgat
tttgctcaagtgcatcaagctcttctttcataactgtcatccactcagaactctgtgatg
cttcttcgaacatctcaggttctattgcttcttcaattatggctgcattggcgtatttgg
gatttggtctccatgctcttgttgaccttcggagttgagattgtggagttgattcttccg
gtacactaggcccaccttcttcgtctggttgttgatacatgccagtttgccaaggattct
gagtcactctctgttcgacatcatcgtcatttggatctcctgattcatctgaacttggtt
ggagttggatagtatgctcccccatcttttgttgcagcttttctccaaattctctagagt
ctggtagcacctccttttctgatgaccaccaagaagacgcttcatcaaacaccacatctc
gtgaagtgtagcaccttccacttgttggatcacaacatttccacccctttctctggctgt
cgtatcccacaaagatacatctaacagctttcttgtcaaatttgctccgtaaatgatcag
gaacaaatacataacatacacagccaaatactcgaaaatagctaactgtaggtttcatgt
tccacagattctcaaagggagaaacaaatcctaaccttggttgaggaagtctgttgatca
caaaggctgcagtcctcattgcttcagcccaaaaccttcccgatacgttctttgcatgta
gcatacttcgacagacttctgcaagatgccggttctttctctcagctacaccattttgtt
gtggtgtgttggcacaagtgtactgatgacgtattcgacattcccttaggtattgagata
actcacttgagctatattctcccccgttatctgtgcgcaggcaacggatcttctttccca
cttctccttcggctgactctctgaactctttaaactttgagaatgtgtcagatttttctt
tcataaagaagacccacacataccttgagaagtcatcaatgaatgttaccatgtaccgta
taccaccaacggacggttgcttaactggtccgaacacatcagagtgaactaactctaatg
gttcttttgctttaaacttcgattcctcatatggcaattggtgtgctttaccatactggc
atcctgcacatactgtgtctgttcgcacgtccagttgaggaagccccttaagcatcgact
ttttcaccatcacacttagcttggaatagctaaagtgacctaaccgtatgtgccatagat
ctgatgtctcatttttccttgtcctgtctacatatgcagattctgctgacattacgtaga
ctgactccaatcgtcgcccctccattgttggtgtttctgagattttgaggtcacgataca
ccttcacatctcgtggatcgaacaagacatggtggcctgatgatgtcaattgagccacag
atatcaaatttttcttcattcctgggacatgataaacatcttgaagtggcacctggttag
aattatatcgaggcttaactattgtcttaccgatgtgagctatcggtaaccttgagttgt
cggctgtcaccaccacacgacctcccttgtattcagatagattttgcagcttctgtttat
cacccgtcatatgatttgagcagcccgaatctacgatccaatcatttttgtagtcattgc
gttctggtgttgttaccgtgagggctaattcttcttcttcctccgtagcgaataatgctt
cagcatcccagccatcttcactattctccttcgaactggaagtagcagtattactttcaa
caggctctttcttggtccaacaatctttcgccatgtggcccatctttccgcagttgtaac
acttgccactaaactttttactattaccgcgattcttccaagctccccctggacgagagc
ctctatttccttggtgactttgcaccttttctccatcctttttagatccactactagtgt
accgcttgaaggtgcctttgcttttgttggtgtagagcgcttcctcttcactcttcagtg
agactcctcccatttgcttggccatagcttcttgacctgcaagaaaattttcaaactcaa
caagcgatggttgtgtcggccatccttgtatagcggcaatgaaccctcgatattcgggtc
tcaaaccatggataattattctcttcatcctggtttccccaataggagctgttggatcta
attctgaaattttgcggcatatcgacttcaccttgtgaaagtactgggaaatcgtcatgt
cgcgttgtaccatcgatagcagctcattctcgagaagttgcaattttgtatcgttcctct
tcgaaaagagtgtaacaaaagtgtctcatgcttcctttggcgttttagcatcccgaatgt
gctccaacatttcttcttctattgtggtctttaaagcaaacattgatttgcctgctttaa
ttttccacttccgcaagacgccgttaacatcttccgctgccggttgtgtaacttcactac
caccgacaacctcccacaagtcttgaccttgaaggtaagactctatacacgttgcccacg
tgttatagttttggttgttgagcttcttgattcctccaacaacttgaagatcacccatcg
tatcggcaagactttgactacaccgaacaagcttgagtgactaccgtgcagagtaataca
ctactctcaacacaaagaagctccctctcaaggtttatgataaccccagcaataatctca
agaaatcttttctgatgtggaagatcagtcaaaactgcaaccacagagcatactcgggat
ttcaagagactttacaaccaatgctctaccaagaacgatccctgaccgacttggctctga
taccaattgttgaataagaagagtatccaagataactctaatgatcccaaaaagaagaaa
atagagcacactcttaaagaaagctcacaaaacaaactaattagcaaagcttttcttatt
tagctctaggctttgtttttccttggatgatatacaatgcttggggacttgggtatttat
agcaaaccaaatgaaagctacaccacacacttaattaaactaagattatttagtaccaca
caaaacccattaattgcacctaattttttccactcaaccatacctaacattgcctaactt
tgcaattgtaagcaattacatcatcaaactagatatggacttggactttagattgggttg
tggattacttatggttttgagcttgacattgattctcaaca
>AJSU01000239.1_6416_12844
tgttataaaagggttaaagtttgagagataaccttttaagtggtaggtgcaaggtagatg
taaaatgccacacaaaaactatagcacagacagataataaaaggcagaggaatatatgat
gttattgatatttctctcttgtctttcttcttcatctcatttctgttacatgcggagtgc
tctatttatagagcaattcgaactgatgcagttaatgcatcttgaaaattaaaatgtaca
tctgacactttcattcagcatgggcattgaaaactttgcccatgcagatgactagctttg
tgggcattcattgccaacagaagtttgagacttttcaacactcccccttggatgcccaca
tatcaacatgagttgcctcgttaaaaccttgcttggaaaaacccagtggaaaaaaaaaac
catagcgaaggaaaaagagtacaacttttcctggattgttgatatagtgtcaagtatgct
tatgttgcctcgttaaaaccttgataggaaaaacccagtgggaaaaatcctaatcgaagg
aaaaagagtacaacaagcatgtatcatggatactccccctgatatgtttctccccctgat
tccgcattttccaaatttagctgtttggtaagtcgacgtaatccgatgccttgcactaac
ttctgaaatgtgcactttggtagagatttggtgaacaagtctgccagattttcatttgaa
cggatttgtctgacttcaataactttagccttctgaagctcatgagcactgaaaaacttt
ggagatatgtgtttagtcttatcgcccttgatgaatccttccttcatttgggcaacacag
gctgcattatcttcatggatgacagttggattgtctgtcttcgaagttagaccacatgaa
ttccggatatgatggatcattgatcttaaccaagaacattcacgacttgcttcatgtaaa
gcaagtatttctgaatgatttgaagatgtagcaactaatgtttgcttggttgagcgccat
gagattgctgtatctccattcttaaacacatatccagtttgtgagcgggctttatgcgga
tcagagaggaagccagcatctgcatatccaacaaggacctggtcatctgtggagttcttt
gagtagaagagacccatgtctgttgtcccacgaaggtatcgcaatacatctttgatacct
ttccaatggcgaattgttggagcagagctataccttgctaacaaattaactgaaaaaact
atatctggtctagtacattgtgctaaatacaacaaagcacctactgcactcaaatatggt
acttctggaccaaggaccagctcatcatcttcttttggacgaaatggatctttcttaatg
tccaaagaacgaacgaccattggcgtgcttagtggataagccttgtccataccaaatcgc
ttcaagattttttcaatgtaagctgattggtgaaccaaaattccactagcacaatgctcg
atctgtaggccgagacaatattttgtttttccaaagtctttcatttcaaattcgcttttc
agatattcagcagttttattgagctcttcaggagtcccaactagattcatatcatcaaca
tatactgccactatagcgaatccagaattggatttcttaatgaacacacaagggcaaata
acattgttgatatacccttctttgatcaaatactcactgagacgattataccacattcgt
ccagattgctttagaccatacaatgatcgccttaatttgatcgagagcatacctcgtggt
ttattacttgtttcaggcaacttaagtccttctgggactttcatatagatgtcagtatct
aattctccatatagatacgcagtgatgacatccataagtcgcatgtcaagtctttctgaa
accactaaacttattaagtaacggaacgtaattgcgtccattacaggagagtatgtctcc
tcataatcaattccaggtctttgagaaaaaccttgtgcaacgagtcgtgctttgtatctt
gcgatctcgtttttctcattgcgtttccttgtgaatacccatttgtaacccacggggttt
acactaggcggggtttggactactggtccaaaaacattccgcttttccaaggaatttaat
tctgcctggattgcatctttccacttaggccaatcctgtctctgtttgcattcatcaaca
gagcggggctcaatatcatcacttaagatgatttcagtggctactgcaaatgcaaacata
tcatcaatgattatttcattccgatcccacaattcatttgtacatgcataatttatggag
atttctttgctttcatgtatttctgtctcttcagggacagatgtctcatcaaggacattt
tctttttctggaagtccagaattatgaattgtggatgtatcattcattttctcttcctga
atgatttcatttggattcagttgtgccctcgactttctctttcgaggagctgaatctttt
gaacctgggggtctaccacgcttcaggcgtgcaccagatgaatcatttgctgccacttta
ttttgtccaacagggacatcaattcttgcaggtgcatttgcagctggtatatttgatttt
gtcactttcatagcatcattaaatgcatctggcatttgattggcaatgctttgaagatga
acgatccttctcacttcattttcacattgaatgttgcgaggatcaaaatgagacaaggtg
ggaacaacccatgtcagctctttccgttcttctggaacggtcttttctccccctaacaac
gggaaaattgtctcatcaaaatgacaatcagcaaaacgagctgtaaacatatcacctgtc
aagggttccaaatatctaatgatagatggtgaatcaaaacccacgtaaattcccagtcta
cgctgaggtcccattttagtgcgttgcagcggtgcaataggcacataaacagcacaacca
aaaactcgtaaatgggaaatgttgggctgatgtccaaacacgagttgtactgaagagtat
tgatggttggctataggtctcaatcgaaccaatgatgcagcatgtaggatggcatgtccc
catgcagagactggcaatttggttttcatgagcagagtgcgagctattaactgaagccgc
ttaatcaatgcttctgctaaaccattttgagtatggacatgaggaacagggtgttcaaca
tcaatgcccaatgtcatgcaataatcatcaaaggtttgagacgtaaattcaccagcatta
tcaagtcggattgacttaataggataatctgggaactgtgctcgtaacttaattatttga
gcaagaagtctcgcaaaggctacattccgagtagacaagagacaaacatgtgaccatcgg
gtagatgcatcaaccaaaaccataaaatatcgaaatggtccacatgatggttgaataggc
ccacaaatatccccttgaattctttgcagaaatgatggggattcagcatcaacctttagt
tgtgatggtctaattaccaacttcccttgagaacaagctttgcaagggttatcatttgag
gcagcaatgtgtctgctcactaatggatgtccattagagttggtaatgatcctacgcatc
atggtagatcctggatgacccagacggtcatgccaaagcatgtaaacctttgaatcaatg
aacttctggttcatgacagtatgtgattcaattgtccttatgtatgtataatataatcca
ctcgacataccacgcaacttctccaatatacgcttctgggtatcattggaggtaatgcat
agatactccacattttcttcactttttgtttcaatgtggtatccatttagacgtatgtct
ttgaaactcaacaaatttcgagtagatcgagtagcatacaatgcattatgtatagacaat
attgttccatttggtaacataatctgggcttgccctgaaccttgaattacatctgaaggt
cctgatattgttgttacccctactcttgtaggtattaagcttgagaaatactttcgatca
cgaagtattgtatgtgtggttgcactgtctgcaagacaaatatctccaccatttctcatg
ttctgagaataaccacagtttttatccatgctctctgagtaagagaatcagaattaaaag
caagttataacaagaaaatttacatgccacttttattgaatctgagaatactacaagttc
ataataaaagtacattaatgattcaatcggaccgatatacttcatttcccctttctacaa
tatagtctgaaacatctagatgagttgtgttcaactgccctgataagtcaaacactggat
caggtatatccattggtctagcctcgtcgagaaagttagtctcgacacccttctccttga
ggtaggcttgatacagatccactagatgttttggggtacgacaagtacgcgcccaatgcc
cattaccaccacacctatggcaggctccttcagagtttctaggagcattgttcatatgag
ctttgcctttgtggcgattcacatttttgaaactcgggcctgaattattcctggggactt
ggttatgaaactgaactccatggttcttgcctttcctattccatcgacctcgcttgtgac
cacgtcctcgtttatgattatcaccaccagaggatgtggtgttcactccgagggaagcag
cattcacttctgggaatggtgcagatccagtaggtcgggaatgatggtttttcatcagga
gctcatcattctgttcagctactaagagcacagatatcagctggttatactcagtgtagc
ctcgcgctctatactgctgctgcaggagcacgttggaggcatgaaatgtgctgagagtct
tttccagcatatgctcctcagtaataatatccccacagagcttcatctgagaggtaattc
tgaacaatgcagaattgtattctgccactgacttgaagtcttgaatcctcagatgagtcc
actcatagcgggcccttggaagaatcaccgttgtctggtgattgtatctgcttctcaagg
cattccagagagctaacggatcttcaaccgttaagtactcgctctttagcgcctcatcaa
gatggcggcgaatgaaaatcatggcctttgcccgatcttgagaggatgagttgctctctt
ccctgatggtatctccaagattccctgcttccagatggatcttggtatccagtacccagg
tcagataattcttcccggtaatatccagggcagcaaattcaagtttcgccaagttcgcca
ttttcttttctgaaagaaaatgagatgtgtaagaacttgcaataatatgtattcctgaag
gaatatgatgttagaacttctggttcttacaaatttttcattttgatcttcaggccaaaa
tgataagcactcgaaacttctggctcgagattttcagggtgaatgaggagggcgatcgta
ccgcaccattctcattgaaataatgcaatatagaatgggcgattattccgcaccactcaa
gtaacaggaaaattaaatatgcagagcagcgtaggcgattataccgcaccacataaaatt
gcaatgaaattaaacagcaggtaaattcgaatatgcagggtagggtgtgcgattataccg
ctccacctaaaaattgcagtaaaattaaatctgcagtccaagataggcgatgataccgca
ccgtcttggatcgcagtaagattaaatttgcagttcaagatgggcgattgtaccgcacca
tcttggattgcagtagaattaacacaaataaatactaggttagtaatcaatctctacacc
aaacaagtaatcaaagatgtatgtaaccgttagttggagaactatgagcaggcatggagc
aaacaactcgtcgcgagggtacacggcgcagttgaggcagaggaagaagatgaacagtaa
aaaccttaaaggaaacattttttttctttcgttcgttcggcgaagagagatgaaagaata
aatatatttagagactcgtgctgataacgtgttataaaagggttaaagtttgagagataa
ccttttaagtggtaggtgcaaggtagatgtaaaatgccacacaaaaactatagcacagac
agataataaaaggcagaggaatatatgatgttattgatatttctctcttgtctttcttct
tcatctcatttctgttacatgcggagtgctctatttatagagcaattcgaactgatgcag
ttaatgcatcttgaaaattaaaatgtacatctgacactttcattcagcatgggcattgaa
aactttgcccatgcagatgactagctttgtgggcattcattgccaacagaagtttgagac
ttttcaaca
>AJSU01000241.1_11122_17008
tgttaacgtagaaagatcaagaaatatagctagggtttcaagaactagagagagattgaa
gaagagagagaaggagatttcatatattctgttttcttcttttacttttcttaccataca
agctattacattggtgtatatatattgagaataacatctctaactaactaactaaaagat
acaatcttatgacacttggcatgatcctaaccattctttatattcttacattcccccgca
aactcatggtgagggagaccaagcatgaggttgaagcaatgagagcgaaatagaggagta
ctgagaccctttgtgaggatgtcggcaaattgttcgcgggaggacacaaactgaacaaga
agctttttccgagcaacccgttctctcacaaagtgcacgtcaatctcgatatgctttgtc
cattgatgttgaacagggttgaacgatagggcaatagcaaagagattatcacagaaaagg
acaggagcagtagtagggctaatatgcataaattgcagcaattgctgaatccagtcaaat
tcagcagatgtggtcaacatagcttgatactcagcctcggtagaggatcgagagaccgta
gattgtttcttggaagaccacgagatgggattgttgcccagaaacacaaccatgccagta
gttgaacgccgatcattcgagtctcctgcccaatctgcgtcactgaacgccttcaaggat
aactcaccccgagtataagaaataccaacgaataacatacccttgagatatctcaagatg
cgtttaactgctgtgaagtgagacaccataagagactgcataaattgacagacctgatga
acggagaaggcaatatcggggcgagtaatgtaagatattgtaatgcaccaacgatgctcc
gatatgcagtgggattgttataaggggtaccatcatctttaagaagtctgttgtagggca
agcatggtgtatcacaagctttacagtcgaccatctcaactttcgccaagagatcctata
tatactttgtctgggacaaaaataagccttaagaagtcttggtgatctgaatccctaaaa
aataatgaagctcgcccaagtctttgatatcaaactcagcggtcaaggattgaatgacct
gttgaataactatagaagaactcccagagataataatatcatcgacatagagtaaaagaa
tgacaacatcacttccaacagccttgacaaataaggaagagtcagaatatgtagactgga
atccgagagagggaagaaaacttgtgaaccgttcattccaggcgcgaggagcctgtttca
aaccatacagggacttatgcagtttacacacaaaatcaggccgaaaagtatcctcaaaac
ccggtggttgagccatatagacttcttcattcaatactccatgcacaaatgcattcttga
catccaactgtcgaagagaccaattaaaatgagctgccaaggctagtactaagcgcacag
tggttggcttaaccactggactaaaggtctccccataatccaaaccaggctcttgactaa
accccttagcaaccaagcgagccttatgtcgagcaattgaaccatcagaattctttttaa
gtttgaacacccatttgcacccaacgagattcttattagggggtagaggaactaagctcc
aagtctgttaatactctaatgcagcaagctcttctctcatagcactcaaccaaactggaa
cttttaaagcagatttatgagtggcaagttccatttgagtgagatcaatgagactagaat
caggaaccgtgctgagaaacaccttcttcttgattataccatttttactccgagtttgca
taggatgcaagttaagtggggcaataggcaataccacttgaagaagctcagttctaaaat
caggatccacagggagtgtagtggatgagcttgtagggacagtaatagactgaagtgaaa
catgatcaagtgatggcagtgctacaggaccaggaagagattgtagagatccaggggaat
gtggaatggatggtgaggaggtatgagcaccaggtgatgtcgaggaagattgagggtggg
atggtgggatttgaacctgatgctgaaccagtatattatccatagtaagaacaggagatg
gagtggagggttgagacacatgtgactggacaaacttgggtatagaaggcatagtcaaac
gaggataaggaaatcgagactcatcaaaaacaacatgcctcgatatatataccctaccct
ttaatacatcaaagcaaatgaaacctttgtactttgaggcataaccaagaaataaacact
cggtggttttaggttgtaacttagtgtgattataaggtctcaacagtggaaaacaagaac
aaccgaacactctaagatgtgttaagaggggagagactccaaataatctttcaaaaggtg
aacagttttgcaaggttggggtaggcatacgattgataagatatacagctgcttgacagg
caaaggaccagaaaggagagggtaattgtgcatattgtaataaggtgatagtggttttga
caatgtgtctatgtttcctctcagccaatccattttgttctggggtatgaggacaagata
tatgatgtaaaatgcctttgctatgaagaaaacgtttaagtttaccactgctatactctc
caccaccatcaaattgtaaagttttgatacacacagaaaattgagtttgcacaaatgaat
gaaaggcaacaaaggtttcaaagaaatctgatttattgacaatagggaacaaccaacaat
atcgagtgcactcatcaatgagagtcacataatatcgatatccatcaatggaagtacatg
gagaaggaccccaaaggtcactatgcacaacctcaaaaggaattacagatttatgatgac
tagactgaaacggtagtttcatgaatttgccctctaaacagccatgacatagcaaaggga
tatcatcatttttacacaaaatggaggacttatgtaacatgatattgacaatggtattat
aagggtgtcctaacctactatgccagagattagaactaacacgctggccaagaaatgcag
aagcttgagaagtgctttgagtacgaagggatggatgagtggctagtgaaggaagagggt
aaagtccattactgcattgccctttgtataatatcctccctgtggctttgtcctggatcc
agaaagaataagcatcaaatattaaccaacaattgttatcgagacagatcctgtgaactg
attacaagttgttggaaagtcgaggaacatagagaactgaattaagtttaagaggatgca
caggtgttcgaataacagaactaccaatatgagttatttgcaaaccttcaccattagccg
tttgcactgtttcattggtaagataaggagatgccaaagtcaggttactaagatcagccg
tcatatgatttgtagctcctgagtcagtgatccagacttgtggttgttgatgagaagtag
atcctggagatacttgagaacgagatgtgtgcagtgcttgcatttgaggtggagtaggaa
atgcttgtgtagaaggaacagatgcacgagcattgtgacatcccacatcgcccaggggac
tgatccttaaatgtatattcccatcctacctagcacgaggccttttgggagctcactggc
ttcgggttccgtaggaactccaaagttaagcgagaagagggctagagcactcccaggatg
ggtgaccctctgggaagttgttcgtgagttcccaaaaacaaaaccgtgagggaatggtaa
gcccaaagcggacaatatcgtgctacggtagtggaagcgggcccgggaagtcgtcccacc
cgggccgggatgtgacaaattggtatcagagcctaaccctggccgcgtatgtgccgacga
ggacgtcgggcccctaaggggggtggattgtgacatcccacatcgccaaggggactgatc
cttaaatgtatattctcatccctacctagcacgaggccttttgggagctcactggcttcg
ggttccataggaactccgaagttaagcgagtagcgcgcgaaagcattcccaggatgggtg
acccatcgggaagttctcgtgtgagttcccagaaacaaaaccgtgagggcgtggtcgggg
cccaaagcggacaatatcgtgctacggtggtggattgggcccgggttgtggtgggggccc
gggctgggatgtgacaagcatgcgattgagaatgatgaggaccaccatagttaggccctt
tgtcattgaaaaaacaaaaccaagtggtatgatttgctttaccacaaatatgacagccct
gtcgatccatttgtgttgacgtacaaaatggagcaatgtgaccaaacgtattgcacaact
gacaagggacttgtggaggtacaggctgaccaaaaaacggtggtggatgaggaccaagca
ctccagaggaaccatgagtcgaattagaaaaattattaaaatactgttgtctcatattag
gattaagatacctatatccttgattaaacttccctttacccttcctgttgttattagctg
atctatacccacctggaggaccagaataaccaccatgaggaccaagagtatgtgaagaaa
acccaagattaggacttgcagactgagacaggcctgtagaagatttagggctagaattat
cagcaaccagtgcagtcatgaattgagagttcacggtactatccacaatcaattcttcag
caagcaattgcacacgaaattctttcagagaaatgacatgttcacgtccccttatcacac
tacgaaaaatattgtactcggagggtagcccattaagagcgaggataacaatatcctcat
catcaaaggtgactccagcaacagacaaataatcccgagcctccttaatacgttgcatgt
attgagacaccgagtcggaacccttttgaatagtctgaagattggacttaagctgaaaaa
tactagtccgcgaaaccgctgaaaactgttctttcaaccgattccacaaatcacaagcac
tagtgctaccaatcgcacatgaaattgcaactggtgataaagtagcagagatcagctgca
ttaaagcacgatcatgcattttccaaacaatgtaggcttcatcctcagatcgagtaaaag
tatcagaacaagtaacatatcgaggtggacaaacatgcgatccatcaacaaaccccatga
taccgtgaccctcaagcagcaattgcatttgaaaatgccaattcaagtaattagactcat
caagcttaacattcacagatgtagagattgtagaaataagactagtaatcggagattgta
gaatttgtaattgcgacgcagtcaccatatttgcagaagaaagatgaacaaaaagataga
ggaaatagcacaaacaccttgtgtgcacaatcgtagaatcgcagaaaggaggagatgaag
aaaaccagaaaccctagagatcagaaaagaaagaaaataccaaaagtctgccaacgaaat
tcacagacggagaagatgagcggaagcagccagaagatcgaaggaagcagcgtgagcatc
aatggcgaatgataccatgttaacgtggaaagatcaagaaatatagctagggtttcaaga
actagagagagactgaagaagagagagaaggagatttcatatattctgttttcttctttt
acttttcttaccatacaagctattacattggtgtatatatattgagaataacatctctaa
ctaactaactaaaagatacaatcttatgacacttggcatgatcctaaccattctttatat
tcttaca
>AJSU01000269.1_625_5647
tgttagtgtttgtgtttggtaatataagcttcaatggagactctgtgcaagaagaaagac
agagagagttttcgaagaagatgaaaggaattatgcacttctcatttcacacactgaata
tccaaaacactttgttaccgttgcacacggaaggaagggagatccttcacactccaatac
gcaacataatctcaaccattcattggtattatcctatgagataatgccacatgtctaatt
ctattacttaaactaaatacaacattaagaaaccatgtggactatgatccaatggctgac
attcaaactgaaacaaaaatgcatttatcaaatgatctcagccatcaatttccagctgaa
gggttacattctaacactcccttctaaccctttagctgatttgactccaagtagctctct
taagtacacaaatcgatctttaggcaaggccttggtaaggatatctgcaatctgttcctc
tgtcctgcagtacaccagctcaatctcttttgcttgaattgcttctcggatgaaatgaaa
cttcctgttaatatgtcttgtcttctgatgaaaaactggattctttgccatagcaatggc
tgatgtattatcacacataatctgagttccctccacttgttcttctccaaaatcttctaa
gacaaacctcaaccattttgcttgtgatgtagcttctgcagcactacatattctgcttct
gcagtagacaatgccacagtgttttgtttgattgacgcccatgaaaacataccagatcct
agtgtaaatgcataccctgaggtgcttctcatatcatcctcacttccagccctgtcactg
tcacaatagccaattagagtagttgctttgcctctatcgaaaatgattccaaagtcaact
gttccctggatgtaccttagtacccttttagctgttcccatatgtttcttggtaggattg
tgcatgaatcgtgacaataaacttgctgcaaacatcacatcaggtctagttgcagtcaaa
taaagcaaacttctaacaagctgtctatactctccttcatctgctgcctcactcctatca
accttggtcaatttctcattcatagcaagtggggtagccactggtttgcaatctttcaaa
ccaaacttttcaattagcttctgtgcatatttcttttgatgtataaaaataccattctca
gtttggagaacacccattccaaggaaatgatgcattaaacccaaatcagtcatctcatag
tgtttcatcatatcatttctgaactcttcaagcatttgtggactgctaccaatataaaca
atgtcatctacatacagggaaacaataatgataccagattcctttcttgtcttaacatac
agagttgcctcacttgaacttttctcaaaccctgcactattgaagtatgcattaatctca
tcataccaggcccttggttcttgtttcaaaccatagagagccttgttcagtttgtacacc
tttgtttcttcactttccttcacaaaaccttgaggttgctcgacatatactgcttccttt
agtatcccattgaggaatgcagacttcacatctaactgatataagttccaatttttctgt
gcagtaagagcaatcaatgtcctgatcgtgtccaaccttgccacaggggcaaaagtttca
ttataatcgattccaggcttttgtgaataacctttagccactagtcgagctttgttcttc
tgcacagtaccatccagattaagtttggtcttgtagacccacttaacaccaataacaggc
ttgtcataaggtctctcaacaagctgccatgtgttgttcttttctatcatatccagttca
gctctcattgcacttctccatgactcatccttagctgcatcatcataattttcaggttca
atgacacacatgttgcactgagccatgatctcatttatacttctccatttcttaggtgta
tcatcatgtgcttgagatctatcaaccacattctcactttgagaaacagtatattcctca
gagtgagagttctcaccaataacacaattttcattagcaatctgatgatcattactgact
ggaaatgttattccagtatcttcattgcagttccagtcccaagaggcatcctcatcaaat
atgacatctcttgagaggacaattttccttgaaattggatcaaacagtctatagcctttc
tcactcgcaccataaccaacaaagatacacttgtgactattctcttctaacttgtgtcta
aggttagaaggtatgtgaacatagcaaatggatccaaatattttcaagtgagctattcca
ggttttcttccactatatgcctcaaatggtgtagtctttctcaaggctttggatggacac
ctgttaagcaaatacactgcagtattgactgcctctgcccaaaacatgtatggaagaccc
ttctcatgcaacattgactttgccatttccacaacagtcctgttctttatctcagacact
ccattttgttgaggagtgtaagccatagttagctgtctctggattcccagatcactgtaa
taaccaataaaatctgcagaaagaaactctcctcctctatcacttctgaggcattttacc
ttatatccacattgtagctcagtcattgccttaaacttcttaaaacatccaaatgcatca
gacttatttctcaagaaatatacccatgacatccttgtgcagtcatctatgaatagcaag
aaatatctgtttccagaatgagattcgacttgcattggaccacaaatatctgtgtgaact
acctccagtggatccttagctctccaagtcgatttagaaggaaatgagtctctgtgttgt
ttgcctagcatacacccttcacacacacttgttgacatctctaacttaggcaatccatgt
actagattctgttcttcaagtgctttaagacctccttcatgcaagtgacccagtctttta
tgccatatcttagagcagtgtatgacacttgcttttagagcacactgagttacaggcatc
attgtcaaaggaaagcacctatttgcagtcatatgaactcttactaccaagttgtcaagt
gaccaaccatcaaatacattcactacaccacctccaaacaacaaataataaccgtgttcc
atcatctgtcctacactgagaaggttttcctcaagtccaggaacaagcatcactttttgt
atatgttttcttcccagtttagtctcaatcaccaaagttccctttcctgccacctgcaca
acctctccagtgcccatctttacctttgaggtcaaatttctttgaacatcaaccaacaat
ctctcatcacctgtcatgtggttgctacaaccactgtctatataccatgaattatttacc
ttcacatctgtcactgcattgcaagcataaaacaatgatcccatttctcccatctgcctt
gcataatttgccttctgcatccccttgttctcatgacagtcttttacagaatgtcctggt
ttcccacagccagtacattttggtttgccttcataccaacacttcccataatgtaatcta
tcacaccatttgcaatcaccctgagaattgttttgtttctgagtataattaggcctatga
tcccaattcctttgagtgttgttctgtctctgagcataattgggtttgtgatcccaacct
ctttgaatgttactcgacctctgaactaagttaggcttatgatcccaacattttcctctt
gctttccaattctcttgagacctgtgatttccagaaaatccaccacttctagcaccctta
gtcgcaacagttaaacttgcaaatgctttctcagtagaagactcagcatgtagatcaagc
cgctgctcaaagccttttagggaagccacaacctcttgaacctcaatagtctcaagatct
ctagagtgctcaattacaaaacagatagcatcatatgttttaggaagactaatcaataat
ttctgcactattctctccctagataattcttctccatagcttttcatttgattaatgata
tcaaacaatcgagagagatatacagataatgattcactatccttcatacgagtatattca
aaatctctacgtaacccttgtaattttacatttcttacttgtttatctcctcgaaattca
ccttttagagcatcccaacccaagctcctttggatgtctcctcattcacgattctgggaa
aaatctgatccgagactgcgccttgaatcatcccaagcgcacgagcatccttcatcagaa
tctcactgaacgacatttctcctgacgtctccttcttcgtctcgtcatccgtagcttctt
tagactttggatctgaagattcaaacccatttgtaaccagctcccataaaccgtgagatt
tcagaatggttttcattcgaatactccagaactcataattctctccattgaacactggag
ctgccggatccagccatattagacttggatttaaagcaatcgtaaatttccagattcgat
ttgagctcaggtatgtagctcaaacgaacctcacgaactcacagatttcacgcccagatt
agacgatgaaaccaggctctgaggccatgttagtgtttgtgtttggtaatataagcttca
atggagactctgtgcaagaagaaagacagagagagttttcgaagaagatgaaaggaatta
tgcacttctcatttcacacactgaacatccaaaacactttgttaccgttgcacacggaag
gaagggagatccttcacactccaatacacaacataatctcaaccattcattggtattatc
ctatgagataatgccacatgtctaattctattacttaaactaaatacaacattaagaaac
catgtggactatgatccaatggttgacattcaaactgaaacaaaaatacatttatcaaat
gatctcagccatcaatttccagctgaagggttacattccaaca
>AJSU01000315.1_6723_14570
tgttagaatctagagactataatctttattgtaaggagtgaagcgaaaatggagatgaaa
gatttctggaaaatctcatagagttgcagagaggatattcacatagagcaaaaactgctt
cattcattcacactcagcacacaaggcatgtgcaagaataaaaccgtctagaggagagag
agattctctcttacaaagttcaatctccaccattcatgtaatgtaccctataagatagct
acaagtggcaacacacactactatcactaagattacatcttagctgtccaattggaatat
aatccaatggctcacatttaaatctgaaatactaaaagttatgctaatatttctctagca
caaacacttatattccaacactcccttctaagtgttgtgctgagattactccaagcttct
ttctcaagtattcgaaccgatctctggccaatgccttggtaaggatatctgcaacttgct
tctcagtcttgcagtatagtagatcaatctccccatcttgtaatgcatctcgaatgaagt
gaaatcgtctctttatgtgccttgtcatatgatgatgcacaggattcttggttatggcta
tagaagatgtattatcatatagaattgttgtaggctcaacctgttcttcaccaaaatctg
agagaacaaatctcaaccagattgcttgtatagtggcttctgctgcactgacatattcag
cctctgcagtggatagtgcaacactgctttacttgattgatgcccatgaaaatacaccta
aaccaaggttaaatgcataaccagaggtgctttttcatatcatcctcactccctgaccaa
tcactatcatagtagccaataagcattgcttccttcccgttctcatatgttataccataa
tcaagagtgccttgaatgtacctaagtactctcttggtagttcctatatgttttctgata
ggaccaagcataaatctagctaacagacttgctacaaacatgatgtctggccttgttgca
gtcaaatataacaagctcctaactatttgtctatatagacttttatcagcatgttcactt
ccatccatcttagatagtttttcattcactgcaagaggggtagcaattgatttacaatct
ttgaaaccaaacttatccatcaatgcctttacatacttcttctggtgcaagaagatgtaa
gaatcagtttgtatcacacctaaacccaagaagtgatgcaacaacccaagatcagtcatt
tcatactgtctcatcatctcagttttgaactccatcatcaatttgtttgaacttccagtg
tagatgatatcatccacatatagagaaacaatgagtattccactttcagcagtcttcaca
tataatgttgcttcactgggacttctttgaaaaccagccttagttaaataggagttgatt
tcttcataccaaactcttggagcttgcttaagaccatataatcccttcttgagtctgtaa
actccatcttccttgttcttaatcacaaatccagagggttgatcaacatatacctcttca
tgtaatactccattcaaaaatgttgacttcatatctacttgaaatagtctctaccctttc
tgtgtagccaaagcaaccaatgttctaattgtatcaagcctagcaactggtgcaaaaatt
tcattgaagtttattccaggcttttgaaagtaaccctttataactagtcttgctttgttt
ttctgcactgagccatcaagattcaacttggttttgtaaacccatttgacaccaattatt
ggtttatcagatggtctactaaccaactcccaagtattgttcttctctatcattgcaatt
tcattctccattgttttctgccatgattcatccttgacaacttctttaaatgtttcaggt
tcaatgatgcacaaattgcacatttcatacacttctgcaatgcttttatatttcagtgga
gtgtgatcaacatcctgtggacctgaacttccactatctcctgcagcaccaattccaaca
tgtacttcttcaatattttctagtatctcaccattaccttctgaaatctcagtttgagtc
agacttgattcactagttttcttttctttttcagtaagcatatcagtgagtggaattgag
ataatgcattctttttgtgctttccaatcccaacttgcttcctcattgaatactgcatct
ctggagataactgatgcgagaattatacgcacaaaaattaaaccctctttttgtcaattg
tagtataagtataagtagggatcgttctggaccggggattaggagggattgttaatcact
tggatttgactcaaaaatgtaaaataaagtttaaaacactaaactagactcaaagaatgc
gaaactaaatgcttaaaacactaaaacaaaccaaaagactcaaacatcacccaaaacact
caaaactgccttaaaaacactttctgggcagttttgagcactttggtgaatttggacgaa
tttgtgcaacaaattgaatcaaaacacttataaacacaaactaagactcaaaaacataaa
aacaaggttaaaaacgttcacaaagactcaaaggactcaaaacaagttcaaaagactcaa
aactgcctaaaaacactaactaggcagtttctgaccttaaacacaaatttggacgaattt
aagattataggttgattctaaacactatagaacaagaaagtaaaggggggttttgatttg
acaataattgaaataacaaaacaaattaataaactaggcagaattgtaaaacgaaattga
tggaatagaatggatgggatggctagctgaggggttcatctccatacatgttacacttgc
ataataaaacgatttccaattgcatttcaataaattatgaaactcatcaccccgggttaa
ttaggttcgcttaaattaaccttcaaatcttcctaacgttattgaattggatgattgcat
acgacaacccaaaacattccccacaagtcccctacatgattgcataatagagatacaagc
aagaatcattacgctctatgaaaattataagtgttgacgaggcattcgttactatgattg
catgaagcttatgccaagaattcgtttaacgcgattgtttataagcaacctccactactt
gtgaatataagttcgtaactattaggtgaaactcacttatattctagcgtcatattcatg
catgaaaattaagcgtgcactctcaataaacatacataaataagttatcaatcaaacagt
taaacaaattgaattcacgacttatgaaatgcaattagaagtaatcaaatcaaaactcaa
gcataaacatatatttcgaatccccccctagccaagggggggtttagttcctcatgatac
aaaacaaagagaatcaaagaaacacctaaacattccaacaactcaaacttgaattgtatg
aacgtttaggccctcttctcttccattcctcattcgtacaaaacaaagagtattgacatt
aaacattggaatcaaagaaacacctaaacattccaacaactcaaacttgaattgtatgaa
cgtttaggccctcttctcttccattcctcattcgtacaaaacaaagagtattgacattaa
acattggaatcaaagaaacacctaaacattccaacaactcaaacttgaattgtatgaacg
tttaggccctcttctcttccattcctcattcgtacaaaacaaagagtattgacattaaac
attgaaatcaaagaaacacctaaacattccaacaactcaaacttgaattgtatgaacgtt
taggccctcttatcttcctcttcgttgtagcacaaggtctaaggatagtttgatggtgtg
aatggtttggggagtggtgaaaatggaaggaggaggccacgacaatgggatgatttctgg
tgtggtgtttggattattagggagagagcaaggcacaagggaatggttagtgtttgtgac
tgaaatgtgtatggaatgaatgaattgtggctgaaatggatccttgtttataggtaaata
agagggaacatgacagctaggaagtgggtggaaatgtggctgcatgtgtggtgcaatgat
gaaggaataatctgaaaatgcaaggtgaaatgaagtggaatgacaatggcatgtggaatg
gctggaaagtgtatgaaactcacggcaatgatggtgattttctggtggtgaatggtaatg
caatgtgtttgcatgtgaattaaagctatgtgaatgattaggatgaatgtgcatgtgctt
tgacagctaggatgaattaattaaagggagtgcatgtttgaatgattaaagggacatgtg
ggggtggaaatgatgaatgaaatgcatgtgaatgacagctagatatgttgatgaatgcat
gtgattaaagggtggaatgcatgtggctgaattggattaaagaatgggagtgatgggttg
gaaatgatggtgggttatgcacggcaatgatgaatgggatgggtggatttgatgattgtg
ttggtgatgaatgcatgtggaattgcaaggaggaaggtatggttatggttatgataagtg
ataagtgaatggttatgataagtgataagtgaatggtttgataagtgataagtgaatggt
ttgataaatgataagtggtgatgataagtgtatgatatgtgattatgataagtgataagt
ggtgatgataagtaatgatatgtgggagtgtggctgaaatgaaggagtggaatgttggaa
tgttatgcacggctaaggatatagtaaaggtttaaatgtcctaaaactaaagggaacaag
gtttcaacactttggtcttcaattaggtcttcaatttcgtccaacactttggctccaagc
ataagctatccatccttagcccaaaagtgctccaatagtctccaaaatgcatctttttgc
tcctttagccctttggacctacaaacacacgaaaatagcttaaagtactaaaataactaa
agaaacataatgtaaatgcacgagaacaagccatttaagtcgcatgaatatgctcctatc
aataacaacttttctagattcaatgttataaagcttgtagcctttctcacaacttccata
ccccagaaacacacatcttgtgctagccaaatcaagcttctgtctttgttgttctggaac
atgtgcatagtacagagaaccaaacacccttaaatgcttaattcctggctttcttccact
ataggcttcgaatggagttctcttatccaaagccttagttggacacctatttaggacata
tactacagtgttaactgcctcaacccaaaactccagtggtatcttcttctcaaacatcat
acacttagccatctccacaatggtcccgttcttcctttcagccactttattctactgcgg
tgagtatgccacagtgatttgcctttccattcctatttcttcacaaaacctattgaactc
aatggatgtatactctcctcctctgtcacttctcaatttcttcaacttatacccactttg
caattcaacagtagccttaaatttcttaaagacattgaacacttcatatttgtatctcag
aaagtaaacccaacacattcgagtaaaatcatctataaaagtgaggaagtacctatttcc
agcctttgtaacagtttgcattggtccacaaacatcagtgtgtaccaattccaatggaat
agtggctctacttgttatctctcttggaaaagaatctctgcaatgtttaccaagaataca
cccctcacacacttcattggtgttcttgatttctggcaatccaagcaccatttctttctc
ctgtagcagcctcaaactattgacattcagatgcccattcttctatgccaaatcaaagtt
gacttacttacacttgctcttaatgaaaaatgcaaatctgtttgaagtttcaaaggaaaa
cttctgtttcctctcattggcacttagcaactagattagagagagagcagtcataataaa
ttttagccttattatctccaacaatcagaaagtacccatgctccatcatctgtcccacac
tgagtaaattatccttaagaccaaagactagcattacttctttgatatacctcattccca
tcttagtgtcaaccactaaacttcattttccaataacatcaaccaattgtcctgtcccca
tttctacttttgcagttatgcttctatcaatatcaactagcacatcctctctgctagtca
tatgattactacagccactgtccacataccatacatcttccatggacttcttatcaactg
cattattaacatagaacttggttggtgtaggaagaacctgagttgcataattcagctgtt
gaacatttttcttgttgttgcagtcctttgcaatattccctatttttccacaacagtaac
acttaggtttgcctttaagaaaacattctccataatgatacttatcacagtgcctgcaag
ggtttctaccaccttctgcaactgcaatttacttcctagattggtaaataggcttttgat
cccactttttaaatttttgtttccaattcttctggtatcgattcccttgattcccataag
cattgacaggtttgggattcacactaagacttacaaatgctctctcagtcttattctcat
tatgtctctccaatttctgtgcaaaacttttcaacgaggcaactacctcttggaccttaa
tcacatctatatcccttgagtgttcaattaaagaacatataggatcatacacggaaggta
aactaatcaacattttctgcacaattctctctctagacaattcctctccataacttctca
tttgatttatcttatcaaacaattttgtaagataagcaggcaaagactcattatctctca
ttctggtatattcaaattctctacgaagactttgtaatttgacacttctaacctgtttgt
catcatggaattcttgcatcaagatatcctaagctcccttagaggtttcttcgtgagaga
ttcgagggaaaatctcatcggaaattgcttcttgaatcagccccaacgccttggcatctt
tcatgagcttctccgagagagatgtagcatcactcgatcccttcttctccttcttctttt
catcagattcattagctccctttgaatctgagcactctactcctttttcaacaaactccc
ataacccataagatttgaatatagtcttcatccttatgctccagaattcataattctcgc
cgttgaagatcggcgctcttatctcaccacctccagaacctgccatgttagacacagatc
ttgcaatcaatttcttcaaatttcaactcgtttccttcacagattcaatcgcccagtgtt
aagagaccaaacctggctctgaggccatgttagaatctagagactatgatctctattgta
gggagtgaagcgaaaatggagatgaaagatttctcgaaaatctcatagagttgcagagag
gatattcacacagagcaaaaattgcttcattcattcacactcatcacacaaggcatgtgc
aagaataaaatcgtcaagaggagagagagattcgctcctacaaagttcaatctctaccat
tcatgtaatctaccctataagatagctacaagtgacaacaccacactactatcactaaga
ttacatcttagctgtccaattggaatataatccaatggctcacatttaaatctgaaatac
taaaagttatgctaatatttctctagcacaaacacttatattccaaca
>AJSU01000412.1_7081_12502
tgttagaactgcagaaatcttgaagaaaagatacagaaagcagaagaaagaagagaggat
tagagagagagaattaggctgagaaagagagagagagagagagagaaatgattgtgttat
ttcagttcatttttcactgtttataaaaacttttatatctcattacaaagctttctcact
aaactgagaattaactgcctaactaccttataacagactatgtaatctcttgacaagtgt
cattcatttctgccatagatttatctgtcacttggatgttggttttcttcacttcactac
tcttacatccccccttaatctcatgcttgtaggagctgagcatgagattgccacaatgca
accgaaacaatggtgcagacaaccctttagtcaatatgtcagcagactaatcagatgaag
aaacatgttgaatctagagatctcctcttgttactcgttctctaacaaaatggtaatcga
tttcaatatgtttggacttagcatgaaacactggatttgtggatagagcgatagcagaaa
cgttgtcacaataaatcatgggaggcaattgtaatggaatgtgaagatcacaaaataatt
gtcttatccaggcaagctcagctgcagtgatggcaagagctttatattcagcttttgctg
aggacctagaaacagtatgttgcttcttcgaagcccacgatattggattggaaccaagaa
acataatgaaaccagttgtagaccttctgtcattgggatctccagcccaatctgcatcac
tatatgattgtagatagattggtcctgattgaagtcaaataccatactccgaagtacctt
tgagatagctaatgattctttttactgcaataacatctgattccataagattgttcataa
actgacaagcttgattaactgaaaattctatatcaggtcgagtaaacgtgagatattaca
gggctccaacaatacttcgatactggtcaggactgtgatagggtttctcatgatctttta
gcaatctgtgatagggaagacaaggagtagcacaaggtttgcaatcttgaagatcaactt
tgtcaattaactcatttgtatattttgattgagagacaaataagccattagaagtatatt
gaatctgtagccctaagaagtagctcaaaactcctaaatccttcatgtcaaattcctttg
tgagatctgcaataacatctgaaaccaacttaggatcactgcctgtgagaatcacatcat
caacataaagcaatagaacaaccgtgccctgtgatgtgtgtttaacaaataaagaatgat
cttcttaagacagttgaaatcccaatcctagcagaaaacttgtgaactattcattccaag
ctcgaggagcttgttttagaccatatagggatttttgaagcttgcatacataattggagg
gatgactagaactttgaaagccttgaggttgttccatatacacctcttcttggagtaaac
catgtaagaatgcatttttaacatccagttgtctaagagtccatttaaactgtgttgcca
atgttagaatcaatctaatggttattggtttaaccaccaaactgaaaatttcaccataat
caatgccctcctcttgactataaccctttgcaacaagccatgctttatatctggatatca
aaccatttgtatcctttttgattctgtacacccacttacagccaacaagatttgtatgtg
gtgagagaggaataagagacatgtttgttgagaatgcagagtagcaatttcctcttgcat
tgcagactgccactctggtatttttgcagctgctttgaatgttttttgttctagttgtgg
tgaattgatagccactgatgtagaataaacctttcttttgacaatgtcaccctttgacat
tgtctgcattggatgcagattcatatggatgggaagatcaacaattagttggtcttgttg
gaaatcaggatcatcagggatatggaactgtgtaaattcatggtggctagattttgtggg
tgaacaaggtaactatgtagctgaatgatgtagtaagggtgtgtgaatagactctgaagc
actacatgattgtgtttccaagaactctaaggctgtaggtgcagtcaaggaatttgtggc
actagatgaaattggactcaaggactttgaagctctagataaagataaatgcagatgaga
tgatggtaatgtgacttgattatgcaatgaaactgatggtatggatggtgcaaataaatg
tagtgatgacttggatgttggttggatcaactgaggtatagcaaatggtgtggttgagta
tggaaactgtgtttcatcaaaaagaacatgtctagaaatataaatcttgtttgtgatccc
atctagaaagagaaaacctttgtagttggctgcatatcccaaaaatgtacaagttgttgt
tttaggttgtagttttgagctgttataaggttttaataaaggataacaggcacatccaaa
tactttgagatgtgtaagagttggaggtttaccaattaacaacttgtaaggggattgcat
ttttaaagaaatacaaggcattatatttatcaaataaatggctgttgaacaagtaaaaaa
ccagaacttggatggaagtgtagctgtttgcaataatgtgatggcagtttccagaatgtg
cctgtgtttcctttctgccaatccattttgctctggagtgtatgggtaaaatttttgatg
caaaatgcctttggatgctagaaagtgttgaaattaatgacttgtatattcatcaccacc
atcactttggaaggttttaatatgggcagaaaattgggtacttaagaatgcatgaaactt
aacaaagatttgaaatacttctgctttatttctcaatggaaaaatccatgtatattgagt
acattcatcaataaaactagcatagtacttatacccttcaaaagacaacataggggcagg
tccccatacatcactatgaatcacctctaatggggttacagacttatttgcaggaaaaga
aaagggcaattttgtaaattttcctttcaaacaaggagtacaaatggtttgacaagtatc
tgtgaatgcagaagctttggtgtgttgcaacattgtagaagtgactgtatttgagggatg
ccctaatcattcatgccataagcttgtagtaactggtttggctagatagcatgcatgtaa
tgtggatgatgcatgtggtgtcttctgtggagatttaaacggaatggggtaatagctagc
tttatacagttccttgagtaggattttccctatgattttgtcctgaacccaagaggaaat
atcatcacatatgaatctacatttgttatccttgcagagttgatatatggataataagtg
ttgtaatagtttaggaacatgcaacacatttttcaatgtaaaggtatgactaggagtttg
cagtgtagatgtaccaatattagtgattgtcaaacgtgcaccacttgcaatggttattgt
atatgtgccttgatattgagtagccaaatcaagatttgcaagctctgaagtcatatgaga
tgtggcactagtatccgcaacccagaactgttcaggtggtgcagaaagattgtgacttgc
ttgcatcgcagtgagattaactgagggtggtcttccttggtatgcaaagttgtatatgtg
atagcactgaatagcagagtgcccaaacttccaacagatttgacattgaatagttgctcc
atgtccagcagttggtatattatgcctttgaaaacaatctgcaaccacatgaccattttt
gctgcagatttgacaagtaggaatctcatttggatgatcaggataagtgtgttgaaaaac
ttttggagctccaagaattccaggactagaattgtatactggagagtgaaatctgggacc
attgttatattgaaacctacctcttccttttcctctatagtgtgtccccttgtatctccc
agaagaaaatgaattgccataattgccattaaaatttccaaagccattttgagaagatga
cccttgtccaaagttatatccattagaagtatatcctccattgagactgtagccctggct
caaagaccctatgtcaaatccctgagactgagatgaaatgtgatcaagactaagagcttt
tcctttttcagattgagtgcttgcaaccattgcagttctaaaagacatagaagactcaca
aaactgtccaattatagtttcttcagcaaaaagctatgatctaaattctttcaaggaaat
cccattttctcttcctctaataacacaccgaaatgtattataatcatcagacaacccttt
tagagcaaggatgattatatcatcatcgttaaatagaacaccggctgcagcaagatggtc
tctagcatctttgattttttgtagatagacaaatattgaatcagaccctttttgtatatt
ctgaagctctatcttcatctgaaaaattgtagcctttgtaattgtagagaaccgttcttt
gatatttgtccacattgcatgagaactggtactgccaagaacacatgaaatcgcagtaga
tgacaatgtagctatgagaagctgcataagagcacgatcatgcattttccaaacctgata
ggcatctgtttcaactccttcaagattcgcctcatcaagaaaccgtggaggacattgctt
ggatccatcaacaaaaccaagaatgccatgactgtctagcagaagattgatctgaaaact
ccatacaagatagtttgagtcatccaatttgactgtaacagaagatgacacggtagagat
gagacttgtaatgggcgattgcacaatttgtaattgagttgcggtaaccattgttgtaat
agcaagaaatttcttcacttcgaacttttatcaaacagttggtgggcaactgtgtagaag
tcgagtatcttgagaactgggatttggatgaacccagaaatcacacagaatcaacaaatc
agagggttgagagaaagaaatatatgtatcagatagtatgtggaagctttggattcacct
atggtgatgacaccatgttagaattgcagaaatcttgaagaaaagatacagaaagcagaa
gaaagaagagaggattagagagagagaattaggctgagaaagagagagagagagagagag
aaatgattgtgttatttcatttcatttttcattgtttacaaaaactattatatctcgtta
caaagctttctcactaagctaagaactaactgcctaactaccttataacagactatgtaa
tctcttgacaagtgtcattcatttatgttatagatttatctgtcacttggatgttggttt
tctttacttcactactcttaca
>AJSU01000422.1_6378_11730
tgccaaaatagagttaatttcttgatattttcatctcccaatcggaggatttatatagga
atacaagcaatgatgatcaggtatgaaaccagtacaagaagtcataaaaaactgctatga
aactactgcctatatctaaatttactgcttacaactactctattaattacaatggatttc
atgtctgatttcctaattctttagtcaacaatggctgcttcagttaacactttagtcaac
aatggctgcttcagttaacactccccctcaagttggtgcataaatatctcgaatgcccaa
cttgctgagtgaaagatggaaaatcctacttgacattgcctttgttaaaatatctgctag
ctggtcatcactcttcacgtaaggcaagttaatggtaccatcaaccaacctttccttaat
aaagtgcctatccacttcaacatgtttagtacgatcatgttgaactggattatgagcaat
gctaatggcggctttgttatcacaataaagatttgatggctttgtagaattgaaacccaa
ttctcttaacaaaatcttgagccataacaattcttgcacgccgtgtgccatacctctaaa
ttcagcttcaacactggatcgagccactacatgttgcttcttactgcgccaagtaactag
atttcctccaacaaatgtaaagtatccagaagtcgatctgcgatcagttactgacccagc
ccaatctgcatcagtgtatccttcaacttcttgatgtccatgattggaaaacatcaaacc
ttttccaagagcagacttcaaatacctgagaatgcgttgtacagcatccatgtgggcttc
acttggcctatgcataaattgactcaccacacttacaacataggctatgtcaggtcgtgt
atgagacaaataaatcaacctcccaactaatctttggtatctttccttgttagccgaaac
ttgatcaggatagtctcctaatctatggttttgctcaattggtgtgtctgcaggtttaca
agctaacatcccagtctcagttaataagtctataacatatttcttttgagaaagaaaaat
gccatgctttgatcttgcaacttcaatacccaagaaatatttcaaagtacccaagtcctt
catttcaaattccttggctagatacatttgaagtttttgaatttccttgacgtcatcacc
tgtaaccaccatatcatccacataaacaattaaggctgtaagtttacctttatcatgctt
aagaaataaggtatggtcagcctgagtttgcttgaacccataatttctcatcgattgagc
gaacctgccaaaccatgcccttggtgattgcttcaatccatacaaggactttctcaacct
acatactttgccaatatcacaagtggtagtgaatccaggaggaagatccatgtatacctc
ttcatccaagtctccatgtaaaaatgcgtttttcacatcaaactgtcgtagaggccaccc
tagatttgctgccaatgacataagaaccctaatagtgttgatctttgctaccggcgcaaa
tgtctcttgataatcaatgccataggtttgagtataacctttggctaccaatctggcctt
gtacctctccactgaaccatcagctttatgctttactgtgaacacccatctacacccaac
aggtttcttgccttcaggaagtttaaccagttcccaagtggagttttttcgtagagcttc
catctcttcaatcatagcttttttctattttggatttttaagagcatcctgtaacttatt
aggaattgagactgatgacaattggtttgcaaaagctatataagagtctgacaagcaatg
agatgaaacaaaattagatataggatattgaataccctttgtagaagaatgaccataaca
aacagggggtatccctcgattttctcgaataggataacgagaaccagactcatgatgtgg
ttcatttggatcagcacttaatgaaatctcatgattggactcatcaaatatagtaggctg
aagagaaggagaatgagtggttacctcaggataattcgtatgagtagcagctgattggtc
agagagttggtcaatgaggggatctatctgtgggtggtctatctcatcagcaactttttc
tttttcttttcctttatctcccctttttcttgtcctctcatataccttcaatatttttcc
actctttgcctcatcattaggcaaatttggaccatcaccggcatcagacaagtgttcatc
cgaaaaatgcataccaccaatgtcaagtggcaactgctcttcctccttactccccatctc
cccctgaagagaagtggccgaatctccctcagaaaaataagcctcttgttcctgaaaggt
aacatccatagagacaaaaattttcccattgggaggatagtaacatcgataccctttctg
agtagcagaatagccaataaacatacatttgatggctcgaggatccaacttatcacaatt
ttgcatgtggacatgaacatatcagacacaaccaaacacttttggaggaatatgaaggag
tgaaggaagagaatgatactgggaaagggtttggataggtgtttgaaattggagaacacg
tgatggcatgcgattgataagaaaaacagctgtgtgaatggcatcaccccaaaaacgttt
aggaacatgcatagcaaaacataaagatcgagccatatccaagaggtgacgatttttacg
ttctgctataccgttctgttgaggagtatatggacaagatgtttgatgaatgataccttc
ttgttgaaaaaatgttccaagtccataattcaaatactctttcccattgttagatcgaac
aacttgaattttagcattaaattgggtttgaatcatttgatgaaagattggaaaaacaga
cataacctcactcttactttttagtaagtatacccaagaaactcgagtgcagtcatcaat
gaaagagacaaagtatttagcactagtataagtaggagtatgaaatggtccccaaacatc
agaatgaataagagagaaaggaacatcacttttattggagcttaaaggaaatgagacacg
atgatttttagaaaagatgcaagtttcacaatggaaattagaaaccttgactttagaaaa
taaagaagggaatagatattgcaggtactgaaaggaaggatgtcccaatcttttgtgcca
taaccaaattttttcagaagcttcaaattgtttagcttccacttgacaactgtaacttgt
cttctcacaatctagtggtaagtccaagtagtatagacctcccctctctctaccatgacc
aatcaacgctttcgttcgaatatcctgaaaccaacaatgagtaggagaaaagatgacaag
acaatttagttgatttgtaagtttaccaatggaaagcaaattgtgagaaagattaggaac
atgtaaaacaaatgagagagataggcatggtgttaatgagatggagcctgctccaagcac
tggagtggaaataccattagcaactttaacggtatttaaaggtggagtagtgtgagaagc
aaaccatgaagagttattggtcatatggtcagaagcccccgaatcaatgatccaaggttt
atttggagcaccaaatgtggtgttcaaggcaaaaccaaagttacatgcgtcgactaagga
agtggaagcagtagtaggagaaactgagtgagcagattgatctactcaaggcacgaaagg
cgttggtgtagacaggtgtgcttgtgatccaacaatgcttttcttttgattttccttctt
ttgaacccaccaatcaggatatccatgcaacttaaaacaagtgtctctagtatgcttatc
cttgtcacaataagtacacttccttgtatcagtaactttagatccacctgatcgagaatt
tgagactccacggggaaatcgagacggagcagctaccatggctgatccttccacttgtgg
gccaaccaacataatggtttgcctacttgcttcagcattcacaagagtataagcagcacg
aacagatggcaaaggtgtttgagtcaaaacttgactgcgaacatgatctaaatgaggatc
aaggccagccagaaaatcatacaatctttcttctgaaatttctgtctcttgagcagcaac
atcatcagcatatttcaattttccaggacgtaagaaatctatttcttgccatgtttgctg
aagtttaccataatatgcagataaaggctcaccattctggcgagtcaccagtgcttgacg
gcgaagttcatataattttgatgcatctttttcaattaagtttgggtaacagcatcccaa
acatcttttgcagtagagagccggagaaaaatggcccgcaaatctctagtcatggagttg
agaagccaagattgaaccatagcattctcttcctcccatatagcatacgatgcatcggct
tctgctggtgccttcttttttccactgacataagaccatttgcctctgccagtgatgtag
atgcggacactttgggaccacgagaatagttggacccatctaacttgtctggggtgatat
gcagagacatatcattttgtgtaacagcagctgaaacagtggtcttggagtcacccatta
ctactgctacgaattctctttattgaaacaatagagagtcagtctcactgagagagatgc
aggaacaaatgcaaggaggaagaggcaatggcacgggtttgttgggtgattccaacgggt
atggtttatagggtatggggtagtatttaatttttttttgttttttggaaagttttatgg
gttcgtggagatattgcaaatggacagaagatgggtagagatgcagcggaatgtatatgg
ttaacaagctcaatatgggtagtgatgttggtagatatggccaaagagagattggattcg
tatgaaagtagaaggcctgctattctgcaggtcttatggggtagatggcagtagtgccag
taggttaatcagaatagaaactccttttttggatcagaatggctctaataccatgccaaa
atagagttaatttcttgatattttcatctcccaatcggaggatttatataggaatacaag
caatgatgatcaggtatgaaaccagtacaagaagtcataaaaaactgctatgaaactact
gcctatatctaaatttactgcttacaactactctattaattacaatggatttcatgtctg
atttcctaattctttagtcaacaatggctgcttcaattaacactttagtcaacaatggct
acttcagttaaca
>AJSU01000472.1_10645_15816
tgttgggggtttaaaaatgcttcactactctggagatgtttatctcacaaagaaaaatgt
aatgcagcggaattgataggcaagagaaagaaagaattctcaaagtattacacaaggttt
ttattcactcacaaacttagtacaagaggaaacactcaaacactcttagaagctttgttg
cttcttcttatttcttacttgacactctcacttcttgctacttgctctcttggttgttac
aaaaggtgtggatgtcttctccttttataggcatggatggaaccttggggaagcatgaaa
acattatgctagagatatctagataattccactaccttcctaagctagaattatctacac
taatcttgtatgttggtggaatcctcaccattcttctagactcttccaccaacttgaact
ttgctagaattctctagcatgtgcatggatctttctttgtgtatgggccggatcaattat
ctttgggccaagacaagattacaattcaacatccccccttaatcttgtcttgtgacacca
attgagtttcttagtctgacaaagtcttcttgtttgagtggcttggtgaatatgtcggca
acttggtcttgagacttcacgtattccacttgcacatcctttcttgcaatgcactctctt
aagaaatgataacgggtatctatgtgcttgctcctgtcatggaatactggattctttgct
agagctattgcagacttgttgtcaacatagatctttgttggctcttcttgtcgcattctt
aattctttcagcaagtttctcagccagattgcatggcagacacatgaagtagcagctaca
tattcagcttcgcaggtagagagagtgacaatcggttgcttcttcgacatccatgtgaat
gcagtgtctcccatgaagaacacaaatccagtagtgctttttctatcgtcagaatctcct
gcccaatcactgtcgctatatccagaaagtttgtagttatcagaacttgaataaaacaag
ccaaagttaacagtacctttgaggtatcgaagaattcttttggctgttttcaaatgtgta
gttgtgggattctccatgtggctactgattaatccgacagcatagagaatatctggtctt
gtgcaagtcaagtagcgcaagcttccaactaggcttttgaaaaatgttggatctaccctt
tctcctttgtcatacttggttagtttgactccgcactccattggcgtgctcacgggcttg
cagtcgtccattttgaactttttcagtatctcctttgtgtagctttcttgggagatgaaa
attcctttttcgttctgcttgacttcaatgcctaggtaatatgccatcaacctgatgtcg
gtcatctcaaattctgtggtcatcactctcttgaactcttcaaacatgcttggattactc
ccggtgaagattagatcatccacatataagcacacaatcaaaatatctccatctttgact
ttgacgtagagagcatgttcatgagggcacttgatgaagttgttttcctgaaagtacttg
tcgatgcgactattccatgctcgtggcgcttgttttaacccatagagggctttcttcagc
ttcagaactgtgtcttcatgccctttgatctcataacctgacggctgctgaatgtagact
tcttcttcaagaactccatttaggaaggcggacttcacatccatttgttgaatcttccaa
ctgttttgagctgccaaagaaattagtaatcgtatagtttccaaccgagcaacgggtgcg
aatacctcatcatagtcgattccggctctttgactatagcctttcgccactagtcttgcc
ttgtatctttcgacctctccattggcatttttctttgtcttgtacacccacttgactccg
atggctttgtgtcctttcggaagaacagtgagttcccatgtatcattcttctggattgct
tcaatttcttcatccattgctttcctccacttagtatctcgcactgcttcttggaagtcg
actggttcacaattagcaaagagacagaaaagtgtaagattatcaagtctttcagctacc
tcataaagatctcgtatacttcttgtgcgtggtacttctctttcatttagactctcactt
gacaatgctgatgctgatgaattaccatgattgattgatgttggtgaagcaggtggagta
gtggattcttgttgaacctctcttgcttgctccatcatcccttgttcattatcttcttca
aattgaggaaagaagtgaagatcacctgcatgcgggctaaaatcccattcttcttcttca
tcgaacatcacgtctcgactaatcaccgttttcccattgtttggattatacagcttatag
ccttttgaattggtgtcatagccaatgaagatgaacttctcacttttgtcgtcgagtttg
gttcttctctcgtctggtacgtgtacatgggctatgcttccaaaaactcttagatgagaa
atacctggttttcttccactccatgcttcttgcggagttttcccccacacactccttatt
ggagaccgattggataggtagacagcacatgctacagcttctgcccacaattccttaggc
aatttcttgcttttgagcatgcttcgagccatgttgaggatggttcgattttttctttct
gccactccattttgttgaggggatcttggaactgtcaaaggtcgacgaattccatttgct
tcacaaaactcttgaaattccttcgaagtgaattctcctcctcgatcagatctcatggct
ttgatcttgcaaccactctccttttctacagcggctttgaactccttgaatgctccaaag
acttctgatttctgcttcaagaaatacacccaggtttttcttgaaaaatcatcaatgaag
agaaggaaataattatttttacccaaagagcttggttttattggaccgcacacatcggtg
tgaatgagctcaagtggcttctgggctcttatagtcgattcctttggaaagcttttcctg
aactgtttcccaagtaaacatccttcacaaacttgatcagggtggctgatgcacggtaag
cctcgcaccatctccttcttggataataactccaatcccccaaagttaagatgcccaaaa
cgaagatgccaaagccaagatatgtctttgtaacatatcttgagacactttgcaacatcg
ttttgaatgttcatgggaaacatcctattctttgacattttcgccttggcaattaatctt
cctttgtcatctctaagaaaaatgatataatttttcgtatgaaaatcataacctttttct
aagagttgacccaaactcaaaatgttgcttttcatattgggcacgtagtagacatttgaa
attaattggtgaccaccattttctaggggaataaggatgtttccttttccttttacgggt
attttggattcatctccaaaagaaacgttaccactcactgattcattaagctctacgaag
atgcttcttctttcgcacatgtggttgctagcgccggtgtcaaggtaccatgtatagtct
tggtctccatcattgttcttgcatgctagtagcacaacaccattctcttctttctcttct
ttcacataattgaccttctcatcaagtctgctgtttggagctctacattcccaagcataa
tgcccaaacttttgacaattatagcattgaacttgagatttttcataccttgagtttgag
cgtcctctttcgcgaccttttgttgagctttctcctctttcgtagttgctatggttgttg
aagttccaaccacatccacgcccatgtccacgtccgcgacctcgaccacgacttcttcca
tattggcttctctcgttgttgaagctttcttctttcttctttggctggatatgcgtcttg
aggagctgctcatcattcccttgcctcttcttatgtttctcttcatatgcttgtagcgaa
cccattaattgctctatactaatttcttccaagtttttagtttcttcaatcgtcacgaca
atgtgctcgaacttggggtccaacgagcgtagtatcttctccataattctaacatcttct
atcttttctccgtttctttttaattgattggaaacggctaagactcttgagaaataatca
gagattgattcagaccctttcatttgtagagattcgaactcacctcttaatacttgaaga
cgaacctttttcacttgttcggctcctttgtaagaggtttgaagcttctcccatgcttgc
ttggcagaggttgcactcgagaccttctcaaagccattgtcatctaatgcttggtaaatg
aggtagagagccttcttgtctctctttcttgaatctttcaaactctccttctggggttga
gacagagtagcttcatcttctggctcagtgtagcctttctccacaacttcccagacatcg
tgtgcacccaaaagggccttcattttgatactccaattatcgaagttgttgttgtcgagc
actggaacttggaaggctgccatagcattgctagccatagctctggtaccactttgttgg
gggtttaaaaatgcttcactactctggagatgtttatctcatgttgggggtttaaaaatg
cttcactactctggagatgtttatctcacaaagaaaaatgtaatgcagcggaattgatag
gcaagagaaagaaagaattctcaaagtattacacaaggtttttattcactcacaaactta
gtacaagaggaaacactcaaacactcttagaagctttgttgcttcttcttatttcttact
tgacactctcacttcttgctacttgctctcttggttgttacaaatggtgtggatgccttc
tccttttataggcatggatggaaccttggagaagcatgaaaacattatgctagagatatc
tagataattccactaccttcctaagctagaattatctacactaatcttgtatgttggtgg
aatcctcaccattcttctagactcttccaccaacttgaactttgctagaattctctagca
tgtgcatggatctttctttgtgtatgggctggatcaattatctttgggccaagacaagat
tacaattcaaca
>AJSU01000545.1_11387_16526
tgttgagaatcaatgtcagcccaaaaccataagtaatccacaacccaatctaaagtccaa
ggccatatctagtttgataatgtaattgcttacaattgcaaagttaggcaatgttaggta
tggttgagtggaaaaaattaggtgcaattaatgggttttgtgtggtagtaaataatctta
gtttaattaagtatgtggtgtagctttcatttggtttactataaatacccaagtccccaa
gcattgtatataatccaaggaaaaataaagcctagagctaaataagaaaagctttgctaa
ttagtttgttttgtgagctttctttaagagtgtgctctattttcttcttcttgggatcat
tagagttatcttcgatactcttcttattcaacaattggtatcagagccaagtcggtcaag
gatcgttcttggtagagcgttggttgtaaagtctcttgaaattccaagtatgctctgtgg
ttgcagttttgactgatcttccacatcagaaaagatttcttgagattattgctggggtta
tcacaaaccttgagaaggagcttcttttgtgtcgagagtagtgtattactctgcacagta
gtcactcaagcttgttcggtgtagtcaaagtcttgccgatacgatgggtgatcttcaagt
tgttggaggaatcaagaagctcaacaaccaaaactataacacgtgggcaacgtgtataga
gtcttaccttcaaggtcaagacttgtgggaggttgtcggtggtagtgaagttacacaacc
ggcagcggaagatgctaacggcgtcttgcggaagtggaaaattaaagcaggcaaatcaat
gtttgctttaaagaccacaatagaagaagaaatgttggagcacattcgggatgctaaaac
gccaaaggaagcatgggacacttttgttacactcttttcgaagaggaacgatacaaaatt
gcaacttctcaagaatgagctgttatcgatggtacaacgtgacatgacgattgcccagta
ctttcacaaggtgaagtcgatatgccgcgaaatttcagaattagatccaacagctcctat
tggggaaaccaggatgaagagaataattatccatggtttgagacccgaatatcgagggtt
cattgccgctatacaaggatggccgacacaaccatcgcttgttgagtttgaaaatttgct
tgcaggtcaagaagctatggccaagcaaatgggaggagtctcactgaagagtgaagagga
agcgctctacaccaacaaaagcaaaggcaccttcaagcggtacactggtagtggatttaa
aaaggatggagaaaaggtgcaaagtcaccaaggaaatggaggctctcgtccagggggagc
ttggaagaatcgcggtaatagtaaaaagtttagtggcaagtgttacaactgcgggaagat
gggccacatggcgaaagattgttggaccaagaaagagcctgttgaaagtaatactgctac
ttccagttcgaaggagaatagtgaagatggctgggatgctgaagcattattcgctacgga
ggaagaagaagaattagccctcacggtaacaacaccagaacgcattgactacacaaatga
ttggatcgtagattcgggctgctcaaatcatatgactggtgataaacagaagctgcaaaa
tctgtctgaatacaaggaaggtcgtgtggtggtgacagccgacaactcaaggttaccgat
agctcacatcggtaagacaatagttaagcctcgatataattctaaccaggtgccacttca
agatgtttatcatgtcccaggaatgaagaaaaatttgctatctgtggctcaattgacatc
atcaggccaccatgtcttgttcggtccacgagatgtgaaggtgtatcgtgacctcaaaat
ctcagaaacaccaacaatggaggggcgacgattggagtcagtctacgtaatgtcagcaga
atctgcatatgtagacaggacaaggaaaaatgagacatcagatctatggcacatgcggtt
aggtcacgttggctattccaagctaagtgtgatggtgaaaaagtcaatgcttaaggggct
tcctcaactggacgtgcgaacagacacagtatgtgcaggatgccagtatggtaaagcaca
ccaattgccatatgaggaatcgaagtttaaagcaaaagaaccattagagttagttcactc
tgatgtgttcggaccagttaagcaaccgtccgttggtggtatgcggtacatggtaacatt
cattgatgacttctcaaggtatgtgtgggtcttctttatgaaagaaaaatctgacacatt
ctcaaagtttaaagagttcagagagtcagccgaaggagaagtgggaaagaagatccgttg
cctgcgcacagataacgggggagaatatagctcaagtgagttctctcaatacctaaggga
atgtcgaatacgtcatcagtacacttgtgccaacacatcacaacaaaatggtgtagctga
gagaaagaaccggcatcttgcagaagtctgtcgaagtatgctacatgcaaagaatgtacc
gggaaggttttgggctgaagcaatgaggactgcagcctttgtgatcaacagacttcctca
accaaggttaggatttgtttctccctttgagaatctatggaacatgaaacctacagttag
ctattttcgagtatttggctgtgtatgttatgtatttgttcctgatcatttacggagcaa
atttgacaagaaagctgttagatgtatctttgtgggatacgacagccagagaaaggggtg
gaaatgttgtgatccaacaagtggaaggtgctacacttcacgagatgtggtgtttgatga
agcgtcttcttggtggtcatcagagaaggaagtgctaccagactctagagaatttggaga
aaagctgcaacagaagatgggggagcatactatccaactctaaccaagttcagatgaatc
aggagatccaaatgacgatgatgtcgaacagagagtgactcagaatccttggcaaactgg
catgtatcaacaaccagacgaagaaggtgggcctaatgtaccggaagaatcaactccaca
atctcaactccgaaggtcaacaagagcacggagaccaaatcccaaatacgccaatgcaac
cataattgaagaagcaacagaacctgagatgttcgaagaagcatcacagagttctgagtg
gatgacagttatgaaagaagagcttgatgcacttgagcaaaatcaaacttgggatctggt
accaaagccaagagatctcaaacccatatcctgtaagtgggtttacaagataaagcgttg
tctagatgggtcaatcaagaggtacaaggcacgactagtagctcgtggtttttctcaaca
gtacggactagactatgatgaaacgtttagtccagtggcaaaacttacaacagtacgagt
cctacttgcacttgcagctaacaaagattggaatctataccaaatggatgtgaagaatgc
tttcttgcatggagagttagatcgggagatctacatgatgcagtcaatgggctttaaaag
cgaagctcatcctgagtacgtgtgcaagttaaggaaagcactctacggtttgaaacaagc
accaagagcgtggtacggtaagattgcagagtttctaacacaaagtgattattcagtaac
acctgcagattccagcttgtttgtcaaagccaatgaaggaaagctagctatcgtgctagt
gtatgtggatgacttgatcataaccggtgatgatgaggcaaaaattcttcggacgaagga
gaatttatcagtccgtttccagatgaaggaacttggccaactcaagcacttccttggtct
agagattgatcgcacacaagaaggaatatttctctgtcagcaaaaatattccaaagattt
attgaagaagtttggaatgctcgaatgcaagccaattttgacactgatggaaccaaacgc
caaaatgtgtgcacatgaaggaaaagatttggaagatgcgacaatgtatcgacaattcgt
aggtagtctgatctacttaaccttgactcgacctgacatttcttatgcagttggtgtgat
gagtcggtacatgcaaaatccaaagaagcctcatttggaagcagttcgacgaatactgag
atatgtgaagagtacaattgactatggtcttttgtacaagaaaggtgaagactgcaagtt
agttggttactgtgatgctgactatgcgggagatcatgacaccaggagatcaacaactgg
gtatgtgtttaagcttggttctggaaccatctcttggtgtagcaagagacagccaacggt
atctttgtcaaccacagaagcagagtatagagcagcagcaatggcaacttaagagaatgc
atggctggtacagttgatgagtgatctacatcaaccagtagattatccagtaccattgta
ctgtgataaccaattggccattcgcttggcggaaaatccagtctttcatgcaagaactaa
acatgtggaagtgcactaccactttatcagagaaaaggttctacaagaagagattgagat
gagacaggtcaagacgaatgatcaagttgcggacttgttcacaaaaagtttaagtacagg
caagctcaaaatttttcgctgtctgctcaacatagtgcaaagaatgagagctgacattga
gggggagtgttgagaatcaatgtcagcccaaaaccataagtaatccacaacccaatctaa
agtccaagtccatatctagtttgatgatgtaattgcttacaattgcaaagttaggcaatg
ttaggtatggttgagtggaaaaacttaggtgcaattaatgggttttgtgtggtagtaaat
aatcttagtttaattaagtgtgtggtgtagctttcatttggtttgctataaatatccaag
tccccaagcattgtatatcatccaaggaaaaacaaagcctagagctaaataagaaaagct
ttgctaattagtttgttttgtgagctttctttaagagtgtgctctattttcttcttcttg
ggatcattagagttatcttggatactcttcttattcaaca
>AJSU01000775.1_46866_51992
tgttggggtttaaaaatgcttcactactctagagatgtttatctcacaaagaaaaatgta
acgcagcggaattgataggcaagagaaagaaataattctcatagtattacacaaggtttt
tattcactcacaaacttagtacaaaaggaaacactcaaacactcttagaagctttgttgc
ttcttcttacttcttacttgacactctcacttcttgctacttgctctctcttggttgtta
caaatggtgtggatgccttctccttttataggcatggatggaaccttggagaagcatgaa
aacattatgctagagatatctagataattccactaccttcctaagctagaattatctaca
ctaatcttgtatgttggtggaatcctcaccattcttctagactcttccaccaacttgaac
tttgctagaattctctagcatgtgcatggatctttctttgtgtatgggtcgaatcaatta
tctttgggccaagacaagattacaattcaacatccccccttaatcttgtcttgtgacggc
aattgagtttcttagtctgacaaagtcttcttgtttgagtggcttggtgaatatgtcggc
aacttggtcttgagacttcacgtattccacttgcacatcctttcttgcaatgcactctct
taagaaatgataacgggtatctatgtgcttgctcctgtcatggaatactggattctttgc
tagagctattgcagacttgttgtcgacatagatctttgttggctcttcttgtcgcattct
taattctttcagcaagtttcttagccaaattgcatggcagacacatgaagtagcagctac
atattcagcttcgcaggtagagagagtgacaatcggttgcttcttcgacatccatgtgaa
tgcagtgtctcccatgaagaacacaaatccaatagtgctttttctatcgtcggaatctcc
tgcccaatcactgtcgctatatccagcaagtttgtggttatcagaacttgaataaaacaa
gccaaagttaacagtacctttgaggtatcgaagaattcttttggccgttttcaaatgtgt
agttgtgggattctctatgtggcgactgattaatccgacagcatagagaatatctggtct
tgtgcaagtcaagtagcgcaagcttccaactagacttttgaaaaatgttggatctacgct
ttctcctttgtcatacttggttagtttgactccgcactccattggcgtgctcacggactt
gcagtcgtccattttgaactttttcagtatctcctttgtgtagctttcttgggagatgaa
aattccttcttcgttctgcttgacttcaatgcctaggtaatatgccatcaacccaatgtc
ggtcatctcaaattctttggtcatcactctcttgaactcttcaaacatgcttggattact
cccggtgaagattagatcatccacatataagcacacaatcaaaatatcttcatctttgac
tttgacgtagagagcatgttcatgagggcacttgatgaagttgttttcctgaaagtactt
gtcgatgcgactattccatgctcgtggcgcttgttttaacccatagagggctttcttcag
cttcagaactttgtcttcatgccctttgatctcatagcctgacggttgctgaatgtagac
ttcttcttcaagaactccatttaggaaggcggacttcacatccatttgctgaatcttcca
actgtttttagctgccaaagaaattagtaatcgtatagtttccaaccgagcaacgggtgc
gaatacctcatcatagtcgattctggctctttgactatagcatttcgccactagtcttgc
cttgtatctttcgacctctccattggcatttttctttgtcttgtacacccacttgactcc
aatggctttgtgtcatttcggaagaacagtgagttcccatgtatcattcttctggattgc
tttgatttcttcatccattgctttcctccacttagtatcttgcactgcttcttggaagtc
gactggttcacaatcagcaaagagacacaaaagtgtaggattatcaagtctttcagctac
ctcataaagatctcgtatacttcttgtgcgtggtacttctctttcatttaaactctcact
tgacaatgctgatgctgatgaattaccatgattggttgatgttggtgaaacaggtggagt
agtggattcctgttgaacctctcttgcttgctccatcatccattgttcattctcttcttc
aaattgaggaaagaagtgaagatcatctgcatgcgggctaaaatcccattctccttcttc
atcgaacatcacgtctcgactaatcactgttttcccattgtttggattatacagcttata
gccttttgaattagtgtcatagccaatgaagatgaacttctcacttttgtcgtcgagttt
ggttctcctctcgtctggtacatgtacatgggctatgcttccaaaaactcttagatgaga
aatacctggctttcttccactccatgcttcttgcggagtttttccccacatattccttgt
tggagaccgattggataggtagacagcacatgctacagcttctgccaacaattccttagg
caatttcttgcttttgagcatgcttcgagccatgtcgaggatggttcgattttttctttc
cgccactccattttgttgaggggatcttggaactgtcaaaggtcgacgaattccatttgc
ttcacaaaactcttgaaattccttcgaagtgaattctcctcctcgatcagatctcatggc
tttgatcttgcaaccactctccttttcaacaacggctttgaacttcttgaatgctccaaa
gacttctgatttctgcttcaagaaacacacccaggtttttcttgaaaaatcatcaatgaa
gagaaggaaataattatttttacccaaagagcttggttttattggaccgcacacatcggt
gtgaatgagctcgagtggtttctgggctcttgtggtcgactcctttggaaagcttttcct
gaactgtttcccaagtaaacatccttcgcaaacttgatcagggtggctgatacacggtaa
gcctctcaccatctccttcttggataataactccattcccccaaagttaagatgcccgaa
acgaagatgccaaagccaagatatgtctttgtaacatatcttgagacactttgcaacatc
gttttgaatgttcatgggaaacatcctattctttgacattttcgccttggcaattaatct
tcctttgtcatctctaagaaaaaggatataatttttcgtaagaaaatcataacctttttc
taagagttgacccaaactcaaaatgttgcttttcatattaggcacgtagtagacatttga
aattaattggtgaccgccattttccaagggaataaggatgttaccttttccttttacagg
tattttggattcatctccaaaagaaacgttgccactcactgattcattgagctctacgaa
gatgcttcttcttccgcacatgtggttgctagtgccggtgtcaaggtaccatgtatagtc
ttggtctccatcattgttcttgcatgctagtagcacaacaccattctcttctttctcttc
tttcacataattgaccttctcatcaagtctgctgtttggagctctacattctcaagcata
atgcccaaacttttgacaattatagcattgaacatgagatttttcatacctcgagtttga
gcgtcctcttccgcgaccttttgttgagctttctcctctttcgtagttgctatggttgtt
taagttccaaccacatccacgcccatgtccacgtccgcgacctcggccacgacttcttcc
gtatcggcttctctcgttgtcgaagctttcttctttcttctttggctgaacatgcgtttt
aaggatctgctcatcattcccttgtctcttcttatgtttctcttcatatgcttgtagcga
acccattaattgctctatactaatttcttccaagtttttagtttcttcaatcgtcacgac
aatgtgctcgaacttggggtccaatgagcgtagtatcttctccataattctaacatcttc
taacttttctccgtttctttttaattgattggaaacggctaagactcttgagaaataatc
aaagattgattcagaccctttcatttgtagagattcgaactcacctcttaatacttgaag
acgaacctttttcacttgttcggctcctttgtaagaggtttgaagcttctcccatgcttg
cttggcagaggttgcactcgagaccttctcaaagccattgtcatctaatgcttggtagat
gagatagagagccttcttgtctctctttcttgaatctttcaaattctccttctggggttg
agacagagtagcttcatcttctggctcagtgtagcctttctccacgacttcccagacatc
gtgtgcacccaaaagggccttcattttgatactccaactatcgaagttgttgttgtcgag
cactggaacttggaaggctgccatagtgttgctagccatagctctggtaccactttgttg
gggtttaaaaatgcttcactactctagagatgtttatctcacaaagaaaaatgtaacgca
gcggaattgataggcaagagaaagaaagaattctcaaagtattacacaaggtttttattc
actcacaaacttagtacaaaaggaaacactcaaacactcttagaagctttgttgcttctt
cttacttcttacttgacactctcacttcttgctacttgctctctcttggttgttacaaat
ggtgtggatgccttctccttttataggcatggatggaaccttggagaagcatgaaaacat
tatgctagagatatctagataattccactaccttcctaagctagaattatctacactaat
cttgtatgttggtggaatcctcaccattcttctagactcttccaccaacttgaactttgc
tagaattctctagcatgtgcatgaatctttctttgtgtatgggtcggatcaattatcttt
gggccaagacaagattacaattcaaca
>AJSU01000820.1_4885_10049
tgttgacttgtattaggattcctacaattgtgggattcctaccatatttggtttcctatt
tttaggatgtaattattctttcctttattctgataggattgtatatgattgtatatatac
ccttgattgagaagaaataatagatgatttgaaaagcattctttattcttggcaccagag
ccgagttagagaaaaaaaagggaaagcaccaaaccctaactgagtttggatttgcccgtg
tccctgttcaattgtagcgagcaagaaattgttgttgcccgtgtctctgttcaattgcag
cgagcaagaaattgttgttgcccctgttctgtcagtttgtccttattgttccgctgccca
gtttgtccatattgttccactgcccagtttgtccaatcaacgctgctgcaggttttaagc
agtactgatagcaagactaatggctaaagaaaagggggttggttctcatcttgtcccagc
ggctgctccaattatggtgcaatcagaaaattcaagctttaatattggtatggttttgga
tggaaaaaattatgatttatgggctcctctcattcaaatccatatggctggaagaaggaa
gatgggatatcttcgtgggtctatcaaggcacctaacgaagatgatcctaaatatgatga
ttggttctctgaagatcaaaaaattaagagttggcttttatcttcaatgaagccatagat
tatgaaacggtacattcggttgtctacttcgaaggaaatttaggactctcttaaagcagc
ctactttgatgagaatgatgaagctagaatttattctttgaatcagaaggcatcacggct
tcgtcaaaatggccgacctttggctacttatttcggggagctaattgagattttccaaga
attggatcactttaataaagtatccatggagtgtgaaaacgatgtcaaagtgtttcaaaa
atccactgagagacaacgggtctatgtgtttcttggtggtctcgatgatgagtttgatca
agttcgtggcgaagtgctgcagaatgatcccccgcttagccttcaggcttcttatgcata
tgtttgtcgagaagctgatcgaaaagaagcaatgaagacggaggttgacaagagtgaacc
tgctgccatggcaacaaaggcccgtggatcatcttcttggttgaaccgagacgggtcaca
acacaagtcaggacaaactcgtcctagccaaacaagccgggattgtccccaaggtaagtg
cccacactgttgcatgacaggacactctaagagtcgctgttttgagttgatcggatatct
cgagaattgggataagacacgtgattctcggtgcaacaaatctcaagcctccattgcaga
aaccaagaatgattcggactcgatagcagacaaggcatctgccatgattgctgcggcagg
tagtgatggtaaggccctaagtacttctacttctgttatgaataatacatggataattga
ttccggagctactgaacatatgacttgtgattctagacaggttccatcattaaaaacatc
cacacaaaccatagtcaatgttgctaatggtaatgtcgtccctattattggggaaggcac
tgtttccctttctgataccatgaaacttgacattgttcttgtggttccttctctaaatta
taatttgttatccattgcccaaataacccttgccttacattgtttggttgttttttggcc
ctacttttgtatttttaaggacatccggatgcagaagacgattggttatggtattagaag
agggaaactttattacttgcagttgacgactggtagttctggctcgctgactcaggctct
ttctgtcgatgattctcaaggggctactaataaagtgtcagacatctggatgtggcaccg
acgccttgggcatgcttcctttggttatctgcataagttatttcctagtttgtttgtcaa
gcatgatgtttctcagtttaagtgtgatgtttgtgaaatggctaaaagccatagaacttc
atttcctcccagtttaaataaaagtattgttccttttatgattgtgcattctgatgtctg
ggggccttcgaaaatagctactcttggtggtgctcactggtttgttacttttattgacga
ttatacccgaatgacttgggttattttgttaaagtcgaaaagcgaagttagttcagcctt
tcaaaagtttcataaaatggttgttgtgcaatacaacaagaatatcaagttcttcgaagt
gataatggtggcgaatatgttaatatggaacttcgttcattccttgacctgcatggtatt
gttcatcaaaccacgtgcccgtattctcctcaacagaatagggttactgaacgcaaaaat
agacacctgctagaaatggttcgtgcttcactcattgcggcacatctgcctctacattat
tggggtgaggcacttacctccacagcctatcttattaatcgtcttccatctcgtactgtc
aactttcttacgccatttcaggctctcacatctcagactagcagtccaccgactccaaat
ctttccccgcgggtctttgggtgtgttgcttttgttcatctccatcctcctcaacggaat
aataaacttgagcctcgagccattcgttgtgtatttttgggttatgccactacccagaaa
ggatatcgttgctatcatcctccgagtaagaaaatgtttatcactcaggatgtgattttc
cataagcatgaaatgttttttggatcctccgcgtcctcacttcagggggagtaccaaagt
aatgaagttctaacccgagataataatgaagttttgacctttgattactctcctagtgct
agaaccgaactgcatgaagagcagccattgcactccacggcatctggagaagagcagcag
cataagtgtgttgataatcagtccacggcgaatgaagcagaacagcagcccacggttttt
ggtgatatgtccactgagcagcagcaaccaaatcggcaagaagaccagcccacgggtcct
atggagtttggatttgaaaatgagcagcggcccactatttgcaatggaactgagcaacaa
ctgcagcaattgtcccgagtttttcctcctgaagctatatcaagtccaaatatgaaccca
ttttctgttaattctcataaccaatcgtcttctacaccgggtgcatctccaatccgtcgt
cttccagagcgtattaatcgaggtattcccaaacctacttatgaggcagatcctaagtgt
aaacacaagtattctgtgagtgagccaaattcgggttcaagagtgagatatccattaaat
aattatgtgtctacctgtcacctgtcagaatcaaataagtcatttgtaaatcaattatct
actgtatctattcctaacagtgtgcaggaggctttagcagattcccgctggaaagatgca
atgagcgaggaattgagatcattgaagaagaatgctacctgggaaataactgacttgcca
gctggaaagaaaactgtgggatgcaaatgggtctatacagtaaaatacaaagcagatgga
acggtagatcactttaaagcaagattggtggcaaaggggtatacacagaaatatggcatc
gactacactgatacgttcgcaccagtggcaaagatcaatacagttcgtgttctactgtcc
ttagcagcaaacctagattggcctttgcaacagttcgatgtaaaaaatgcgttcctccat
ggagatctaactgaggagatttacatggatcttccaccagggtgtaatgatccgaacaca
cagaaacaaaaggtatgtaggctcaggaaatcattgtatgggttaaagcaatctccgaga
gcttggtttggtagatttaccaagtccatgagagcattcggttataagcaaagtaattgg
gatcatacgttattcctaaaacgtcagaacggaaaggttacagctctcatcgtatatgtt
gatgatatggtggttaccggtaacgatcacgttgagcaagcagctttaaaaaattatttg
tccacagaattcaaaatgaaagatcttggttctttaaaatatttccttgggattgaagta
tcaagatgcaagtctgggatatttctatcacaaaggaagtatgttcttgacctgttagaa
gaaacaggtatggcggcgtgcaaaccagtgtctactccattggctgaaggaatgaagttg
ggtattgatcagaaccaagtaccggttgataaagggaggtaccaaaggttagtaggaagg
ttgatgtacttggctcacactaggccggatcttgctcatgccttaagtgtaattagccaa
tatatgcacaatccaggagaacaacacatgaatgtagttatgagaatactgagctacttg
aaaggaagccctgataaaggaattttgtttcaaaaaaatgggcatttcagaattgagtgc
tatacggatgctgactgggcaggatcgatggatgataggcgctcaacatccgggtatttc
acctttgttggggggaatctagtaacgtggagaagcaagaagcagaatgtcgtatcaagg
tcaagcgcagaagctgaatttcgaggcatggcacttggtatttgtgaaatcttgtggatt
cagtttctggtacaagatttaggggtcaaacatggtcagccaatgaagttattctgtaat
aataaagctgctcgtgatattgctcataatccagtgcaacatgatcgaaccaatcatgta
gaggttgacaggttctttattaaagagaagctagatagcaaagtaattgaggttcctccc
ataggaacggaagaccaagtagcagatattctcactaaggcggtttcaagtgacaagttc
tcgaggtttctagacaagttgggcatgtgcaatatttatgcaccaacttgaggggagtgt
tgacttgtattaggattcctacaattgtgggattcctaccatatttggtttcctattttt
aggatgtaattattctttcctttattctgataggattgtatatgattgtatatataccct
tgattgagaagaaataatagatgatttgaaaagcattctttcttctataccgaggttaat
agaca
>AJSU01001030.1_1137_6164
tgttgaaaatcaatgtcaaagatgttgaaaatcaatgtcaaagttaggtatggaaaatta
ggcaatgttaggcatggttgaataaaaataaattaggtgaaattaatgtgttttgtgtgg
taataaataatcttagtttattcatttggtttgctataaatacccaagttctcaagcatt
gtaaatcatccaaggaaatacaaagcctagagctaaataagaaaagctttgctaactagt
ttgttttgtgagctttctttaagagtgtgttctattttcttcttcttgggatcattagag
ttatcttggatactcttcttattcaacaattggtatcagagccaagtcggtcaaggatcg
gtcttggtagagtattggttgtaaagtctcttggaattccgagtatgctctgtggttgca
gttttgactgatcttccacatcagaaaaggtttcttgagattattgctggggttatcaca
aaccttgagagggagcttctttgtgtcgagagtagtgtattactctgcacggtagtcact
caagcttgttcggtgtagtcaaagtcttgccgatacgatgggtgatcttcaagttgttgg
aggaatcaagaagctcaacaaccaaaactataacacgtgggcaacgtgtatagagtctta
ccttcaaggtcaagacttgtgggaggttgtcggtggtagtgaagctacacaaccggcagc
ggaagatgctaacggcgtcttgcgaaagtggaaaattaaagcaggcaaatcaatgtttgc
tttaaagaccacaatagaagaagaaatgttggagcacattcgggatgctagaacgccaaa
ggaagcatgggacacttttgttacactcttttcgaagaggaacgatacaaaattgcaact
tctcgagaatgagctgctatcgatggtacaacgcgacatgacgattgcccagtactttca
caaggtgaagtcgatatgccgcgaaatttcagaattagatccaacagctcctattgggga
aaccaggatgaagagaataattatccatggtttgagacccgaatatcgagggttcattgc
cgctatacaaggatggccgacacaaccatcgcttgttgagtttgaaaatttgcttgcaag
tcaagaagctatggccaagcaaatgggaggagtctcactgaagagtgaagaggaagcgct
ctacaccaacaaaagcaaaggcagctttaagcagcgtgctggtggtggatctaaaagaaa
tggtgacaaggaaaaaggtcatcaaggaggagggagttctcgaccagggggagctccgaa
gtatcacggcaaccgtggtcaatcccagaataataaaagatttgagggcaaatgttacaa
ttgtggaaagaatggccacatggcgaaagattgttggaccaagaaagagcctgttgaaag
taatactgctacttccagttcgaaggagaatagtgaagatggctgggatgctgaagcatt
attcgctacggaggaagaagaagaattagccctcacggtaacaacaccagaacgcattga
ctacaaaaatgattggattgtagattcgggttgctcaaatcatatgacgggtgataaaca
gaagctgcaaaatctatctgaatacaagggaggtcgtgtggtggtgacagccgacaactc
aaggttaccgataactcacatcggtaagacaaaagttaagcctcgatataattccaacca
ggtgccacttcaagatgtttatcatgtcccgggaatgaagaaaaatttgctatctgtggc
tcaattgacatcatcgggccactatgtcttatttggtccacgagatgtgaaggtgtatcg
tgacctcaaaatctcagaaacaccaacaatggaggggcgacgattggagtcagtctacgt
aatgtcagcagaatctgcatatgtagacaggacaaagaaaaatgagacatcagatctatg
gcacatgcggttaggtcacgttagctatcacaagctaaatgtgatgatgaagaagtcgat
gcttaaggggcttcctcaacttgacgtgcgaacagacacagtatgtgcaggatgccagta
tggtaaagcacaccaattgccatatgaggaatcgaagtttaaagcaaaagaaccattaga
gttagttcactctgatgtgttcggacccgtcaagcaaccatcgataagtgggatgcgata
catggtgacgttcattgatgacttctcaaggcatgtgtgggtcttctttatgaaagataa
atctgacacattctcaaagtttaaagagttcagagagtcagccgaaggagaagtgggaaa
gaagatccgttgcctgcgcacagataacgggggagaatatagctcaagagagttctctca
atacctaagggaatgtcgaatacgtcatcagtacacttgtgccaacacaccacaacaaaa
tggtgtagctgagagaaagaatcgacatcttgcagaagtctgtagaagtatgctacatgc
aaagaacgtaccgggaaggttttgggctgaagcaatgaggactgcagccttagtgatcaa
cagacttcctcaaccaaggttaggatttgtttctccctttgagaaactgtggaacatgaa
acctacagttagttactttcgagtatttggctgtgtatgttatgtatttgttcctgatca
tgtacggagcaagtttgacaagaaagctgttagatgtatctttgtgggatacgacagcca
gagaaagggatggaaatgttgcgatccaacaagtggaagatgttacacttcacgagatgt
ggtgtttgatgaagcatcttcttggtggtcctcagagaaggagatgctaccagactccag
agaatttggagaaaagttgcaacagaagatgggggagcatactatccaactccaaccaag
ttcagatgaatcaggagatccaaatgacgatgatgtcgaacatagagtgactcagaatcc
ttggcaaactggcatgtatcaacaaccagacgaagaaggtgggcctagtgtaccggaaga
atcaactccacaatctcaactccgaaggtcaacaagagcacggagaccaaatcccaaata
tgccaatgcagccataattgaagaagcaacagaacctgagacgttcgaagaagcatcgca
gagttctgagtggataacagctatgaaagaagagcttgatgcacttcagaaaaatcagac
ttgggatctcgtgccaaagtcaagagatgtgaaacccatatcctgcaagtgggtttacaa
gataaagcgtcgtccagatgggtcaatcgagaggtataaggcacgattggtagctcgtgg
tttctctcaacagtacggactagactatgatgaaacgtttagtccagtggcgaagcttac
aacagtacgagtcttacttgcacttgcagccaacaaagattggaatctgtggcagatgga
tgtgaagaatgcttttcttcatggagagctggatcgggagatctacatgatccaaccaat
gggatttcagaaccaagatcatcctgaatatgtgtgtaaactgcggaaagcactctacgg
attgaaacaagcacccagggcgtggtatggtaagattgctgaatttctaacacaaagtgg
ttattcagtaacacctgcagattccagcttgtttgtcaaagccaatgaaggaaagctagc
tatcgtgctagtgtatgtggatgacttgatcataaccggtgatgatgaggcagaaattct
tcggacgaaggagaatttatcagtccgtttccaaatgaaggaacttggtcaactcaagca
cttccttggtctagaggttgatcgcacacaagaaggaatatttctctgtcaacagaagta
ttccaaagatttattgaagaggttcggaatgctcgaatgcaagctgatctctacgccgat
ggagccaaatgtcaaaatgagtgcacatgaaggaaaagatttggaagatgcgacgatata
tcgacaattggtaggtagtctgatctacttaaccttgactcgacctgacatttcttatgc
agttggtgtgatgagtcgatacatgcaaaatccaaagaagcctcacttggaagcagttcg
acgaatactaagatatgtgaagagtacaattgactatggtcttttgtacaagaaaggtga
agactgcaagttagttggttactgtgatgctgactatgcgggagatcatgacaccaggag
atcaacaactgggtatgtgtttaagcttggttctggaaccatctcttggtgtagtaagag
acagccgacggtatcattgtcaaccactgaagcagagtatagagcagcagcaatggcagc
tcaagagaatgcatggctagtacagttgatgagtgatctacatcaaccagtagattatcc
agtaccattgtactgtgataaccaatcggccattcgcttggcggaaaatccagtctttca
tgcaagaactaaacatgtggaagtgcactaccactttatcagagaaaaggttctacaaga
agagattgagatgagacaagtcaagacgaatgatcaagttgcggacttgttcacaaaaag
tttaagtacaggcaagctcgaaaattttcgctgtctgctcagcacagtgcaaagaatgaa
gagctgacattgagggggagtgttgaaaatcaatgtcaaagatgttgaaaatcaatgtca
aagttaggtatggaaaattaggcaatgttaggcatggttgaataaaaataaattaggtga
aattaatgtgttttgtgtggtaataaataatcttagtttattcatttggtttgctataaa
tacccaagtccccaagcattgtaaatcatccaaggaaaaacaaagcctagagctaaataa
gaaaagctttgctaactagtttgttttgtgagctttctttaagagtgtgttctattttct
tcttcttgggatcattagagttatcttggatactcttcttattcaaca
>AJSU01001146.1_188_3996
tgttgagaatcaatgtcaacccaaaacaataagtaatccacaacccaatctaaagcccaa
gtccatatctagtttgatgatgtaattgcttacaattgcaaagtgtgtgaggttggtgaa
gtaagtggaggttgtaggtgaagtaggtggatgttgtaggtgaagtaagtgtgtggtgta
gctttcatttggtttgctataaatacccaagtccccaagcattgtatatcatccaaggaa
aaacaaagcctagagctaaataagaaaagctttactaattagtttgttttgtgagttttc
tttaagagtgtgctctattttcttcttcttgggatcattagagttatcttggatactctt
cttattcaacaattggtatctagagccaagtcggtcagggatcgttcttggtagagcatt
ggttgtaaagtctcttgaaattccgagtatgctctgtggttgcagttttgactgatcttc
cacatcagaaaaaatttcttgagattattgctggggttatcacaaaccttgagagggagc
ttctttgtgtcgagagtagtgtattactctgcacggtagtcactcaagcttgttcggtgt
agtcaaagtcttgccgatatgatgggtgatcttcaagttgttggaggaatcaagaagctc
aacaaccaaaactataacacgtgggcaacgtgtatagagtcttatcttcaaggtcaagac
ttgtgggaggttgtcggtggtagtgaagctacacaaccggcagcggaagatgctaacggc
gtcttgcggaagtggaaaattaaagcaggcaaatcaatgtttgctttaaagaccacaata
gaagaagaaatgttggagcacattcgggatgctaaaacgccaaaggaagcatgggacact
tttgttacactcttttcgaagaggaacgatacaaaattgcaacttctcgagaatgagctg
ctatcgatggtacaacgcgacatgacgattgcccagtactttcacaaggtgaagtcaata
tgccgcgaaatttcaaaattagatccaacagctcctattggggaaaccaggatgaagaga
ataattatccatggtttgagacccgaatatcgagggttcattgccgctatacaaggatgg
ccgacacaaccatcgcttgttgagtttgaaaatttgcttgcaagtcaagaagctatggcc
aagcaaatgggaggagtctcactgaagagtgaagaggaagtgctctacactaaaagtaaa
ggcagctttaagcagcgtactggtggtggatctaaaagaaatggtgacaaggaaaaaggt
catcaaggaggagggagttctcggccaggggaagctccgaagtatcacggcaaccgtggt
cagtcccagaataataaaagatttgagggcaagtgttacaattgtggaaagaatggccac
atggcgaaggattgctggttcaaaaggcctgcagaaagtaacgtcgccaactcagagaag
aaaattgaagatgattgggatgtcgttgcgtctctagctgtggaggaagaatgggacgca
gaagcatcatcttgttggtgctcagaaaatgaggcgtcacctgacccaaaagagtttgaa
gatacgttgcaagggaaactgggagaccaagctgcccaaatccaatcaagtccagatgag
cctgaagatttgcttactggagacgatgtcgaccaagaagtacctaagagtccttggcaa
actggcatgtatcaacaaccagacgaagaaggtgggcctagtataccggaagaatcaact
ccacaatctcaactccgaaggtcaacaagaacacgaaggccaaatcccaaatacgccaat
gcagccataattgaagaaacaactgcaacagaacctgagacattcgaagaagcatcgcag
agttctgagtggatgacagctatgaaagaagagcttgatgcacttcagcaaaatcagact
tgggatctcgtgccaaagtcaagagatgtgaaacccatatcctgcaagtgggtttacaag
ataaagcgtcgtccagatgggtcaatcgagaggtacaaggcacgattggtagctcgtggt
ttctctcaacagtacggactagactatgatgaaacgtttagtccagtggcgaagcttaca
acagtacgagtcttacttgcacttgcagccaacaaagactggaatctgtggcagatggat
gtaaagaatgcttttcttcatggagagctggatcgggagatctacatgatccaaccaatg
ggatttcagaaccaagatcatcctgaatatgtgtgtaaactgcggaaagcactctatgga
ttgaaacaagcacccagggcgtggtatggtaagattgctgaatttctaacacaaagtggt
tattcagtaacacctgcagattccagcttgtttgtcaaagccaatgaaggaaagctagct
attgtgctagtgtatgtggatgacttaattataaccggtgatgatgaggcagaaattctt
cagacgaaggagaatttatcagtccgtttccagatgaaggaacttggtcaactcaagcat
ttccttggtctagaggttgatcgcacacaagaaggaatatttctctgtcaacagaagcat
tccaaagatttattgaagaggttcggaatgctcgaatgcaagccaattttgacaccgatg
gaaccaaacgccaaaatgtgtgcacatgaaggaaaagatttggaagatgcgacaatgtat
cgacaattggtctgtagtctgatctacttaaccttgactcgacctgacatttcttatgca
gttggtgtgatgagtcggtacatgcaaaatccaaagaagcctcatttggaagcagttcga
cgaatactgagatatgtgaagagtacaattgactatggtcttttgtacaagaaaggtgaa
gactgcaagttagttggttactgtgatgctgactatgcgggagatcatgacaccaggaga
tcaacaactgggtatgtgtttaagcttggttctggaaccatctcttggtgtagcaagaga
cagccaacggtatctttgtcaaccacagaagcagagtatagagcagcagcaatggcagct
caagagaatgcatggctggtacagttgatgagtgatctacatcaaccagtagattatcca
gtaccattgtactgtgataaccaatcggcaattcgcttggcggaaaatccagtctttcat
gcaagaactaagcatgtggaggtacattaccactttatcagagaaaaggttctgcaagaa
gagattgagatgagacaggtcaagacaaatgatcaagttgcggacttgttcacaaaaagt
ttgagtacaggcaagctcgaaatttttcgctgtttactcagcacagtgcaaagaatgaga
gctgacattgagggggagtgttgagaatcaatgtcaacccaaaacaataagtaatccaca
acccaatctaaagcccaagtccatatctagtttgatgatgtaattgcttacaattgcaaa
gtgtgtgaggttggtgaagtaagtggaggttgtaggtgaagtaggtggatgttgtaggtg
aagtaagtgtgtggtgtagctttcatttggtttgctataaatacccaagtccccaagcat
tgtatatcatccaaggaaaaacaaagcctagagctaaataagaaaagctttgctaattag
tttgttttgtgagttttctttaagagtgtgctctattttcttcttcttgggatcattaga
gttatcttggatactcttcttattcaaca
>AJSU01001238.1_1001_7438
tgttgaaaagtctcaaacttctgttggcaatgaatgcccacaaagctaaagtcatctgca
tgggcaaagttttcaatgcccatgctgaatgaaagtgtcagaggtacattttaaatttca
agatgcattaactgcatcagttcgagttgctctataaatagagcactcgcatgtaacaga
tgatagatgaagaagaaatacaagagagaaatatcaataacatcatatattcctctgcct
tttattatctgtctgtgctatagtttttgtgtggcattttacatctaccttgcacctacc
acttaaaaggttatctctcaaactttaacccttttataacacgttatcagcacgagtctc
taaatatatttattctctcatctctcttcgccgaacgaacgaaagaaagaaaaaaaaaaa
tgtttcctttaaggtttttactgttcatcttcttcctctgcctcaactgcgccgtgtacc
ctcgcgacgagttgtttgctccatgcctgctcatagtcctccaactaacggttacataca
tctttgattacttgtttggtgtagagattgattactaacctagtatttatttgtgttaat
tctactgcaatccaagatggtgcggtacaatcgcccatcttgaactgcaaatttaatctt
actgcgatccaagacggtgcggtatcatcgcctatcttggactgcagatttaattttact
gcaatttttaggtggagcggtataatcgcacaccctaccctgcatattcgaatttacctg
ctgtttaatttcattgcaattttatgtggtgcggtataatcgcctacgctgctctgcata
tttaattttcctattacttgagtggtgcggaataatcgcccattctatattacattattt
caatgagaatggtgcggtacgatcgccctcctcattcaccctgaaaatctcgagccagaa
gtttcgagtgcttatcattttggcctgaagatcaaaatgaaaaatttgtaagaaccagaa
gttctaacatcatattcctccaggaatacatattattgcaagttcttacacatctcattt
tctttcagaaaagaaaatggcgaacttggcgaagcttgaatttgctgccctggatattac
cgggaagaattatctgacctgggtactggataccaagatccatctggaagcagggaatct
tggagataccatcagggaagagagcaactcatcttctcaagatcgggcaaaggccatgat
tttcattcgccgccatcttgatgaggcgctaaagagcgagtacttaacggttgaagatcc
gttagctctctggaatgccttgagaagcagatacaatcaccagacaacggtgattcttcc
aagggcccgctatgagtggactcatctaaggattcaagacttcaagtcagtggcagaata
caattctgcattgttcagaattacctctcagatgaagctctgtggggatattattactga
ggagcatatgctggaaaagactctcagcacatttcatgcctccaacgtgctcctgcagca
gcagtatagagcgcgaggctacactgagtacaaccagctgatatctgtgctcttagtagc
tgaacagaatgatgagctcctgatgaaaaaccatcattcccgacctactggatctgcacc
attcccagaagtgaatgctgcttccctcggagtgaacaccacatcctctggtggtgataa
tcataaacgaggacgtggccacaagcgaggtcgatggaataggaaaggcaagaaccatgg
agttcagtttcataaccaggttcccaggaataattcaggcccgagcttcaaaaatgtgaa
tcgccacaaaggcaaagctcatatgaacaatgctcctagaaactctgaaggagcctgcca
taggtgtggtggcaatgggcattgggcgcgtacttgtcgtaccccaaaacatctagtgga
tctgtatcaagcctccctcaaggagaagggtgtcgagactaactttctcaaccaggctag
accaatggatatacctgatccagtgtttgacttatcagggcagttgaacacaactcatct
agatgtttcagactatattgtagaaaggggaaatgaagtatatcggtccgattgaatcat
taatgtacttttattatgctgaacttgtagtattctcagattcaataaaagtggcatgta
aattttcttgttataacttgcttttaattctgattctcttactcagagagcatggataaa
aactgtggttattctcagaacatgagaaatggtggagatatttgtcttgcagacagtgca
accacacatacaatacttcgtgatcgaaagtatttctcaagcttaaaacttacaagagta
ggggtaacaaccatatcaggaccttcagatgtaattcaaggttcagggcaagcccagatt
atgttaccaaatggaacaatattgtccatacataatgcattgtatgctactcgatctact
cgaaatttgttgagtttcaaagacatacgtctaaatggataccacattgaaacaaaaagt
gcagaaaatgtggagtatctatgcattacctccaatgatacccagaagcgtatattggag
aagttgcacggtatgacgagtggattatattatacatacataaggacaattgaatcacat
actgtcatgaaccagaagttcattgattcaaagatttacatgctctggcatgaccgtctg
ggtcatccaggatctaccatgatgcgtagaatcattaccaactctaatggacattcatta
gtgagcagacacattgctgcctcaaatgataacccttgcaaagcttgttctcaagggaag
ttggtaattagaccatctcaactaaaggttgatgctgaatccccatcatttctgcaaaga
attcaaggggatatttgtgggcctattcaaccatcatgtggaccatttcgatattttatg
gttttggttgatgcatctacccgatggtcacatatttgtctcttgtctactcggaatgta
gcctttgcgagactacttgctcaaataattaagttaagagcacagttcccagattatcct
attaagtcaatccgacttgataatgctggtgaatttacgtctcaaacctttgatgattat
tgcatgacattgggcattgatgttgaacaccctgttcctcatgtccatactcaaaatggt
ttagcagaagcattgattaagcggcttcagttaatagctcgcactctgctcatgaaaacc
aaattgccagtctctgcatggggacatgccatcctacatgctgcatcattggttcgattg
agacctatagccaaccatcaatactcttcagtacaactcgtgtttggacatcagccaaac
atttcccatttacgagtttttggttgtgctgtttatgtgcctattacaccgctgcaacgc
actaaaatgggacctcagcgtagactgggaatttacgtgggttttgattcaccatctatc
attagatatttggaacccttgacaggtgatatgttttcagctcgttttgctgattgtcat
tttgatgagacaattttcccgttgttagggggagaaaagaccgttccagaagaacggaaa
gagctgacatgggttgttcccaccttgtctcattttgatcctcgcaacattcaatgtgaa
aatgaagtgagaaggatcgttcatcttcaaagcattgccaatcaaatgccagatgcattt
aatgatgctatgaaagtgacaaaatcaaatataccagctgcaaatgcacctgcaagaatt
gatgtccctgttggacaaaataaagtggcagcaaatgattcatctggtgcacgcctgaag
cgtggtagacccccaggttcaaaagattcagctcctcgaaagagaaagtcgagggcacaa
ctgaatccaaatgaagtcattcaggaagagaaaatgaatgatacatccacaattcataat
tctggacttccagaaaaagaaaatgtccttgatgagacatctgtccctgaagagacaaaa
gtacatgaaagcaaagaaatctccataaattatgcatgtacaaatgaattgtgggatcgg
aatgaaataatcattgatgatatgtttgcatttgcagtagccactgaaatcatcttaagt
gatgatattgagccccgctctgttgatgaatgcaaacagagacaggattggcctaagtgg
aaagatgcaatccaggcagaattaaattcattggaaaagcggaatgtttttggaccagta
gtccaaaccccgcctagcgtaaaccccgtgggttacaaatgggtattcacaaggaaacgc
aatgagaaaagcgagatcgcaagatacaaagcacgactcgttgcacaaggtttttctcaa
agacctggaattgattatgaggagacatactctcctgtaatggacgcaattacgttccgt
tacttaataagtttagtggtttcagaaagacttgacatgcgacttatggatgtcatcact
gcgtatctatatggagaattagatactgacatctatatgaaagtcccagaaggacttaag
ttgcctgaaacaagtaataaaccacgaggtatgctctcgatcaaattaaggcgatcattg
tatggtctgaagcaatctggacgaatgtggtataatcgtctcagtgagtatttgatcaaa
gaagggtatatcaacaatgttatttgcccttgtgtgttcattaagaaatccaattctgga
ttcgctatagtggcagtatatgttgatgatatgaatctagttgggactcctgaagagctc
aataaaactactgaatatctgaaaagcgaatttgaaatgaaagaccttggaaaaacaaaa
tattgtctcggcctgcagatcgagcattgtgctagtggaattttggtccaccaatcagct
tacattgaaaaaattctgaagcgatttggtatggacaaggcttatccactaagcacgcca
atggttgttcgttctttggacattaagaaagatccatttcgtccaaaagaagatgatgag
ctggtccttggtctagaagtaccatatttgagtgcagtaggtgctttgttgtatttagca
caatgtactagaccagatatagctttttcagttaatttgttagcaaggtatagctctgct
ccaacaattcgccattggaagggtatcaaagatgtattgcgataccttcgtgggacaaca
gacatgggtctcttctactcaaagaactccacagatgaccaggtccttgttggatatgca
gatgctggcttcctctctgatccgcataaagcccgctcacaaactggatatgtgtttaag
aatggagatacagcaatctcatggcgctcaaccaagcaaacattagttgctacatcttca
aatcattcagagatacttgctttacatgaagcaagtcgtgaatgttcttggttaagatca
atgatccatcatatccggaattcatgtggtctaacttcgaagacagacaatccaattgtc
atccatgaagataatgcagcctgtgttgcccaaatgaaggaaggattcatcaagggcgat
aagactaaacacatatctccaaagtttttcagtgctcatgagcttcagaaggctaaagtt
attgaagtcagacaaatccgttcaaatgaaaatctggcagacttgttcaccaaatctcta
ccaaagtgcacatttcagaagttagtgcaaggcatcggattacgtcgacttaccaaacag
ctaaatttggaaaatgcggaatcagggggagaaacatatcagggggagtatccatgatac
atgcttgttgtactctttttccttcgattaggatttttcccactgggtttttcctatcaa
ggttttaacgaggcaacataagcatacttgacactatatcaacgatccaggaaaagttgt
actctttttccttcgctatggttttttcccactgggtttttccaagcaaggttttaacga
ggcaactcatgttgatatgtgggcatccaagggggagtgttgaaaagtctcaaacttctg
ttggcaatgaatgcccacaaagctaaagtcatctgcatgggcaaagttttcaatgcccat
gctgaatgaaagtgtcagaggtacattttaaatttcaagatgcattaactgcatcagttc
gagttgctctataaatagagcactcgcatgtaacagatgatagatgaagaagaaatacaa
gagagaaatatcaataacatcatatattcctctgccttttattatctgtctgtgctatag
tttttgtgtggcattttacatctaccttgcacctaccacttaaaaggttatctctcaaac
tttaacccttttataaca
>AJSU01001310.1_43172_47832
tgttgaaatattagaattattaggattcttccgtgtttggtgcttagttatttacttatt
ttgttaataatgccctggtttgtagggtaatctgtttgtttgaattggtcttagacccac
ttacacgttcttaggagttgttgtgaacgtgaagcttatttttctctattccgttgtaac
aggcttgtatagagcctttgcttttacaattcaattaatttgagcttttcagcctaaact
agcaaactagcgctgagatccaacatctggtatcagagcctcttaactgaggcctgattg
agtgagattagtaaaagagagaaaagtcagagaatcatggcgacagagaacagcagcttt
gttcagccagcaattccacggttcgatggtcattatgatcattgggctatgctcatgaag
aacttcctcagatcaaaggagtactggggcttgatagagaatgggattcctgcagcagca
gaaggggtagagccaacagaggcacaacgaaaggttaacgaagatcagaaactgaaggat
ttgaaggtcaagaactatctattccaagctatagataggactattattgagaccatactc
aataaggagactgcgaaggccatctgggattcaatgagactgaagtatcaaggctctacc
aaggtgaaacgtgctcagctacaggccttgaggagagagtttgagcttcttagcatgaag
gagggtgaaaaagtcgatgagtattttgccaggacactgaccgtcgccaataagatgaag
gcgcatggagaaaggatggagcagactgtgatcattgagaaaattttgaggtcaatgact
tttaaattcaattatgtcgtctgctcaatagaagagtccaatgatctctccatcatgacc
atagatgaacttcaaagtagcctgttagtccacgaacagaggatgcaaggacagaaggaa
gaggaacatgctttgaatatcaccaattcagggcaaagtagaggaagagatgagcacaga
gttgaagggagaggaagagctcgtggaggtttcagaggaagaggccgaggcaggggtaga
caacctttcaacaaagccttggtccagtgctacaattgccagaaactagggcattatcaa
tatgaatgccctagtggggagaaaggtgtgaattatgcagaattagatgaggaagaagag
atgcttctgatggcgtacgtagagataaatcaatcaaagaggaagaatgtatggtttctc
gactcaggctgcagcaaccacatgtgtggtaacaaggactggttctttgatctcgacgaa
acgttcagacaatcggtgaagctcggagataactcaaggatgatggttatgggaaaagga
aatgtgaagcttcatgtcaatggattaactcaggtaatcacagaggtttattttataccc
gagttaagaaataatctcttaagcattggccagcttcaagaaaagaagttagctattctc
atacgggatgacatgtgtaagatttaccatccaagaagaggcttaattatacaaacacag
atgtcaaccaacaggatgtttgttgtgcttgcttctgtgatctctccaaactcaacctgt
ctccaagccacatccgaagacaacacacaattgtggcattgccggtatggacatctaaat
ttcaaggggttgaggactttgcttcataagaacatggtcagagggttgccgatgctcaag
gtttcatcacaagtgtgtggtgactgtatggttggaaagcaacaccgcgaagcaataccg
aagaaaagcatgtggagggcatctaagaagcttcaactagtccatgcagatatttgtgga
cctatctcaccggaatcaaacagtggcaaaaggtacgtaatcacctttattgatgattac
agtagaaagacctgggcatattttttatctgaaaaatctgaagcattagctatgtttaag
aagtataagttgtttgtggaaagggagattggtgaggtgatttgctgcttaagaaccgat
agaggtggggagttcacctcacttgaattcaacaatttctgtagcgtgaatggggttaaa
aggcagcttactgcagcttataccccgcagcaaaacggagttgccgagagaaagaatcgt
acgataatgaacatggtgcgtagcatgctatcaggcaaggacgtaccaaaagagttttgg
ccagaagcagttaattggtccgtgtatgtactgaatcggagccccactctagtcgtcaaa
gatgttactcctgaagaggcttggagtggcataaagccttgtgtcaatcatttccgtgta
tttgggtgtgtggctcatgttcatgtgcctgacagtcagaggaaaaagcttgataataag
agtttcaaatgtgttcttttgggtgtgagtgaggaatcaaaagcctataggctttataat
ccaattttgaagaagatagtgattagcagagatatagtgtgtgttgaggatgagaagtgg
aattggggtagaagtgcagaggaagtgaaacgtgatctgttaaagtgggaaggtgataat
gaagatgctgatgctaataatgaagatgatgatgctgatgaggaaggagaaggtttggaa
gatgagcaaactgaagaaacagataactcatcaccaaatgagtcgtctgatgaagcacca
tagagtccaaatcaagggaggagtcgaaggcagccagcttggttgagagattttgtaacc
ggtgaagaattatctgatgaagaggagaggcataatctggtaatgtttacttcagttgaa
gatccagttacatttgaggaggcatacaagagcgtgaaatggagagaagcaatggatatg
gaaatgagagctattaaaaaaaacgagacatgggagttaactaccttacccgctggagct
aaaagaataagagtgaaatgggtgtttaagacgaagcttaatgagaagggagaagtggac
aagcataaggcacgacttgtggcaaaggggtactctcaaaggcaggggattgattataat
gaagtattcgcaccggtggctcgataggatacgatcagaacaattttagctcttgcagct
cacaaaggttggtgtgtgtttcagttggatgtgaaaagtgcgttcttgcatggagaatta
aatgaggcagtgttcattgatcaacctcaaggttacgagaagcaaggagaggaacacaag
gtttatagactgaagaaggcgttgtacgggctcaagcaggctcctcgcgcctggtacagc
agaattgaagcatactttgtcaaagagggattcgaaaaatgcttctgtgaacacacactg
tttataaagtctgatgacaaagggaagctgttgattgtgagtctctatgtagacgatctt
atctttacaggaaatgatgaggatatgttcaagagtttcaaagaatcaatgaagaaggag
tttgatatgtctgatcttggtaaaatgaagtattttttgggtgtagaagtggtacaggat
tcggatggaattttcatatgtcaacgtaagtatgctaaagaggtgcttgaaaggttttcc
atggaaatgtgcaattctgtgaacaatccaattgttccaggatgtaagttgtcaaagaat
ggaaatggtgcagcgagcgtggatgctacagagtacaagaaattggttggaagcttgttg
tatttgacggccacgagaccggatctcatgtatgcagttgggctcattagcagatacatg
gagaaaccaactgagatgcatttgcaagcagccaaaaggatattgagatatgtgaagggc
actatggagcttggaattggttacaggaaaggtggtaaagggagtttaatggcatttaca
gatagtgattatgcgggggatgttgatgatcggaaaagtacgtccgggtatgtgtttatg
ctaggaacaggggctgtttcatggtcctcaagaaagcagccagtggtgactttatctacg
acggaagcagaattcatagcagcagcctcgtgcgcatgtcaaggaatctggttaagaagg
gttcttggaaggctaggccatgctcaaggtacttgcaccactatttattgtgacaatagt
tctgctattaaactctcaaggaatccagttctacatggtcgaagcaaacatatcgacgtg
aggtttcactttctacgtgaacttacaagagatgggatagtggagctggtgcactgcagt
acacaagagcaggtgtctgatatcatgactaaacctctcaaactggaggtctttctgaag
ttacgagataaacttggcatgtgtgcgatgcctggagtaaactgaatgcattgatgcagt
tcagtttaagggaggatgttgaaatattagaattattaggattcttccgtgtttggtgct
tagttatttacttattttgttaataatgccctggtttgtagggtaatctgtttgtttgaa
ttggtcttagacccacttacacgttcttaggagttgttgtgaacgtgaagcttatttttc
tctattccgttgtaacaggcttgtatagagcctttgcttttacaattcaattaatttgag
cttttcagcctaaactagcaaactagcgctgagatccaaca
>AJSU01001362.1_22999_29479
tgcttcatatcttgctcctaagagcattctaacggcgaaatgctaacttgaaatttagaa
tttacatttctagaagatataaatgtggttttttctcctgtggggggaagggaaattcta
tggtactattacaacaagtggtactggcatgctttattttaatgaaattacaactcttaa
caggtaatcaactcctaataggaatataaagagatattcatagatctactaggatttaca
caatcacattcctaatttgataggactataacactccccccttgagtgtgtaaatactta
agcaagcattaggtcttcagcgatgaagtaagtacagttgatgaagtcgtcggtataatg
agtgaatgcgagtctcaaatcaacggaagaatccataaaaaggtaaaactcacaaaactc
actatggtaaaacctaaggtgggagaaaacccataagctaatgagaaaagtgagaagttg
cattaagtcaaaactatacgccttctggatgcaagtaaaagagctcacaaggttatgatc
aacccaggatgggtgcctcatcaaaacctagttaggtaacaaaaacccagtgggaaaaat
gctcctaatcatagggaaaaaagagtacattaagatcaagcaagtatacttctggatact
ctccttgagtttgacattacttacaaatgagaactataagcattgcatatgaatagttag
gcataccaattattcgaacaagcttctggaacgttgacttcagcagtgacgtcgtgtaaa
ggtcggcaaggttgtctgggatcggtttgcatgacttcaatctcttgatgctttgctgat
gtagagacaatatgtcgtggcattgacttcgttgatgtatcatggcttggtcgggttgat
acatgcgacatagtcttcatggatcattgttgggactcaacgattgatgaaaatagcaag
tacttctaatatgctcaacaagaattcttaaccatgtctcacttgtggcgtagtgaagtg
aagtgaggtgagtcttggaacgattcaaagattttgcaacttaggtcatatagtggacct
ccaagatattgcgatatcccttgatggtaaagatataaccatttacggatttaccttgtg
cgggtttgataagtaatcagtgtcaacataacaaacaaggcaagcatcattcccaggatt
aggggggttgaatccactcgagatgcgttgggatttccccaaatttgtagtaccttcagg
gtacgtctttaataccaattcagtggttgtgtataggcgcggtgctgtatctttaccaat
agatcaacaacgaaggagatgtcttgtctaatacaatgaactaagtacaataaagcgtaa
agttgaacttagatatggaatttcggattccataacctcttcaaggatctcatttgcata
taacgtatggatgatcttaggtatactccaagataacacattcggagtgtagttcgactg
gtagaccaaggtaccgtcagaactaggcttgaacttcaggttaaggcataaatgagtttt
ctcaagatccttcatctcaaattccatcttcaagtgcaaggcagtttcctcaagcttttc
cagagtcttagtaagattcgtattgacgacataaactgtaactctagcaatttggaataa
ggcttcatagtttaacacataagggcattcattcaatccctgactgatcaaataatcact
tagacgggtataccacatccgttggataacttcaatccataagtgaacgcctcaaacaag
ttgagagggtgaactatttgaaccagtacatgtaattcttcacgaacttaattgtaaatc
tcggtatctatatccccatggagaaacattaaccacatttcataatgctgctattaatca
tagcacgtttgagagaaaccttgcaccgtaaggcgtgcatcatagcgcactatttcattc
atcttataacgattcctttcccacttgtaacataatggggttaccttgggtagtgtagga
acgataggtccaaaagacactttggtaaagaatttgacctggattgtaatttcggttgtc
taatcagttctacattgtaatttaatcaatggaacacgattcgatatcgtcgtttttcat
ttatgtcgatagctaccatataagtgaaaacatcattgatgataatcttatttcaattcc
attttctcatccaaactagtatattggaccaagaacttcaagtcttaggagtaatccaga
ttaatcttataaaatagaaatgatttgagatagcaatcaagtatagattcattgttgtgc
tgtgctttcctcttctagggaagtgaatcttatgaaccgagtgatttgttgtgctctagg
ctaagacagattgattggctatctgctgaggcatccaaactgtccaacaggggcatccaa
actgtctaaaaggggcagtacaccctctaaggatgttgatttaacgtccgttaagtacat
ctatccttgcatgcatgtttgcagctggtatatgattttgtcactttagctagatcagag
gaatgcgcttggagaaatattctgaaagctagaattcattgcacttgcttatcacacctg
tgcggtatgaggatcgagatgagacatagtgggcaacgttcacataacttcgctctgttc
tataggaacgttgacattcttatctccttttaatggtgggaagactgtctcattgaagtg
ataactcgcaaatgagcagtaaagagattgcgtgcaaaggctttaatagagctagtatga
aggagaatcataatcaacaaagattcacatccttctttgaggacccatgttggtatgttg
cggcggcgcaatttggcacatggaatgcacacccaaatgcataaatacgaaaaacgttag
gtttgtacctagtaaccaactctaacgccaaataggttgggtggcaatgggcctcaaggc
ggaccaacttagctgtgtacaagattgcatagccctaggcagaagctgaaaacttggaac
gttaaccaaaatccaggcgatcatttaaattgtgctttatgatcactaggtgaggtagtt
tggggtgaacatgagaatttaatgtttaattataaaccccaaatacatgcaatactttat
cgaaaaccgtcgatataaactctctgaaattatccaatctcccaaagtttatgggataag
tagggtggtgaacccttaaaatcagccaggaggtttagcagcaatgtgtgtggacaaaca
tgtgactagcttgttcattcattaaccaaaaccataagtatttatatggtcctcattttg
gttggattagtctatatatattcccttgaatccactgtggaaagggggttgtttcgtatc
tttgcgagggatgatttagaaaatcaatttccccaatgagtaggcttggcaacatgtgct
tgtaggcaaaagatccttacttcaagtaaggagatgctttatggcatcattgtttgacct
aagtgtcccaaatggttgtgttaaagcaagtaaactactcgaatcacccaactcctggct
ggcctcatgtggcgtgtttccagttgggagacagctcattggccccaaaacaaagcttca
ggctcatttttggaggtggtagaaggatattccactctatgttcttcagtggtttcattt
atgatcaatgtcatctcaaatatccttaaaaacccaaaacggtgagaatataaggtctct
taaatggtaatttagtaccatttatataacgaggagcgtgccaatgctcttaatcaggtt
agatagacctgaagtcgttgctagagatatgatttaggtgtaaagttagtgtgcgcagta
tcccattaatccagacaactaactttcccacattcctacctaatcacgtgtttaattgaa
tttggtcacatatatacaagaaacatgattccattaactcatatttgagtttgggaatac
tatcctttattcttgaagttttaggtcttaggtgccaaggatcatgctttgggcatgata
ccctaccttggcatgccctgattctaccataggttgtaaaaacaaactcgaaattgaagt
gtgagagacagacccaaaatggattcggtaggctccagccaaagctggaggggtctgttc
ggtaagcttctcctgaagtagagcagtgtcgtttggtgcatccttgccaaggtaaagctt
taccatttggttggctttgaccaaactgggttgagctattcaatagacttcagccaaact
gggtctatcccatttggtagacttcagccaaattgagcctataccattcgatagactcca
gccgaagttgggtctatacctatctctcacatttgtggtagtaatcagatccaagaatgt
ggtaaacttctgctttctacaatgctacttcaagagcgagttagaaacatggaaggacga
gaaaggtattctccagtcaaaattcgatcagatttataaactttggaattgtacttattc
atggacgtaaatatagtgtgcttcagacaatgtttttcatgattagacggttaataagag
cgagccaaaaagttaaggaatcctcatttgggaggtacttccgtgggtaaaacttcaggc
ataagtctttaaagaaagatcatggcggaggcttattacactcttcattgccattgttgg
cttcaatggtttctcagctacttgatagtcaagtagagattcatgtcttgtaccccacat
taagtggtttttattagaaacatccaaatcaagaataattaaacttgtgatggtttgaca
atccactgaattggagggaacaagattatgattggtgttataggaatgaatcatccataa
gcatcaaagttagaacactcgagttctaagcatggttttcatgaaaaacgttgggttttc
atgggtgtattgttctatgaaaacttcaagtttgaaagccactaaatttgaaactacagg
ttaaatttagtttatgaacgtttagttcataaaagagagattcctacaagaacacagaat
gcaatatgttgatttaagagtagtggattaaagttgctttaggaactcaagtgtgagcgc
tttgggactacgaaagaatgtcaacggttcaaagaaaagaaataaattattgaatcgtta
atgtccaaaagtgggcttcaggccaataattttggattaattgtcagaataatggactgt
aggtcatttttaattaattcaatagatcgggaccattcggggtcgatcatagaagcaaaa
taatgacttcggatcctattcactttagatggcttcgggccaaataattaagaaaatata
gcctagtgtggctttaaccaaaaatgtccaaaaaatatttgggtatggttatgaagcagg
aataccaaaaacaggacattaggttcgaaaaaaatcacagcctaacatgtgtaggctagt
tgtgtgaggcatggccctgcagcaagctgtaagtgttgggctacataacacggctgcaca
gtaacccataaaagcacttaagctgtaggcttgcaacaaaggaaaacaagcccaagaagg
ctatgagggaaagacacctcagctttagctaggtgtgggtcgagtgcgcaggaaaagcct
agttgtgctagcttggtcttggcatgggccaaagtgtgataggcccagtgcaaaaaatta
ctggtatacgggccaaaagttgcaggccttcattaaggagcccaggcgtatgcttggttc
tcacacacatacatcaagcctaaaaaggctgctacctcacagttccagcatctaagcctc
gagtcgcaggtttggcttacggtgaggtcaacgtggtggtgcggctcagccgtagatttc
ccaaatttaaatttcccctttttattttttctaattctagggtttgtaaaaaaaccaaaa
ttgcttcagagaaattaaattgaatcaatagcatgtatatcaattcaataaaataataaa
ttaatcataaaagaataattaaaacgtaatactcccctaattgaagaataaactctcttt
agcgcatcgtcaagagcgtgttgataacgtgttgtaggcataatttgttgaacaattatg
gaggccatagagagaggggtgtggtaatagcttcatatcttgctcctaagagcattctaa
cggcgaaatgctaacttgaaatttagaatttacatttctagaagatataaatgtggtttt
ttctcctgtggggggaagggaaattctatggtactattacaacaagtggtactggcatgc
tttattttaatgaaattacaactcttaacaggtaatcaactcctaataggaatataaaga
gatatttttagatctactaggatttacacaatcacattcctaatctgataggactgcaac
a
>AJSU01001426.1_7341_12629
tgttagtttttggctcgtcaatttgtgtccttttctgtttaggattgttttagggaaagg
gtgcaccaattcttctcctaaaagggctaggaaagaatcttagtttccttattcaattta
gattagaaatcctagaagtctatttggaattggaaaggaagtctattttcctattccact
tagaataggaattataatctgtaaaggacatgtaagccaaccctatatctataaataggg
tgcggcaaggctgattttcagaagagagagaaaacagcaaaacagcagagagttttgaga
ttagttctagagtttgcataagttctgtaatctctattattaatcaaagaagtggtgatt
tctctacctagggaaatcacaactggacgtaggcataagttctgccgaaccaatataatt
cttgtgtgtttctaagttttctatatttgctagtttagtctattgtcgttggttacatca
aagaacaaggtccagtgtgcgggttttttcaacaattggtatcaagagctaggatcaagg
tgttctacgatgttaaaagggaagatgaatgcggatcaaggacctgcgttaaaacccttt
gacggcaaggatgacttcacggactggcaaaggatgatgaagaacgtactgatacagcag
gatttggatgatgcacttgatggtaagaagccggaaagcatgacagaagcagcatggaat
aaggttctcaagaaggccaagagttccatcgagatccatctcacaagatcagttcggtca
cacatcaccgaaaagatgtctgcccaggaagcatgggaaaaattggagaatgtttatatg
ggcaaaaccgtgtccaataaactttttctgaaggatgaactattcgggcttcgactagaa
gaaggaggtgatattgaagatcacgtatgcaggttccagaattgcatagctaatcttcag
aaagtcgaagaaacttacaaagatgatgatatggctatcatcctgctaaggtctctacct
tcgtctttcaagcactttcgaacaactctaatgtttggaaaagagtccttgaagcttgaa
gacgtaattcaagctcttcagtcatatgctaaactagatgatataactgaaagctctcaa
ggcctttatgccaaaggcaaggagagggggcgggaaaagacaagggaagagaaaactggc
aacagaggtaggtcaaaatccaagaagaaaaaggaaaagaaggaaggttgcttcgaatgt
ggttcagccgatcattggaagaggaactgcaagatttggaaagaaaagaaagccaagatg
gaaggaagctcaggttccgctagtgcagtcaccgaacatgagagtgacggggaacttctt
tcggtaacatcgggctccaaggcttccaattggattttggatactggatgcacgtttcat
atgtgtgcagtaaaagaatggttcgatacttacaaagaagtcagcagcggggaagtctta
atgggggatgattcttcatgtcctgtaagaggaatcggcactgttcgaatcagaatgttc
gatgggatgatacgagctttggggaacgtcaggtatgtccctagactaagaaagaatttg
atttccttgggtactttagatgaggccggttatgggtacaagtctaaaaaaggaagactt
agggtaaccaaaggatcgctagtggtaatgcggggtgacctacaacccaataagttgtat
aagttaattgggaccactatagtcgggggagcagctgtttctgaaaatcaaagtatagaa
gacaagactgaactatggcatcataggctcgggcacataagccagaagggattgcaagaa
ttacacaagcaaggcctgttggaaggcgtgtcagcttgcaaactggacttttgtgaatac
tgtgttcttgggaagcaaagaaaggtatcatttgcaagtagcagtgcagatagccgaagt
aaggagcgactcagctatattcactcagatgtttggggtcctgctccaactaaatcaaat
ggtggagccaggtattttgttactttcatggatgatttttctaggaaggtttggatttat
ttcatgaagcagaaatccgaggtttttgcaaagttcaaggaatggaaaacagaaaccgag
aatcaaactggaagaaagatcaagtgtctgagaagtgacaatggaggtgaatatacaagt
aaggagttcaccgattactgcaagcaggaaggcatcataaggcacttcacagtaaagaag
aatccccaacaaaatggagctgctgagaggatgaaccgaactctcatggagagagaaagg
agcatgcgatttcatgcaggattgcctgatagtttttgggcagaggctgttaatcatgca
agttatttgattaacagatcaccatctacagttctcggttttaagagtgcagaagaggta
tggtctgagaagccggtggattattccaagctcagggtgttcggctgtagtgcttatgca
catattccaagtgatgaaaggtccaagctaaaaccgaagtctataccttgcatattccta
ggttttgagaaaggagtgaagggtttcaagctttgggatttcaacaacaggaaaaaggtt
gtcagtcgagatgttgtctttgatgagacaaccatgcctctgaataaagtcgagagcagt
agggagaagaaggatgatgctgaaattgaagcaacaaagattccgttaatcaggtcagat
gaagaagaagctcaagtggagcaaattgagcaagaggccgaatctgatggttttgaggaa
gaagaagagcatcagcatcattcaccagttaggaatcaggtggagcaagaaacaggacag
attgaaggtactccaatccgccagatatcccaaaggagtcaaactccacccaacaatcca
cctgcattccaaagatgcatagcactggacaaacctaagcggaacaagaagaaacttgac
aggtttgggtttgaccaaaacgaagttaattatgctcttaacattagtcaaggagatccg
actacttatcgagaagctatagcaagtgatgagcgagatagttggataagtgctatgaca
gaggaaatggagtctctttacaagaactctgtttgggagttggttcctaaacccaaagac
agaaagctagttggatgcaagtgggtatttaggaaaaaggaaggactacatgaacaagat
gccgtgagattcaaagcaaggctcgtggctaaggggtactcacaaaaggaaggggtggat
tatgatgagatcttttcacctgtagtcaagcatacttctatccgattgcttttagcaatg
gcagctcagcatgacatggagattgagcagatggatgtgaagacagcgtttcttcatggg
gatttagaggagacgatattcatggctcaaccagaagggtttgttgaatatgggaaagaa
aacctagtatgtcagctaagaaagtccctgtatggcctgaaacagtctccaagacagtgg
tacaagaggtttgattcattcatgctgaaaattaattttagaaggtgtttgtatgactgt
tgtgtgtactatcatgtgttccaagatgggatgatcatattgctattgctatatgtggat
gacatgctaattgcttgtcaagacaagtctagaattcaagacttgaaaaggatgttgagc
gaggagttcgacatgaaggatctaggtgccgcacagaagatccttggcatggaaattcag
agagataggaccgctggaaggatttggatatcacaagccaagtatattcagaaggttctt
gagaagttcaacatgcaagaagcaaaggtagtttcaactcctttggcagctcacttcagg
ttaagtgaacaacagtgtcctacgtccgaggaagagcaacaagaaatgaagaaggtgcct
tatgctaatgccgtgggctgcctcatgtatgcaatggtatgcacacgtcctgacatagct
caagcaatcagtgtcgtttccagatacatggcaaatccaggaaagcaacattgggatgta
gtcaagtggatttttcgttatttgaagggttcttggcgacaaaggattatgtttgagaag
caaaaggaaaatgcaggggtgttaggatatgtggatgccgattatgcaggggacttggac
aggagaaggtcaacttctggttatgtgtttacatgcgcaggaggaccaatcagttggagg
gcactactgcaaccaattacagctttatcgaccacagaggcagagtatattgcattggcc
gaagctggaaaggaagcaatttggcttagtggcttggttagtcaaatgggaatcactcaa
gattgtgtgaagcttaagtgtgatagtcaaagtgccattcacttggcaaagaatcaggtt
ttttctggaagatcaaagcacattgaagcaaggtatcacagaatcagagattgggtggag
tctaaggaaatttggattgaaaaggttcatacagatgacaatgccgcagatttccttaca
aagatagtgtcgcccaagaagttcaagcattgtttgaacttgatcaatctcgttgattga
ttaaagtggagcacctcctcacctgaggtgcaatgaggcaagaaggaggttgccaaggtg
aagactcttgaagttttccagagctacttcaagaaggttcaaagatactctggggtgcaa
acgatcaagacttggtttgactcaccaaggtggagattgttagtttttggctcgtcaatt
tgtgtccttttctgtttaggattgttttagggaaagggtgcaccaattcttctcctaaaa
gggctaggaaagaatcttagtttcctgattcaatttagattagaaatcctagaagtctat
ttggaattggaaaggaagtctaatttcctattccacttagaataggaattataatctgta
aaggacatgtaagccaaccctatatctataaatagggtgcggcaaggctgattttcagca
gagagaaaacagccaaacagcagagagttttgagattagttctagggtttgcataagttc
tgtaatctctattattaatcaaagaagcggtgatttctctacctagggaaatcacaactg
gacgtaggcataagttctgccgaaccagtataattcttgtgtgtttctaagttttctata
tttgctagtttagtctattgtcgttggttacatcaaagaacaaggtccagtgtgcgggtt
ttttcaaca
>AJSU01001526.1_10205_15507
tgttagagtatacataatcaagccatcaggattgtgacatgtgtaaaaagctgaaaggat
agaatacaagaattagttagttagttagtccaagttgtataggtcaggacaaatgtaact
aactcttgtaaaaggatataaagagtatgtagcaatcagaaatataataagaaaaatata
cagaaagattttatctctttctctctctctctctctatttcttttctctcttaagatctt
cttcttccttctgagtattctaatcttttgatacattagtagagataactgtggtatggt
taacatggtatcaatcgcccgaattgcttagacagcttcttcgtttctggtttattgtgc
ttccgcgtcgtctcttatctctgcgtggcttctttgtgttttctgggcatctctcttcac
tcttacggtctctgacttggttgggtttttcttgcctaccaagtgtttgtttttattctt
caaagacaattcttcataatggttacagtttctcaactacaaatcttgcagtctccgatt
actgggttgatttcctctgtatcatcctctgtgtcggttaagttggatgattctaactat
cttcaatggcattttcaaatgcagttgatgcttgaaggatatgggataatgggttttatt
gatagatcgacttgctgtccacctcaatactcgagtgattctgaagctttatctggtggt
gttggttcaaggattgagacggatgattacaaagtatggaagatgcatgatagggctctt
atgcagcttatcactgcaacgctatcgtctgttgctatttcttgtgcgattgggagtatc
agtgctagagatttgtgggttcgtcttcaagaacggttttccacggttagcaagacttcg
atttttcaactcaagtctgatcttcagaccatcaagaaaggggcagattctgtgactcag
tatcttcagagaattaaagaggcaagggactatcttgcagctgcagaagacattgttatt
ttggctttgaatggtttatcagcggagtataacacatttcggtgtgtaattcgtggtaga
gagaatgtgatttctcttaaagaattccgggctcaattgcttgcagaagaagcaattatt
gagaacagtcaaagtttacaattttctactgcattgtttgccaagaatcaaggttctaat
gctggggtcacattttctgaatctcagggagtctttaattctggattacagggttcaaat
ggttatcatgggaactccggttcctctcagttctttaataatggtcacaagtctaagtac
aagggtaaaggcaaagctgggaactttcagggtcagaaatattttaataatcagggacaa
aggtatttcaattcgaaacctgtggttcatgattttactcctggaattcttggtaatcct
tttcagcttcataatgttgtatgtcaactatgttctcaacatggacacagtgctgctaca
tgtgtgtatagaaccattgacacatctgagacttctgagaaatgtcaaatctgtgatcgt
agtaatcatactgccaaaacctgtttttataggaataagaatcgatctcaaccttcacaa
atgactgctatgcaagctatgtttcctggttatatgcagactccatatatgtctcctatg
atgcctgtggtctctccaaacatgtctactatgatgaatatggtgtcttctaattgtgca
ccaaatcttcaaccttctgcacatatggccacttctagtgcatatgcccctgcctatatg
catgcctccacttctaatgttcctgtcctatccaattctgcaactccacaagtttggctg
acagattccggtgctactaatcacatgacaaatgatctcagtaatttgtctctagcatct
ccatatccaactaatgagactgttcaaacagcaaatggggaaggtttgcaagtctctcat
attgggaactctattattcagccatcatcgcagtctctccgattaaattctgttctttac
attccaaaattgtctcataatttgttgtcagttcataaaacatgtcttgacaacaattgt
tggctaatattcgatgcttattgtttttggattcaggacaaaaccacagggagagtcttg
tataaaggacactgcaacaatggcaagttcatccacctgttgctcttcttggacatactg
tgaattcaaccttatggcattgcagactaggtcacccttctaatcccatagtttctctta
ttcttcgaaagtcaaaagttgctgttaaaacagatgtgtcacctactgtttgtcaaagtt
gtttagaagggaaatttagtaaacttcctttctctcatacctctacaaaatctgtaatac
cattcgaaattgttcatagtgatctgtgggaacctgcacctagtgtatctgtggatgggt
tcaagtattatgtcctctttgttgatgagtgtaccagattctgctggctatttcccttaa
taaataaatctgatctgtgttcagtgtttgttaaattctaccattttatctttacttaat
tctcagcaagagttaagatattacaaagtgatggggggggtgaatatatttgtaaaccta
tgcagtcttttcttgctcaacatggcatttctcatcataaatcgttccctatacacctga
acagaatggcttggctgaaagaaaacacaaacatgtagttcaaacagctcttactttgtt
acaaaatgcacatttaccttctaagttttggtcttttgcatgccaaactgccatctactt
gatcaatcgaatgccatcttccattcttcaaaatcagtcaccttttgaacttttatattc
tgctattcctgaaatccagcacttaagggtttttggttgtgcttgttttccacttttaca
accttataacagcaacaaattacaacctaagtctgcaaaatgtctctttttgggatatgc
ctccacctataagggatatatatgctttgaacttactcttggaaagatatatatttcaag
acatgtcatttttaatgaacttgactttccatacagtgctctaagttctaagtcacagtg
ttcacagtctccaagagtaaaaccttatagtaatacaccaatcctacctattgtgctgcc
aaccttgcaaaatattcttgtttcttcatcctctcctccttctctagcccatgaaccttc
tccctcttctcagtcatcatcctcaccccagtccattactgcacaagattctcctgctcc
tgtggttcctgatcataatccagaaagtttacaagtagtccttgatatcccaccagtaaa
tctccatccaatgcaaactcgttccaagagtggaattgtgaagaaaaaggtgttttttgc
tgctgcacacacctccacagtggttgatttgactaccactgaacctgcaacatataagtc
tgcactaaaggttccagtatggctcaatgcaatgaaggaggaacttaatgctctttattc
tcagaaaacatggagtttggctgctctcccccctaacaagaatctggtcgggtgtaaatg
gatttttaaagtgaagagacacgctgatgggagtattgccagacataaggctcgtttggt
cgccaaagggtttagtcaggaagcaggtttggattatggtgagacatttagcccggttgt
taaaccaacaactgtaagactcatccttgctcttgctgctcattataattggccattgcg
ccaactagatgtgaagaatgcctttcttcatggcattttaaatgaggaggtctatatgtc
tcaacctccaggttttgaggatcctcagtttccttatctggtttgcaagttacaaaaatc
cctatatggtcttaaacaagcaccaagggcttggaatgataggtttactcaattcttacc
acagttggggttccaaaccactacttcagatctgtctttgtttgttaaacctgttgatgg
tgctattgtggttcttcttttatatgtggacgatatcataattactggaaatgcatcctc
tgctattcaacaggttgttgcagctttaaccaatgagtttgagcttaaggatcttggtcc
tttacatttcttcttgggcattcaaatttcaaaaactgatcacggattgtttctgtccca
agaaaagtatattgttgacttgttgaaaaagactgacatgacagatgccaaacctgcagt
cacaccatgtttgccttataatagactcctcaaagatgatagtcagccgttcaataatcc
aggtctctatcggagtgtggttggagccttacaataccttgtgttcaccagacctgatat
tgctttctctgtgcatcaggttagtcaatttatgcaagccccaatgctctcccacttcac
tgcagttaaaaggatattaaggtatctcaaagggtctttgtctaaaggcattacttatag
taaatgagagttacttcttaaagcctttagtgatgttgactgggccggggatcccaatga
tagacgttcaactacgggtttggttgtttttcttggcaataacccaatctcttggtcctc
taagaagcagcaaactgtctctcgttcatccactgaggctgaatatagagccctgtctac
tacaacggctgaattagattggattcaacaattgcttgtattcttgcagatacaaccttc
tgctcctccagtgttattctgtgataatacgtttgctatagcactttcttttaatccaat
caatcatcagcgcacgaagcacattgaagttgatgttcattttgtgcgtgaaagggttgc
aagcaagaagctcctggttcaatttgtttcttcctcggaacagtttgcagacatcttcac
taagggcctcagtacacctctttttcacacccattgcagcaacctcacgcttggtttctc
cacccatgagcttgaggggggatgttagagtatacataatcaagccatcgggattgtgac
atgtgtaaaaagctgaaaggatagaatacaagaattagttagttagttagtccaagttgt
ataggtcaggacaaatgtaactaactcttgtaaaaggatataaagagtatgtagcaatca
gaaatataataagaaaaatatacagaaagattttatctctttctctctctctctatttct
tttctctcttaagatcttcttcttccttctgagtattctaatcttttgatacattagtag
agataactgtgctatggttaaca
>AJSU01001544.1_13318_19758
tgttgaaaagtctcatgggcaatgaatgcccacagtttcatttgtgaaagtcttctgcat
gggcaaagttttcaatgcccatgcaaagtgaaagagattgtatagtcagacgaagtttca
taaatttcaagatgcattaactgcatcagtttggagttgctctataaatagagcactccg
catgtttttaagttacaaggaaaagaaagaagaagaaaacaaaagagaaatatcagtaac
atcatctattcctctgccttttatttgttatcctcttgtgctatagtttttgtgtggcat
tttacatctaccttgcacctaccactaaaaaggttatctctcaaactttaacccttttat
aacacgttatcagcacgagtctctaaatataattattctctcatctctcttcgccgaacg
aacgaaagaaagaaaaaaaaaatatttcctttaaggtttttactgttcatcttcttcctc
tgccttaactgcgccgtgtaccctcgcgacgagttgtttgctccatgcctgctcttagtt
ctccaactaacggttacatacatctttaattacttgtttggtgtagagattaattactaa
cccagtatttatttatgttaattctactgcaaatttattcttattgagatccaagacggt
gcggtatcattacctatcttggactgcatatttaattttactgtaatttttaggtggagg
ggtataatcgcacaccctaccctgcatattcgaatttacctgctgtttaatttcattgca
attttatgtggtgcggtataatcgcccacgctgctctgcatatttaattttcctgttact
tgagtggtgcggaataatcgcccattctatattacattatttcaatgagaatggtgcggt
acgatcgcccttctcattcaccctgaaaatctcgagccagaagtttcgagtgcttatcat
tttggcctgaagatccaaatgaaaaatttgtaagaaccagacgttctaacatcatatttc
tccaggaatacatattattgcaagttcttacacatctcattttctttcagaaaagaaaat
ggcaaacttggcgaagcttgaatttgctgccctggatattaccgggaagaattacctgac
ctgggtactggataccaagatccatctggaagcagggaatcttggagataccatcaggga
agaaagcaactcatcctctcaagatcgggcaaaggccatgattttcattcgctgccatct
tgatgaggcgctaaagagcgagtacttaacgattgaagatctgttagctctctggaatgc
cttgagaaatagatacaatcaccagacaacggtgattcttctaagggcccgctatgagtg
gactcatctgaggattcaagacttcaagtcagtggcagaatacaattctgcattgttcag
aattacctctcagatgaagctctgtggggatattattactgaggagcatatgctggaaaa
gactttcagcacatttcatgcctccaacgtgctcctgcagcagcagtatagagcgcgagg
ctacactgagtacaaccagctgatatctgtgctcttagtagctgaacagaatgatgagct
cctgatgaaaaaccatcattcccgacctactggatctgcaccattcccagaagtgaatgc
tgtttccttcgaagtaaacgccacatcctctggtggtgataatcataaacgaggacgtgg
ctacaagcgaggtcgatggaataggaaaggcaagaaccatggagttcagtttcataacca
ggttcccaggaataattcaggcccgagcttcaaaactgcgaatcgccacaaaggcaaagc
tcatatgaataatgctcctagaaaccctgaaggagcctgccataggtgtggtggcaatgg
tcattgggcgcgtacttgtcgtaccccaaaacatctagtggatctgtattaagtctccct
caaggagaagggtgtcgagaccaactttctcgaccaggctagaccaatggatatacctga
tccagtgtttgacttattagggcagttgaacacaactcatctagatgtttcagactatat
tgtggaaaggggaaatgaagtataccggtccgattgaatcattaatgtacttttattatg
ctgaacttgtagtatttcagattaaataaaaagtggcatgtaaattttcttgttataact
cgtttttattctgattctcttactcagagagcatggataaaaattgtggttattctcaga
acatgagaaatggcggagatatttgtcttgcagacagtgcaaccacacatacaatacttc
gtgatcgaaagtatttctcaagcttaagacttacaagagtaggggtaacaacaatattag
gaccttcagatttaattcaaggttcagggcaagcccagattatgttaccaaatggaacaa
tattgtccatacagaatgcattgtatgctactcgatctactcgaaatttgttgagtttca
aagacatacgtctaaatggataccacattgaaacaaaaagtgcagaaaatgtggagtatc
tatgcattacctccaatgatacccagaagtgtatattggagaagttgcatggtatgtcga
gtggattatattatacatacataaggacaattgaatcacatactgtcatgaaccagaagt
tcattgattcacaggtttacatgttttggcatgaccgtctaggtcatccaggatctacca
tgatgcgtaggatcattaccaactctaatggacatccattagtgagcaaacacattgctg
cctcaaatgataacccttgcaaagcttgttctcaagggaagttggtaattagaccatctc
aactaaaggttgatactgaatccccatcatttctgcaaagaattcaaggggatatttgtg
ggcctattcaaccattatgtggaccatttcgatattttatggttttggttgatgcatcta
cccggtggtcacatgtttgtcttttgtctactcggaatgtagcctttgcgagacttcttg
ctcaaataattaaattacgagcacagttcccagattatctcattaagtcaatccgactta
ataatgttggtgaatttacgtctcaaacatttgatgattattacatgacattgggcattg
atgttgaacaccctgttcctcatgtccatactcaaaatggtttagcagaagcattgatca
agcggcttcagttaatagctcgcactctgcttatgaaaaccaaattgccagtctctacat
ggggacatgccatcttacatgctgcatcattagttcgattgagacctatagccaaccatc
aatactcttcagtacaactcgtgtttggacatcagccaaacatttcccatttatgagttt
ttggttgtgctgtttatgtgcctattgcaccgctgcaacgcactaaaatgggacctcagc
gtagactgggaatttacgtgggttttgattcaccatctatcattagatatttggaacatt
tgacaggtgatatgtttacagctcattttgctgattgtcactttaatgagacaattttcc
cgtcgttagggggagaaaagaccgttccagaagaacggaaaaagctgacatgggttgttc
ccaccttgtctcattttgatcctcgcaacattcaatgtgaaaatgaagtgagaaggatcg
ttcatcttcaaagcattgccaatcaaatgccagatgcatttaatgatgctatgaaagtga
caaaatcacatataccagctgcaaatgcacctgcaagaattgatgtccctgttggacaaa
ataaagtggcagtgaatgattcatctggtgcacgcctgaagcgtggtagacccccaggtt
caaaagattcagctcctcgaaagagaaagtcgaagacacaaccgaatccaaatgaagtca
ttcaggaagagaaaatgaatgatacatccacaattcataattctggacttccagaaaaag
aaaatgtccttgatgagacatatgtccctgaagagacagaagtacatgaaagcaaagaaa
tctccataaagtatgcatgtacaaatgaattgtgggatcggaatgaaataatcattgatg
atatgtttgcatttgcagtagccactgaaatcatcttaagtgatgatattgagtttcgct
ctgttgatgaatgcaaacagagataggattggcctaagtggaaagatgcaatctaggcag
aattaaattccttgaaaaagcggaatgtttttggaccagtagtccaaaccccacctagtg
taaaccctgtgggttacaaatgggtattcacaaggaaatgaaatgagaaaaacgagatcg
caagatacaaagctcgactcgttgcacaaggtttttctcaaagacctgaaattgattatg
aggagacatactctcctgtaatggacgcaattacgttccgttacttaataagtttagtgg
tttcagaaagacttgacatgcgacttatggatgtcatcactgcgtatctatatggagaat
tagatactgacatctatatgaaagtcccagaaggacttaagttgcctgaaacaagtaata
aaccacgatgtatgctctcgatcaaattaaggcgatcattgtatggtctgaaacaatctg
gacgaatgtggtataatcgtctcagtgagtatttgatcaaagaagggtatatcaacaatg
ttatttgcccttgtgtgttcattaagaaatccaattctggattcgctatagtggcagtat
atgttgatgatatgaatctagttgggactcctgaagagctcaataaaattgctgaatatc
tgaaaagcgaatttgaaatgaaagaccttggaaaaacaaaatattgtctcggcctgcaga
tcgagcattgtgctagtgaaattttggtccaccaatcagcttacattgaaaaaattctga
agcgatttggtatggacaaggcttatccactaagcacgccaatggttgttcgttctttgg
acattaagaaagatccatttcgtccaaaagaagatgatgagctggtccttggtccagaag
taccatatctaagtgcagtaggtgttttgttgtatttagcacaatgtactagaccagatg
tagctttttcagttaatttgttagcaaggtatagctctgctccaacaattcgccattgga
agggtatcaaagatgtattgcgataccttcgtgggacaacagacatgggtctcttctact
caaagaactccacagatgaccaggtccttgtgggatatgcagatgctggcttcctctctg
atccgcataaagcccgctcacaaactggatatgtgtttaagaatggagatacaacaatct
catggcgctcaaccaagcaaacattagttgctacatcttcaaatcattcataaatacttg
ctttacgtgaagcaagtcgtgaatgttcttggttaagatcaatgatccatcatatccgga
attcatgtggtctaacttcgaagacagacaatccaactgtcatccatgaagataatgcag
catgtgttgctcaaatgaaggaaggattcatcaagggcgataagactaaacacatatctc
caaagtttttcagtgctcatgagtttcagaaggctaaagttattgaagtcagacaaatcc
gttcaaatgaaaatctggcagacttgttcaccaaatctctaccaaagtgcacatttcaga
agttagtgcaaggcatcggattacgtcgacttaccaaacagctaaatttggagaatgcgg
aatcaggaggagatacatatcagggggagcatccctgatacatgcttgttatactctttt
tccttcgattaggatttttcccactgggtttttcctatcaaggttttaacgaggcaacat
aagcatacttgacaccatatcaacgatccaggaaaaattgtactttttttccttcgctat
ggttttttcccactgggtttttccaagcaaggttttaacgaggcaactcatgttgatatg
tgggcatccaagggggagtgttgaaaagtctcatgagcaacgaatgcccatagttcattt
gtgaaagtcttctgcatgggcaaagttttcaatgcccatacaaagtgaaagagattgtat
agtcagacgaaatttcataaatttcaagatgcattaactgcatcagtttggagttgctct
ataaatagagcactccgcatgtttttaagttacaaggaaaagaaagaagaagaaaacaag
agagaaatatcagtaacatcatctattcctctgccttttatttgttatcctcttgtgcta
tagtttttgtgtggcattttacatctaccttgcacctaccactaaaaaggttatctctca
aactttaacccttttataaca
>AJSU01001585.1_43649_49084
tgataacaaccctaatatatgtaatacagagaaacactagagacaaaacgtatcaaagag
agagaacaaacttagagagagaaagaggagggaaattttctgtttttcattactttgcaa
ctgtgaccgacctcacttataaatacagcacacatataactaactctgcagtcctccaat
acaattgttacacgtgtatatatatcctaacattccccctcaagcttatgcgaggaacaa
ccaagcataagattgttacaatgagaactaaacaaaggcaaacacaagcccttggtaagt
atatcagcatgttggtcagcagatgcgacaaactgcagaacaatggaaccttgttgaaca
cgttcacgaacgaagtgacagtcgatttctatgtgcttggctttggaatgaaagactgga
tttgtagctaatgccattgcagatatgttgtcacagtgaagcagaggaatatcaggacaa
gtaagatgtaaatcagagagcaattgctgcaaccatacaacttctgcagtcgtagtagcc
atagctcggtattcagcttcagtggaggaacgactaacagtgtgctgtttctttgaactc
caggagatgggattacatcccaaaaacactacaaaacctgtggttgaccgtcggtcattg
ggatcaccagcccaatcagcatcggtgtatgcgttaatagtcaaggaactcggtcgaaaa
cataacccaagattcatggttcctctgagatatctcaaaatgcgtttgacagcaacaaag
tgactttccagaggtgattgcatgaactgacagacctgattcacggaataagcaatatcc
ggtttcgtaaacgtcaaatattgaagagccccaacaatactccgatacaaactggggtca
ggaaacaaagaactgccagtgttgagtaatttctgatggggatgacaaggagtagtacat
ggcttgctatccatcatattggtcttagtgaggagatcagaaacatatttggaatgatgc
acaaggaaaccctgagatagatagtcaatttgtagaccaagaaagtaatgaagaaggccg
agatccttcatatcaaactcagtggttaactgagcaatcacagattgaacttgaagctca
ctatcaccagtgagaatgatatcatcaacatatagtaataacacaaccacagattgacca
tcatatttcacatataacgaaggatcagcatatgaagacgtaaatccgagagtgagaagg
aacctggtaaaacgatcattccaagctcgcgaagcctgtttgagaccataaagagagcgt
tccaatttgcagacaaactcagggtgatcagaatcaacaaagccttggggctggcacata
tatacctcttcagccagaaaaccatggaggaaagcgtttttgacatcgagttgttttaac
ttccagcctttagttgcagctaaagatagcagaagacgaactgtggttggcttaaccacc
ggactgaatgtctcataataatcaaggccagcttcttgagaaaacccttgagctaccaaa
cgggccttgtgacgagcaatagacccatcaggattatgtttgagcttaaaaatccattta
caaccaaccaaattcttgtgaggtggaagagggaccaacttccatgtcttctgtttaact
agggcggacatttcctcctgcatagcatccctccactcagcagacttggcagcagctgtg
taagactgtggttctttgatagaagaagggagaacctgagcaacaagaaccttcttcttg
aaaataccagatttagatctagtttgcatcggatgtgtattaagctgagaaacaccaaca
tgttgtagttctggaacttgagatatggagacatcaggatgcagatcagaaccaaccaat
gactgtggaacgatatccacagatgaagaactcggatcaggaacaagatcaccaggtgtt
ggaagggaggactgagtaacaggacgagatggagaggtttcgaaggaaggaacattaaaa
gaatgcagaaaagtattaagatgtgtaactggaggggatgacacaggtgatgataaggga
gatgaatgcactacaatcttgggaaaaacatcctcatcaaagacaacatgccgagaaact
ataaacttgtgatcctgaagagcatagcaaatataccctttatattgagcagcataccct
agaaagatgcactgtgtagttttgggggctaacttattgggtctatagggttttaaagtg
gggtagcaagcacacccaaacacccgtagatgatcaagacgaggtggagaatgatacaac
atctcaaaaggagactgcatttgtaaaacagaagtgggcatgcgattgattagataagtg
gctgtggcacaggcatgaaaccaaaatttggaaggaagagaggctgtttgaagtaaagta
agtgcagtttctacaatgtgtctattcttacacttagccaacccattctgctcaggagtg
tatggacaagacatttgatgcaaaatacctgtggttttgaggaatttttgaaaaagagac
ccaacaaactctccaccaccatcactttgtaacacttttatagaagcagagaagaaagtt
tgaataaaagcatgaaattgaatgaagattgcacaaactgcagctttattcatcattgga
aaaatccacacataccgtgtacattcatctataaacgacacatagtacctatgaccttct
attgacatgactggtgcaggtccccacacatctgtgtgaatgacttcaaagggtacagta
gacttggctgctagggaaggaaatggcaatttggtaaacttgccttgtaagcaaggaata
catgtttgaggtatggaattacaaggaaatgaaatagctgactttctaagagctaattga
actacagagttggtgggatgacccaatctgcaatgccacagagaagcattcactttctgt
ccaagataagctgcaggattgaagtgtggttgtttgaacaaaggaagggggtaaacagca
ttgttactcagtccttggaagaccaccttgttggtgaccttgtcctgtatacacacagaa
aactcatcaacaatgcatcgacaattattatctttgcataactgatacatggaaagtaaa
tgttgagataactgtgggacatataagactttgtttaactgaagcatattagaattagtt
ggaagacaagattgtccaatgtgagatatgaataaaccttcaccattagctccagtaaca
gtttcattggatggatatggtgtggcagcttgcaggttcgaaatatcagaagtcatatga
ttggtagcacccgagtcaagcaaccagtactcttgttgtgggatagaaggtaaggaagta
gtccgagcaggaaaagccactggagatgaagctggttgagccacagaaggattagatatg
tattgtggaggcagatgctgaactggtaaaccaggagcctgaaactgtgaagaatacatg
ggctgagacaaagcattaggactgcccctatcaaagcatgttgctgcagtgtgaccaacc
cgattacagatttgacaaccacgttgaaaacaatggagggcagagtgaccctttttgtca
caaatctgacaaagaagcataggattataaggcggcactgatgacattggagtgttgaaa
gtctgaaaattagactgagactgagactgagacccttgaaaaccagaatgaaacttcttc
cccttgcctttatacttgaaattattccccctgaagttattgtatgtaccagatcctgtt
tgagagacaaatgcatatggtcctgaaaaaggtaactgctgaaactgtgagtactgaggt
ggtggactcagttgtggggaagagaacagtggagcaaagttagacatctgaaccccgggc
accatttgaggcatttgaggacctggaagaaactgctgaactccttgaaccattggagga
cctggaggaaactgacatgaggatgaagatttgacaccagatgatccacctaattcatac
atagaaccagaaccatgagcatacatggcagtcatcagtggctgtttaaaaacttcctca
agggttgcttcttcagcttttaactgagatcgtagctctttcaaagaaactagattttct
ctgcctctaataaccgccttaatagtgttatattcaggaggtaaacctcgaagagcaaca
atcacaatgtcttcatcggaaataactacacccacagcagcgagctgatccctgcaatct
ttgatcctttgaagataaagatcaacagattctgcccctttcttaatgttctgtaaatca
attttcatctgcacaatgtttgttctagtcctactagagaatctctccttcaaattatcc
cacatctccttggaattttgacacccaatcacacaagacaacgcagcagtagacaaggtt
gcagtgataagcgtcattaatgctttgttatgaattttccaaactttgaaagcatcagtg
acagaagaagtatcaaccacattgccatcaacagtttcaatgatattgtgctttgcagga
caaggtatagaatcatcaagaaagcccataataccattgccctctaaaagcaactcaatt
tggaagttccaagtaacatagttagcatcatctaacttgacagtcacagtattaccaaca
ctaggtatcaacgaagatataggcgattgagtgagagctaattgagcagcagtcaccata
gcgaagaaatcaacagatcgtaacaagcaatatccttcaacaatccacaagcaatcaacc
aacacaccaacaactccgcaagaaagcaacaatcgacaaggatcaacaactgatcaacac
ttcaaatcacagccagatctacgaaaaagacgaacaacaagaagcaagagagcagaaaac
gagacaaataccgttcaccaccacgacaagttgccactggacccagaaatccccaaaatc
tagggtttgagtaaccaacaatcggcaaccagagaactccgacgacgacaacgagctcca
accagagacctccgacgacgaccaaacaacagaactccaccgatcactgtaacaaaggaa
agcggaagcagcagtcaccaagatcgtcagacgacggcgttagccattgtcggcgatgat
accatgataacaaccctaatatatgtaatacagagaaacactagagacgaaacgtatcaa
agagagagaacaaacttagagagagaaagatgagggaaattttctgtttttcattacttt
gcaactgtgaccgacctcacttataaatacagcacacatataactaactctgcagtcctc
caatacaattgttacacgtgtatatatatcctaaca
>AJSU01001599.1_32610_37204
tgttaaataagaagagtatccaagataactctaatgatctcaagaagaagaaaatagagc
actcttaaagaaagctcacaaaacaaactaattagcaaagcttttcttatttagctctag
gctttgtttttcattggatgatatacaatgcttggggacttgggtatttatagcaaacca
aatgaaagctacaccacacacttaattaaactaagattatttagtaccacacaaaaccca
ctaattgcacctaattttttccactcaaccatacctaacattacctaactttgcaattgt
aagcaattacatcatcaaactagatatggacttggactttagattgggttgtggattatt
tatggttttgggcttgacattgattctcaacactccccctcaatgtcagctctcattctt
tgcactgtgctgagcagacagcgaaaattttcgagcttgcctgtacttcaactttttgtg
aacaagtccgcaacttgatcattcgtcttgacctgtctcatctcaatctcttcttgtaga
accttttctctgataaagtggtagtgcacacattttggtgtttggttccatctgtgtcaa
aattggcttgcattcgagcattccaaacttcttcaataaatctttggaatatttttgctg
acagagaaatattccttcttgtgtgcaatcaatctctagaccacggaagtgcttgagttg
gccaagttccttcatctggaaacggactgataaattctccttcgtccgaagaatttctgc
ctcatcatcaccggttatgatcaagtcatccacatacactagcacgatagctagctttcc
tttattggctttgacaaacaagttggaatctgcaggtgttactgaataaccactttgtgt
tagaaactctgcaatcttaccgtaccacactcttggtgcttgttttaaaccgtagagtgc
tttccttaacttgcacacgtactcaggatgagcttcgcttttaaagcccattggctgcat
catgtagatctcccgatctaactctccatgcaagaaagcattcttcacatccatttggta
tagattccaatctttgttagctgcaagtgcaagtaggactcgtactgttgtaagttttgc
cactggactaaacgtttcatcatagtctagtccgtactgttgagaaaaaccacgagctac
tagtcgtgccttgtacctctcgattgacccatctggacgacgctttatcttgtaaaccca
cttacaggatatgggtttgacatctcttggctttggtaccagatcccaagtttgattttg
ctcaagtgcatcaagctcttctttcataactgtcatccactcagaactctgtgatgcttc
ttcgaacatctcaggttctgttgcttcttcaattatggctgcattggcgtatttgggatt
tggtctccgtgctcttgttgaccttcggagttgagattgtggagttgattcttccggtac
actaggcccaccttcttcgtctggttgttgatacatgccagtttgccaaggattctgagt
cactctctgttcgacatcatcgtcatttggatctcctgattgatctgaacttggttggag
ttggatagtatgctcccccatcttctgttgcagcttttctccaaattctctagaatctgg
tagcacttccttctctgatgaccaccaagaagacgcttcatcaaacaccacatctcgtga
agtgtagcaccttccacttgttgaatcacaacatttccacccttttctctggctgtcgta
tcccacaaagatacatctaacagctttcttgtcaaatttgctccgtaaatgatcaggaac
aaatacataacatacacagccaaatactcgaaaatagctaactgtaggtttcatgttcca
cagattctcaaagggagaaagaaatcctaaccttggttgaggaagtttgttgatcacaaa
ggctgcagtcctcattgcttcagcccaaaaccttcccggtacgttctttgcatgtagcat
acttcgacaaacttctgcaagatgccggttctttctctcagctacaccattttgttgtgg
tgtgttggcacaagtgtactgatgacgtattcgacattcccttaggtattgagagaactc
acttgagctatattctcccccgttatctgtgcgcaagcaacggatcttctttcccacttc
tccttcggctgactctctgaactctttaaactttgagaatgtgtcagatttttctttcat
aaagaagacctatacataccttgagaagtcatcaatgaatgttaccatgtaccgcatacc
actaacggacggttgcttaactggtccgaacacatcagagtgaactaactctaatggttt
ttttgctttaaacttcgattcctcatatggcaattggtgtgctttaccatactggcatcc
tacacatactgtgtctgttcgcacgtccagttgcggaagccccttaagcatcgacttttt
caccatcacacttagcttggaatagctaacgtgacctaaccgcatatgccatagatctga
tgtctcatttttccttgtcctgtctacatatgcagattctgctgacattacgtagactga
ctccaatcgtcgcccctccattgttggtgtttctgagattttgaggtcacgatacacctt
cacatctcgtggaccgaacaagacatggtggcctgatgatgtcaattgagccacagatag
caaatttttcttcattcctgggacatgataaacatcttgaagtggcacctggttagaatt
atatcgaggcttaactattgtcttaccgatgtgagctatcggtaaccttgagttgtcggc
tgtcaccaccacacgacctcccttgtattcagatagattttgcagcttctgtttatcacc
cgtcatatgatttgagcagcccgaatctacgatccaatcatttttgtagtcaatgcgttc
tggtgttgttaccgtgagggctaattcttcttcttcctccgtagcgaataatgcttcagc
atcccagccatcttcactattctccttcgaactggaagtagcagtattactttcaacagg
ctctttcttggtccaacaatctttcgccatgtggcccatcttcccgcagttgtaacactt
gccactaaactttttactattaccgcgattcttccaagctctccctggacgagagcctcc
atttccttggtgactttgcaccttttctccatcctttttagatccactaccagtgtaccg
cttgaaggtgtctttgcttttgttggtgtagagcgcttcctcttcactcttcagtgagac
tcctcccatttgcttggccatagcttcttgacctgcaagcaaattttcaaactcaacagg
cgatggttgtgtcggccatccttgtatagcggcaatgaaccctcgatattcgggtctcaa
accatggataattattctcttcatcctggtttccccaataggagctgttggatctaattc
tgaaatttcgtggcatatcgacttcaccttgtgaaagtactgggcaatcgtcatgtcgcg
ttgtaccatcgatagcagctcattctcgagaagttgcaattttgtatcgttcctcttcga
aaagagtgtaacaaaagtgtcccatgcttcctttggcgttttagcatcccgaatgtgctc
caacatttcttcttctgttgtggtctttaaagcaaacattgatttgcctactttaatttt
ccacttccgcaagacgccgttagcatcttccgctgccggttgtgtaacttcactaccacc
gacaacctcccacaagtcttgaccttgaaggtaagactctatacacgttgcccacgtgtt
atagttttggttgttgagcttcttgattcctctaacaacttgaagatcacccatcgtatc
ggtaagactttgactacaccgaacaagcttgagtgactaccgtgcagagtaatacactac
tctcgacacaaagaagctccctctcaaggtttgtgataaccccagcaataatctcaagaa
atcttttctgatgtggaagatcagtcaaaattgcaaccacagagcatactcgaaatttca
agagactttacaaccaatgctctaccaagaacgatccctgaccgacttggctctgatacc
aattgttgaataagaagagtatccaagataactctaatgatcccaagaagaagaaaatag
agcactcttaaagatagctcacaaaacaaactaattagcaaagcttttcttatttagctc
taggctttgtttttccttggatgatatacaatgcttggggacttgggtatttatagcaaa
ccaaatgaaagttacaccacacacttaattaaactaagattatttagtaccacacaaaac
ccactaattgcacctaattttttccactcaaccatacctaacattacctaactttgcaat
tgtaagcaattacatcatcaaactagatatggacttggactttagattgggttgtggatt
acttatggttttgggcttgacattgattctcaaca
>AJSU01001724.1_25107_30068
tgtagaattttgatgtatatttgcttgattgaacaattacaagatgaaacatatatatag
gaaagaaaaagaacataaacctaattttgcctaacttgcctaacttgcctaacttgccta
acttgcctaactttgaacaagaaaattgactagcctaccattattccaacatgtttattt
catgtatttttacacaaggattccaacctaactttgtttgtctaacactccccctcaagt
tggagagtggatgtcaagaactcccaacttgcgtaacatacccgaaaacttttctttccc
aagaggtttggtaaacaagtcagccaactgttgtgccgtacccacatgcttggtctctat
tgtgccatctacaatcttatctcgtataaaatgacaatccatctcaatgtgacgagttcg
ttcatgaaaaacaggattggcagctatatgtaacgctgcttgattatcacaaaataaaat
ggaaggaccatccaaaggaatgttcaaatccttcaacaaaaaacgaagccaaactatctc
gcaacaagcacctgccatggccctatattccgcctctgctgaagagagcgaaacggtttt
ctgtcgtttcgtccgccaagaaatcaaagaaccgcccaagaatacacaatacccagtagt
cgaacggcgagtgatagggcaacctgcccaatcagaatcacaaaacgcagttaacttggt
ctggttgtcagaacgaaataataaaccttgacctggagtagccttcaaataacgaacaat
acgaagcgcagcatccatatgagatatccttggctcgtgcataaaacggcttagaacatg
cacagaataagtgatatccggccgagtgatagtgagatatattaaccgacctactaatcg
tcgatacttttcaggatccttgagaagttctcctttatcagataattttgtgtcatccat
aggaaaagcaatgggtcgtgctcccaaaaaaccatagtccttgagaatctctaatgcata
cttgcgttgagaaatataaatcccttgtttggaacgagaaacctcaatacccaaaaaata
ttttaaatcaccaaggtcttttatccgaaaatgatcacggagaaaagacttcagagaatt
aatggcactagcatcattgcctgtaatcacaatatcatccacataaatgagcaaagctgt
gaaagaaataccagactttttagtgaacaatgaatagtcagctttggattgttgaaaccc
ggcagaaatgatggcactagtgaatttggcaaaccattggcgagaagcctgcttaagacc
ataaagtgacttgtgaaggcgacacacaagattctccccctgtcgccgaagaccaggagg
aggagacatatagatttcttcatgtaagtcaccatgtaagaaagcattattaacatcaag
ctgatgaagagaccaagactgactagcagcaagagcaagaagacaacgcaccgtaatcat
cttagcagtaggagaaaaagtgtcatgataatcaataccttcagcctgagtgaagccttt
agcaaccaaacgagctttgtagcggtcaatagagccgtcggatttgtgcttgagtttgta
cacccacttacaaccaatgggaattttgccagggggcaaggaagttaaagtccaagtacc
attagcatgtaaagcttgaagctcctcagtcatagcacgttgccaattggggtcagtggc
agcctcggcaaaggaggaaggctccacagtccgactgacagagttaatgtaagaaaaatg
tctgggagagtaacggtgataagagagaaaattacaaagtggatatcgtgtaccttgtgt
agaaccgggttgcgaagtcgaagatgggtgggatggcagaatcacctgcgagcaaacgta
gtcttttaaataggatggaggtttatgggtacgggaagaggtgcggggaaggggaggatt
ggtaggtagtgggggggtagggatgtccgtgggtaaaagggtgaaaggtaaggaagtagc
gggggggggaaggaggggatgccaagagggtaggggcatggggaggaacgggtaatgggg
cagcaagggaatctatgggaggcgtggaaggggaggaaggtggaggagggtgaggcgtcg
gggcaggaaggggtgagttatatgtaaagtccagagggggtgggatgggtagggtaggcg
aagaggatgggataggagggtgagaaacggcataagggaaagtactttcgtgaaagatga
cgtctcgactagtgaaaatgtggtgattgtcgagatcgtaaagggtataggccttttgtc
catgaggataaccgagaaaaatgcaacgatgagcccgaggggaaaatttggtggtgggag
tgacagaggtggcatatgccagacaaccaaagacgcggaagtggtcataagatggggttt
tcgaaaagagaacctcaaatggggatttatgatggagaagacgggtagggagacgattga
tgagataagtagcggtaagaacacattccccccaaaacttgataggaagatgggattgaa
aacgaagggcgcgagcggtttcaagaagatgacgatgttttctttcaacaacgccatttt
gttggggggtataaacacaagaagtttgtaaaagcaccccatgatcagagaaaaaactac
gaagagataaaaattcaccaccattgtcagtacgaatgcattggatggtagtgcggaatt
gggtagtgacataagcaaaaaaatccttaattaattgttgggtgtcggatttatgtttca
tgaggaagacccacgtaaagcgagaaaaatcatccacaatggttaagaaataattagcac
cagaaagagaagattgacgattcgggccccaaatatcacaatgaattaaagcaaaaggga
aagttgatgaaattgaactcaaaggaaaaggttgacgagtttgttttgccaacggacaaa
catcacaaatatgactagaatcaaaagtgcaattaagagagcgagatgctaaagcttgca
aacgagtggaggaggggtgaccaagacgcctatgccagagggaggaggggatggtaatga
tgttgcagagaggttgacgggtggggagagaagaggtaagggccacaaggtaatacagat
cgccacgtcgcttacccacaccaatcatcgccttcgaaaccaagtcctgcaaaacacacc
aagaaggaaagaaggttatggaacacgataatccatttgtaagtttaccaaccgataaaa
ggtccactcggaaattagggacacataaaacatccttcaaagtaactgaggaatttaaag
gaagagtgccggtaaaagtaatgggagcggaagcaccactaggcaaagaaacaggcggca
aatgtgaaggagaacgattaaccaaacatgaagcggaagaagtaatatgatccgtagcac
cactgtcaagaatccattgaccatgacgagaggtgacaggtaacaaaccttgggcaaaat
cagtagtgagcacggcattggcctgaggaggggtgatggtgtcacgtagagcagctaaca
tacgggagtgctgctcggcagagaggtcaggcatggcaagctgcaagtcatgtaaagtgg
gctgggtcccgtgcacttggtgggtcgctggagtagaagaggaggcgggggcctgggtgc
cttgcacgtgatgggcctgggtgaaattatggggccgggaagcagaaaaccgtggctgct
ggggaggactggaaggtgcatggctgcgggaagaactggaagcagtggcacggcgcggtg
gtcgccacggttggccatggaggggatggccaacgggatagccatgaagtttatggcagg
tgtctcgggtatgataatcaaaattgcagtaggtgcagtggaggggaggacgagcagagg
agggacgggatgggccacgaacagccatggcagcaggttgatcgacagagcggaggacgc
ccagggagcgttgtttttcagcttgagacaccgatgaacaggcctgacgaacagtaggga
ggggatgcattaaaagaatctggtcacgaacagcagcaaaggattcgttgaggcccatta
aaaattgcatgagttgttgacggtcatgtttggcgttgcaagagcatgtgcagccatcat
tataggaaacaagctcatcccagagagctttcaggcgagtaaaataggcggagatagaag
aagaaccttgagaaattgtagcaagatcccggttgagttggaagatgcgtggagcattac
tctgagagaagcgttcgcgaagatcatcccatacatcttggacagaggtggaaaaaagca
cagattcttgaaggtcaggttccaaggaatgcagaagccaagagagaatcatgtcattgc
aacgacgccaagccgcgtgagcatcaggatcgtcggaggaagaaggttcttggatatcgc
cagtgatgaaaccaagtttattcttggcactcaaggaaagctgcatgccacgggcccagg
atgtgtagttatcaccattcaacttcttggatacaaggacaagattcgggtggtcggaat
gatgaagggaaaaaacaccatcggaagaagaagagtcagccatgggaacggcagagaaag
ctgccgaaaaaaaaaaaaaattagggctaggtttataaacctgctctgtataccatgtag
aattttgatgtatatttgcttgattgaacaattacaagatgaaacatatatataggaaag
aaaaagaacataaacctaattttgcctaacttgcctaacttgcctaacttgcctaacttg
cctaactttgaacaagaaaattgactagcctaccattattccaacatgtttatttcatgt
atttttacacaaggattccaacctaactttgtttgtctaaca
>AJSU01001726.1_33809_38929
tgttgagaatcaatgtcaagcccaaaaccataagtaatccacaacccaatctaaagtcca
agtccatatctagtttgataatgtaattgcttacaattgcaatgttaggtatggttgagt
ggaaaaaattagatgcaactaatgggttttgtgtggtactaaataatcttagtttaatta
agtgtgtggtgtagctttcatttggtttgctataaatacccaagtccccaagcattgtat
atcatccaaggaaaaacaaagtctagagctaaataagaaaagctttgctaattagtttgt
tttgtgagctttctttaagagtgtgctctattttcttcttcttaggatcactagagttat
cttggatactcttcttattcaacaattggtatcagagccaagtcggtcagggatcgttct
tggtagagcattggttgtaaagtctcttgaaatttcgagtatgctctgtggttgcagttt
tgactgatcttccacatcagaaaagatttcttgagattattgctggggttatcacaaacc
ttgagagggagcttctttgtgtcgagagtagtgtattactctgcacggtagtcacttaag
cttgttcggtgtagtcaaagtcttgccgatacgatgggtgatcttcaagttgttggagga
atcaagaagctcaacaaccaaaactataacacgtgggcaacgtgtatggagtcttacctt
caaggtcaagacttgtgggaggttgtcggtggtagtgaagctacacaaccagtagcggaa
gatgctaacggcgtcttgcggaagtggaaaattaaagcaggcaaatcaatgtttgcttta
aagaccacaatagaagaagaaatgttggagcacattcgggatgctaaaacgccaaaggaa
gcatgggacacttttgttacactctttttgaagaggaacgatacaaaattgcaacttctc
gagaatgagctgctatcgatggtacaacgcgacatgacgattgcccagtactttcacaag
gtgaagtcgatatgccgcgaaatttcagaattagatccaacaactcctattggggaaacc
aggatgaagagaataattatacatggtttgagacccgaatatcgagggttcattgccact
atacaaggatggccgacacaaccatcgcttgttgagtttgaaaatttgcttgcaggtcaa
gaagctatggccaagcaaatgggaggagtctcactgaagagtgaagaggaagcgctctac
accaacaaaagcaaaggcaccttcaagcggtacactggtagtggatctaaaaaggatgga
gaaatggtgcaaagtcaccaaggaaattgaggctctcgtccagggggagcttggaagaat
cgcggtaatagtaaaaagtttagtggcaagtgttacaactgcgggaagatgggccacatg
gcgaaagattgttggaccaagaaagagcctgttgaaagtaatactactacttccagttcg
aaggagaatagtgaagatggctgggatgctgaagcattattcgctacggaggaagaagaa
gaattagccctcacggtaacaacaccagaacgcattgactacaaaaatgattggatcgta
gattcgggctgctcaaatcatatgatgggtgataaacagaagctgcaaaatctatctgaa
tacaagggaggtcgtgtggtggtgacagccgacaactcaaggttaccgatagctcacatc
ggtaagacaatagttaagcctcgatataattctaaccaggtgccacttcaagatgtttat
catgtcccaggaatgaagaaaaatttgttatctgtggctcaattgacatcatcaggccac
catgtcttgttcggtccacgagatgtgaaggtgtatcgtgacctcaaaatctcagaaaca
ccaacaatggaggggcaatgattggagtcagtctacgtaatgtcagcagaatctgcatat
gtagataggacaaggaaaaatgagacatcagatctatggcacatgcggttaggtcacgtt
agctattccaagctaagtgtgatggtgaaaaagttgatgcttaaggggcttcctcaactg
gacgtgcgaacagacacagtatgtgcaagatgccagtatggtaaagcacaccaattgcca
tatgaggaatcgaagtttaaagcaaaagaaccattagagttagttcactctgatgtgttc
ggaccagttaagcaaccgtccgttggtggtatgcggtacatggtaacattcattgatgac
ttctcaaggtatgtgtgggtcttctttatgaaagaaaaatctgacacattctcaaagttt
aaagagttcagagagttagtcgaaggagaagtgggaaagaagatccgttgcctgcgcaca
gataacgggggagaatatagctcaagtgagttctctcaatacctaagggaatgtcgaata
cgtcatcagtacacttgtgccaacacaccacaacaaaatggtgtagctgagagaaagaac
cggcatcttgcagaagtcagtcgaagtatgctacatgcaaagaacgtaccgggaaggttt
tgggctgaagcaatgaggactgcagcctttgtgatcaacaaacttcctcaaccaaggtta
ggatttgtttctccctttgagaatctgtggaacatgaaacctacagttagctattttcga
gtatttggctgtgtatgttatgtatttgttcctgatcatttacggagcaaatttgacaag
aaagctgttagatgtatccttgtgggatatgacagccagagaaaggggtggaaatgttgt
gatccaacaagtggaaggtgctacacttcacgagatgtggtgtttgatgaaacgtcttct
tggtggtcatcagagaaggaggtgctactagactctagagaatttggagaaaagctgcaa
cagaagatgggggagcatactatccaactccaaccaagttcagatgaatcaggagatcca
aatgacgatgatgttgaacagagagtgactcagaatccttggcaaactggcatgtatcaa
caaccagacgaagaaggtgggcctaatgtaccggaagaatcaactccacaatctcaactc
cgaaggtcaacaagagcacggagaccaaatcccaaatacgccaatgcagccataattgaa
gaagcaacagaacctgagatgttcgaagaagcatcacaaagttctgaatggatgacagtt
atgaaagaagagcttgatgcactcgagcaaaatcaaacttgggatctggtaccaaagcca
agagatgtcaaacccatatcctgtaagtgggtttacaagataaagcgtcgtccagatggg
tcaatcgagaggtacaaggcacgactagtagctcgtggtttttctcaacagtacggacta
gactatgatgaaacgtttagtccagtggcaaaacttacaacagtacgagtcctacttgca
cttgcagctaacaaagattggaatctataccaaatggatgtgaagaatgctttcttgcat
gtagagttagatcgggagatctacatgatgcagccaatgggctttaaaagcgaagctcat
cctgagtacgtgtgcaagttaaggaaagcactctacggtttgaaacaagcaccaagagcg
tggtacggtaagattgcagagtttctaacacaaagtggttattcagtaacacctgcagat
tccagcttgtttgtcaaagccaatgaaggaaagctagctatcgtgctagtgtatgtggat
gacttgatcataaccggtgatgatgaggcagaaattcttcggacgaaggagaatttatca
gtccgtttccagatgaaggaacttggccaactcaagcacttccttggtctagagattgat
cgcacacaagaaggaatatttctctatcagcaaaaatattccaaagatttattgaagaag
tttggaatgctcgaatgcaagccaattttgacaccgatggaaccaaacgccaaaatgtgt
gcacatgaaggaaaagatttggaagatgcgacaatgtatcgacaattggtaggtagtttg
atctacttaaccttgactcgacctgacatttcttatgcagttggtgtgatgagtcggtac
atgcaaaatccaaagaggcctcatttggaagcagttcgacgaatactgagatatgtgaag
agtacaattgactatggtcttttgtacaagaaaggtgaagactgcaagttagttggttac
tgtgatgctgactatgcgggagatcatgacaccaggagatcaacaactgggtatgtgttt
aagcttggttctggaaccatctcttggtgtagcaagagacagccaacgatatctttgtca
accacagaaccagagtatagagcagcagcaatggcagctcaagagaatgcatggctggta
cagttgatgagtgatctacatcaaccagtagattatccagtaccattgtactgtgataac
caatcggccattcgcttggcggaaaatccagtctttcatgcaagaactaaacatgtggaa
gtgcactaccactttatcagagaaaaggttctacaagaagagattgagatgagacaggtc
aagacgaatgatcaagttgcagacttgttcacaaaaagtataagtacaggcaagctcgaa
aattttcgctgcctgctcagcacagtgcaaaaaatgagagctgacattgagggggagtgt
tgagaatcaatgtcaagcccaaaaccataagtaatccacaacccaatctaaagtccaagt
ccatatctagtttgatgatgtaattgcttacaattgcaatgataggtatggttgagtgga
aaaaattaggtgcaactaatgggttttgtgtggtactaaataatcttagtttaattaagt
gtgtggtgtagctttcatttggtttgctataaatacccaagtccccaagcattgtatatc
atccaaggaaaaacaaagcctagagctaaataagaaaagctttgctaattagtttgtttt
gtgagctttctttaagagtgtgctctattttcttcttcttgggatcattagagttatctt
ggatactcttcttattcagca
>AJSU01001752.1_30248_35216
tgatgaagataagaacgatggagataacaattaagcaaagtttcaattgtggatacaaag
tcaagcaaacaagatcaagcaaaatcattctttgtgattacaaagtcaagggtctattgt
ataggcactcattgttgtatagcctagcttttattacatgtagtaggatgtagttgggag
ctgctgcctttattgcatgagactccagcactcctatataaggagtttcttctaccattt
cttaagtgagacggataaatagattatttctccaaaacagagtttaattataagttttca
aataccattctcttcacggtatcaagagccatttgtctaatgataaacctctgactgtag
tttttttttttttcctcttctgccttaccatcttctcgacttttcttcagcttccatggc
cgcttcttctcttcttaccagctcccttcctaatctttcctataaggtttccatcaaact
tgattgaaccaattacatgttgtggcttgcccaatttaatcccttacttaaaagtaatga
tcttgttggctatgttgatggtacaaaaacatgtccaaccaagtttcttgaggatgctac
tactctcaatcccgaatatgtgacttggaagcgacaagaccaacaattgttgagttggat
taactcaactttgacaccaaatgtgctttccatcgtcgcaacttgtgacacatcccgaac
tgtttgggatactttgaaaacacgatttgcttctcaatctcgcacccgtgttcttcaact
taagtactagatgcagtccactaaaagaggtaacatgcccattacatagtatgttgataa
attaactaactttgttgatcaattggctcttgcgggaaagcctattgatgatgatgatct
tatggagctgattttaaatgttgtttgtcctgctttcgaaagtaccgttacttcagttaa
agcaagagaaaatcttatgagtcttgacgatatggttgctttgctcttgagcgctgatag
tcgtatggaagactatagcactacttttagtcctgatcacactactacagttctctttgc
accttctgactcctttacaaatcatggtcgtggaaccacacttcatcgtggtaatggtca
tacgtcctcattccgtcatgggggttttcaaggtcgtggctcatttcatggtcgcagtgc
tggtaatcattttgttggccgtcgtggtggttcaaatagcagtttgtttcacggtggatc
cagtcgcggctcatttcagagtcgaggaattcttcctacacctgctattgtttttcctcg
cttttcctatcttcccaaccatgttgtggttgctccttcattttctggatatcataacat
tggttcttcctctaatggtcgttactattgtggtgatcatcgtcattctactacaaactg
tttcaagtctcctttttctgaaggccgatatccgttttcacaatctcatgctatgatggc
tgcatctcctgtaggcaatgaatggtcccctacatggtatactgacaatggcgcatcgtc
acacatcaccaatgatttagctaatttgagcctctccacataatacactggtcaagatca
agtcgctgttggtaatggtgcaggtttgtctataaagcatattggttccggtttcgtatc
taaatttcctttaaattctatgttgcattgtccttctgcttccgctaatctactgagcgt
tcatcgattttgttgtaataatcattgctatttcattttcactcctactgattttttgtg
aaggctctatccacagggaagacgcttttccatggcaagagtgagaatggattgtatccg
tttcgtgtgggttcgtcgaagtttcccttcaagaacatggcattctttggacaacgaacc
tcttcatttatgtgtcattaacgtttcggccatccatctcatgcaatttttactaaaatt
atgtcttctattcctattaaggattctaagttacctagtttttgctctacttgcccattg
ggcaaaagcactaaattaccttttgctttgtctccatctgtttccgtttttcctcttcaa
ttgatccattgtgacgtttggacttcaccaatatcctctgttaagggttccaagtatttt
ataatatttcttgatgactattctcgttatacttggatatttcctatgagatttaaacat
gaagctttttcttattttcaaaaatttaaattgcttgttgaaaatcttctatctattcat
actgtctataagataaaatctttacaaactgatggcggaggtgaatttatgagtaaggaa
tttcaacaatttggcattaagcaccggttaacatgccctcatactcctgaacaaaatggt
gctgctgaacggaaacaacgacatattgttgacatgggtcttactttacttgccatcgct
aaaatgcctttttctttttgggtggatgctttctacacctcagtctatttaattaaccgt
ctttcagcatgccaattgaattatgttttgccttatgaaaaattgtttagtcgcaagcct
tcttatttatgttttcgtgttttcgattgtgcttgctttccttatttacgaccttataat
aaaaataaattggaattttgttcaaaataatgtgttttcattggttactcacttaatcat
caaggctatcgctgttatgatatgtcaaatggacgagtatatttgtcacgccatgtggtc
tttgatgaggaaacttttccattcgacaacccgcacaatcttcctcagtcccgccgtcag
aagcttattctcctgtggttatcattccttctcccttaccattcttccttaggtaccttc
atcatctcatatttctatttctcataatctgacatcctcttctagtgcagcacctctccc
ccttgcaaccttcctcaagttcaccattgcctacacatccacattcctcgccacctcatt
ctcaacctgctcatgatagctctcatagtttgatttccattaatgaggcccctccacctt
cttcagcttctgctccctatcccatgcttactcgttttaactctggcattcgaaaaccaa
accctaaatatgctttattaacatcattacaggctctagattctgaaccaacctcatttc
gagaggcaaccttgaaagatgctggtacatgggagttggtaccttcctcatttgctactc
atgtttttccttgtaagtgggtctatcgcataaagcagaaatttgatggtacggtggagc
gatataaagcttgtcttattgccaatggatttcatcaaaagatgggtgttgattacatcg
agacttttagtccaatggttaagcatgttaccattcgtctggttcttgcccttgtagttt
cttataattggcctatacgccaacttgatgtacaaaatgcatttttgcacggaaatctct
ctgaagaagttttcatgaaacaaccacgtggttttgaagatccgagtatcgtcatcatgt
ttgtcgtttgcgcaagtctttatatggcttgaaacaagccccaagagcctggtttcatca
tttttcttaatatcttattgatttaggctttgtggcatcataagcagatcattctctctt
catttttaataaccatggagtgtatttgattcttctaatctatgttgacgacatccttat
cataggaaatcaatgatcttatgttgattcacttatccatgcacttggtcagagtttttc
tatgaaagatttgggacctctccattttttcttgggtcttgaagcaactcgtggagatga
tgggttacatctaaagcaaacaaaatatattgttgatttgttgaagcgtgcagatatgtt
ggaagccaagccttgtgctactccagttcaatctagctccttacttcgctctcttgatgg
tgttcccttgcataatcctaccagctactgaagtgtggtcggcgctctacaatacttaac
catcaccagacttgacatcatgtatgcagtgaatcaggtatgtcagcatatacaccagcc
cacctcagttcattggattgcagtcaagcgaatccttcgttacttaaaaggcccaactga
ggaagggcttcagtttcgtcgtggtggtactgatttggttggctttttagaatcggacta
tgccggggatccagacactagacgctccactggtggtttttgcatatattttggtccaaa
tttaatttctaggagttccaaaaagcaacgcacaatagctcgttcaagtaccgaatcaga
ataacggcagttgaccatcacggcaactgaacttgtttggctccaacaactacagcagga
gctttgcatcagtatttcgactcctttgatttggtgtgataacacaagctccattgcatt
ggtgtctaatcccgtgttccatgttagaacaaaacatgttactgtggattatcattttgt
gcatgagcttgtagtggcatggtcattgaatgtccgtcatgtgtctactaaatttcagat
tgcagatatcgtcaccaagggcttgtctactgattgttttcatttcttaaagtccaagct
cattcgtcgtccgctcatgagcttgcggggggatgatgaagataagaatgatggagataa
caattaagcaaagtttcaattgtggatacaaagtcaagcaaacaagatcaagcaaaatca
ttctttgtgattacaaagtcaagggtctattgtataggcgctcattgttgtatagcctag
cttttattacatgtagttggatgtagttgggagcttctgcctttgttgcatgagactcca
gcactcctatttaaggagtttcttgtaccatttcttaagtgagacagataaacagattat
ttctccaaaacagagtttaattataagttttcaaataccattctcttca
>AJSU01001806.1_3776_8755
tgttggtatttgacagtttactaactcaataccaaaatatgtgggtgataagtttacaaa
ctctatcacacctctttcactttgcactctcaaataaaattggacaaagaaatagagaaa
ggagggaagcaacaagctttgataaaacacttggactttgatatatgaaaagagagttta
caaactctatagcttacaagcttaaaatgagaatgagaaatgggattttgatgggatgat
ttacaatgcttgagaacttgggtatttatagcaaaccaaatgattaaactaagattattt
attaccacacaaaacacattaattgcacctaataatttttattcaaccatacctaacatt
gcctaactttcaatgcctaactttgacattgattttcaacaatagcaacttgttttgatt
tgaatttccaacacacctcctcaaatcaaaacgccttcattcctagcatttcacgcagta
gccggaatgtttcaattggcaatggctttgtgaagatgtctgccacttgttccttggtgt
gacagtagacaagttcaattgtcttttgcttcacatggtcccttagaaaatggaacctgg
tatcaatgtgcttgctccttccatgttgaacaggattttttgcaagtttgattgcagaca
cgttatctacgtgaatcacagtcgattccacttgtggatgacacactgacttcaacagat
ttcttaaccaaattgcctcacacacggttgaggctacagcaacatactcggcttcacatg
atgacaaagcaacaattgattgcttctttgaagtccatgagaaagctgttgatcctagaa
aaaacacatagccagttgtgcttttcctttcatcttggtcacctccccaatcactatctg
aataaccaaataattttgcatcttcaccaaaattataaaatagaccatagtttagagtac
ctcttatgtacctcaaaattctcttggcggccagccaatgagactcccttggtgtttcca
tgtatcgactcacgagtccaacaccataaactatatcaggtcttgtgattgtaaggtacc
ttaggcttccaacgaggcttttgtacactgttgagtttacaaactcactctctcctcctt
tggacagcttcaatccagttgcgactggggtattgacagtgttgcacttgtccatattga
acttcttcaatatgtctctcatgtacctttgttgagagatgtagataccatcactttctt
gcttcacttctatgccaagaaagtatgacattaatccattgtcagtcatctcgaattcac
tgaacatggattgcttgaactcatggaacattgcctcattgtttcctgtaaacaataaat
catctacatagagacaaataattaagaactcccctttttcaccattcttcatgtaaactg
aatgctcgtatggacatttctgaaatccattttggtgaaggtagttgtcgatccttgagt
tccaagctcgtggtgcttgcttgaggccgtacaaagccttcttcaaacgatacaccttat
cttcttctccttgtacttggaagccttccggttgttccacgtacacttcttcctcaagta
ctccattaaggaaggctgacttgacatctagttgataaattttccatttatgatgtgcgg
caagagagattagcaatcttaccgtgtcaagtctcgcaactggagcatagacttcatcat
agtccactccatacttctgtttgtagccctttgctacaagccttgatttgtatcgatcca
cactcccatctgcagtgcgtttgatcttgtaaacccacttgacaccaatagccttctgat
ttggtgggagctttgtcagctcccaagtgtcattcttctcgatggcatggatctcttctt
ccatggctttcttccaacaatcttcttccacagcttcattgaatgagaaaggctcgtggt
ctgcatacaagcagaaaaggttggtttcttcttcttcttcttgtccataaatctctgtga
gattccttaacctcactggagttgaggagctgctttcctcactagatgtaggaccactcc
ttgcaattctgtgcactggagttgttgtgattgtttgagcaggttgttgctcaatcggtg
gtacaacttctggttcttcaaaatcagtggagacgatcttctctttactgacttctttgt
tgttccacgtccatgtctcttcctcactgaagatgacatctctactaaccactagtttgc
cagttagtgggttgtagagcttgtatgccttggactcttcactatagcccacaaacacac
atttctcacctctatcatcaagtttcctcctcttggcttctggaacttgagcatatgcaa
cacacccaaaaattcttaggtgtgtaacattcggcttgtatccactccaagcctcttgtg
gtgtcatcctcttgacactctttgttggacatcgattcaacaaataaatcgaacaagcta
cagcttctgcccataactcttttggcaaattcttctccttaagcatggaccttgtcatgt
caaggatggttcgattctttctttcggctatcccattttgttgtggggtgtaggcagcag
taagttgatgcctaattccttgctccttgcagtatgcttggaaagcattggaggtgtact
ctccacctctatctgatctcacagccacaagcttgtggttactttctgcctctgtgagtg
ccttgaactccttgaaaatttttagggcagctgacttctccttgagaaaatagacccaag
tctttctactgaaatcatcaatgaaggtaataaaatacctatttcctccataagacatgg
gatccaatggaccacatatatctgtgtgcaccaactgcagtggtgcctttgctctccatg
tatcaccaacagggaacgatagtcgtgcttgcttgccaagcacacaaccttcacatactt
ggcgtgtggcttcaatctggggtagaccacgaaccattcctccacttgacagcaacttta
ggccattgaaattaagatggccaaatcgaagatgccatttccatgactcatcttccatta
catcgatgttgcagcttccaatctttgtgttcaaattcaacggaaacatccggttctttg
acattcgaacacgtgcaataagctttctccttgcattcctgagagtgagaagcatgttct
ccatatgtataatgtaccctttctggagcagttgaccaatgctcagaatgttgctcttca
tacctggtatgtagtaggtatcggagatgtattcttctcttccatccttctggatgatct
tgatcttccctttgccttcaactggcaactttgaggagtcaccaagacttacagatccat
aggccccttctttgagttcggcaaaaaactccttctttccacacatgtgattgcttgcac
cagagtccaaataccaaacatcttgttggctactggaatcatggtgtgctagtaagactg
taagttcttcatcggtatttccacttgattctgccatgttgacatgctcaccatttttat
gtgaacattcattggcataatgtccatattgcttacagttgtgacactggatatgcgcct
ttcctcgagtagatctccactcctgagactgaccttgattttgtgcatagcctcgacctc
ttcctcgggctcgtcctcggctacggttggatgggctcccacgacgtgagttccactgcc
cacgacctttatttggtttgtcaatattcaactttgactccaaagcttgctctagcgttg
tggggcttgcattcttctgaatgcgttgctcgtgaactaggagggatcctagtagctctt
ctgcgctcatcacctccaaatccttggattcctcaatggcagtcaccacatgctcaaact
tagatgtgagtgaccggagtatcttctccacaactcatacttcatcgagtctctcgccat
ttctcctcatctgatttactatcacaatgagccttgagtgatagtcggagatgctctccc
cttcattcatatgagcagtttcaaaatctgctcgaagtgattgtaacctcactttcttga
ctcgatctactcctttgtagattgtactgagtgtatcccatacttgtttgctcgttgttg
cttctgcaaccttctcgaacgttgaatcttccaaaccctggtatagaagatacagcgcct
tttggtccttctttcataagtccttgagagtgttcctttgatccgcagtagatacggctt
cttgctcggcagtgggtacaacatacccactactgacaacttcccatagctcctgtgatc
caaacaatgctttgaattggatgcaccatctttcataattttctttcttcaatgtgggaa
cttggagttgcactaagttggacgccataactgctgcacctgccagaatggtattctggc
tctgataccaattgttggtatttgacagtttactaactcaataccaatgttggtatttga
cagtttactaactcaataccaaaatatgtgggtgataagtttacaaactctatcacacct
ctttcactttgcactctcaaataaaattggacaaagaaatagagaaaggagggaagcaac
aagctttgataaaacacttggactttgatatatgaaaagagagtttacaaactctatagc
ttacaagcttaaaatgagaatgagaaatgggattttgatgggatgatttacaatgcttga
gaacttgggtatttatagcaaaccaaatgattaaactaagattatttattaccacacaaa
acacattaattgcacctaataatttttattcaaccatacctaacattgcctaactttcaa
tgcctaactttgacattgattttcaacaatagcaacttgttttgatttgaatttccaaca
>AJSU01001929.1_14732_19735
tgttaaagttctagttgaagtgtttgtagtttaacgaggagtaggaataagaataagctc
aaaaatgctctatgaacaatggagagaagattacgatggtggtgctctctgttgaaaact
ttaacagagagtaaactgtatatatattccttctcacgcacacactgtgcacaacggttg
agttacaaagcataatagaaagagaatgatctctaccacacatctagatggacacaagga
gatctttacacctgttagaaaaacctttttacaatatgacctctacacttggtttaatta
ccaaagtgaatacacaattagacacaagacttatttacttctaatattcatgtaagctca
atagcttatacactaacactcccctttaagctttgagctgagataactccaagtttgtcc
ctgagatagttgaatctgtcctttggtaatgccttggtgaaaatgtctgccacttgttct
ttggtaggacagtaaaccaaatcaattatcccttgctgcaaggcatccttgatgaaatga
tatctcctgtcgatgtgttttgtcttctggtgaaacacagggttcttggatattgagatt
gcagatgtgttatcacactgcagaggggttgcatcaacttgtaactctccaaaatcttcc
agaacaaatctgagccatatggcctgagctgtggcttcagaagcactgatatactcggct
tctgcagtagaaagagcaacacagtgttgtttcacagaggcccatgagaacactccactt
ccaaaggaaaatgcatagcctgaggtgcttttgctgtcttcaagagatcctccctagtca
ctatcgcaaaaaccaattaagactgccttcttgcctttctcatacttcaaaccataatcc
aatgtgcccctaacatatctgagcactctcttagccgttccatagtgtttattggtagga
caatgcatatatctagctaataaactagctgcatacattatatccggccttgtggcagtg
aggtacaacagactccctacaatcttcctatactgttcctcatttgctgcaccacttcca
tcatctttacttaatttttcagaagcaatgagaggtatggagacaggtttacactcctta
agaccaaatttatccaataaggaagaagcatacttcctttgatggataaaaatgctagta
tctgtttgtataacccccatccccaagaaatgatgaagcaccccaagatctgtcatctca
tatttatctttcatgtcttctttgaactcattcagcatctcctggttatttccagtgtat
actatgtcatcaacatagatagagacaattaggatatccttatctccccttgtcttagta
taaagagttgcttcactcaagctctttatgaatccacactgagtgaaataactatcaatc
tctccataccaggctctaggtgcctgcttcaatccatacagagccttatacaatctgtag
actttatcttctttgccattaatcacaaatccttcgggttgttcaacatagacttcttcc
tgcagttgtccattcagaaatgcagatttaacatcaagttgatataatttccagcttctc
tgtgcagcaagagctatcaaagttcgaattgtatctagtctagcaaccggagcaaaggtc
tcattgtaatcaattcctggtttctgcacataccccttggcaactagccgtgccttgttc
ttttgtactgatccatccaagttcaacttggttttgaatacccatttcaccccaataaca
tgtttatcacttggtctatccaccaattcccaagttctattcttctcaatcatagtcagt
tcttcttccatagcttttatccaagcttgatcttgagcagcttcttcgaatttttcaggt
tccacaatacacaaattgcactgtgccataatatcatttatgcttctccatttcactgga
gtatgatcataagactgaggaatctcaacagattcttgaatgctgctttcttgctcttca
gtatgagagaatgtagaggaactggaggcacagtcttgaatctcacccaacccatgtgaa
ttctgaatgtgggtcacagcaacagagttctctgaatgttccttccaattccaggtcata
gtttcatcaaaaactacatcccttgaaagaattaacttcttagtgcatggatcaaacacc
ctgtatcccttctcacatgtagcatatccaacaaacacacatttgacactcttagcatct
agtttctgtctcatttcagatggtatatgcacatagcagattgatccaaatacttttagg
tgaccaattcctggctttctgccactgtacgcctcaaatggtgtcagattatccagtgct
tttgtaggtgatctgtttagaatgtacactgcagtatgcactgcctcagcccacagaaag
tatggcatgcttttatcatgaagcattgccttggccatctctacaactgttctgttcttc
ctctcaactactccattttgctgtggagtataggccatagacagttgtctttgtattcct
tcagcctctaagaattggttaaattcatttgatacaaactcacctcctctgtcacttctt
aggcactttactttgaaaccactctgtaattctaccatggctctaaacttcttgaaacaa
gttagagcctcagatttttgtcttaggaagtaaacccatgacattcttgtatagtcatca
atgagaagcataaagtacttattcccagcaattgattcattttgcataggaccacacaaa
tcagtgtgtataagctctagaggactgcctgctctccaagctttctcttttggaaaccag
tcacgatgttgtttcccaaactggcatccttcacatacaccatcaatgttttcaagatgt
ggaagaccatgtaccattccattttctctgagttgtttaagactcctgagatttaaatgt
cctaatctcttgtgccaaatccaggtagaatttgaatcggtgctagctttcagaacaagc
tgactgtttttccacagagaaagaggataacatctgttttccttcttcttaactttgatc
acaagattatcaagagaaggtccatcaaatacactacacatacctcctccaaacaagaga
tagtatccatgctcatccatttgcccaacactcagtaagttttcctttaatcctggcaga
tgcataacctccctgatatacttcttgcctctattagtgtctatttccaatgaacccatt
ccagcaacattcaccaacacaccagtaggcatttgcacttttccagcaacatttgttttc
atgtcaactagcagattagcatcccctgtcatgtggttactacaaccactatcaatatac
cagtttccattgacatttgactctgagatcgcactattagcatagaacaaattccctgtc
acttccacctgatttgcagagtttgccttttgcatagtcttccctactgtgcattctcta
gcccaatgaccaaatttatcacaattataacacttaggtttccccttatatctacattca
ccaaaatgaaatttggaacacaccctacactgtggtttaactgcatcttgcttcacatac
ccagaagagtttgagttctgtgtaggattagtgaatgacctctgttgaaacttaggctta
gattcccatttctttcctttcgaattcaagtgcttataggatttgaatgtaccagattga
gcatttccactggtttgtccttttgaactcacagagaatgaggcaaaagccttttcagtg
acatcaacactatacaaatcaaatcgttgttcttgacttttcaaaattgctacaacttcc
tgcagttctacagtttctaagcacttggtattttcaataactagacatatgggatcatat
ggtttactgagactaataagaactttctgtacaagcctttcattagacagaatctcacca
aacgttttcatctgattgatcaattcatttagcctagtaagatacccagacagagtttca
tcatcacgcatcctagcatactcaaattcacgcctcagattttgtagtttcacagatctt
acctgatcaccaccatggtactcaccatataacagatcccatgccatcttcgcagaatct
gcattggctattctagggaatatctgatctgagactgcgttctggataatacccaaagct
tttgcatcctgcatatatgctgcgaccattttctcatcgtcttcttcttcctctgagctt
ccttcagccttcttcttcttctttgtttctgagatcgtaatccctttttcaactaatttc
cataacccatgagatttgaagatcgtcaccatcttgattctccagaactcgtagttctca
ccggagaagatcggagttctcacctcagaacttccagatccagccatcttcgagctttga
tgatgcgaatacaaatcgaaatcgggttttatggaattccagcaacgtcgctcaatctga
gctcaagtgtagctcgattgatttttacgcccagatctcaaatgatcgaatcaggctctg
aggccatgttaaagttctagttgaagtgtttgtagtttaacgaggagtaggaataagaat
aagctcaaaaatgctctatgaacaatggagagaagattacgatggtggtgctctctgttg
aaaactttaacagagagtaaactgtatatatattccttctcacgcacacactgtgcacaa
tggttgagttacaaagcataatagaaagagaatgatctctaccacacatctagatggaca
caaggagatctttacacctgttagaaaaacctttttacaatatgacctctacacttggtt
taattaccaaagtgaatacacaattagacacaagacttatttacttctaatattcatgta
agctcaatagcttatacactaaca
>AJSU01001951.1_2359_6509
tgttgaataagaagagtatccaagataactctaatgatcccaagaagaagaaaatagagc
acactcttaaaaaaagctcacaaaacaaactaattagcaaagcttttcttatttagctct
aggctttgtttttccttggatgatttacaatgcttggggacttgggtatttatagcaaac
caaatgaaagctacaccacacacttacttcacctacaacatccacctacttcacctacaa
cctccacttacttcaccaacctcacacacttacttcacctacaaatgacattgattctca
acactccccctcaatgtcagctcccattctttgcactgtgctgagtaaacagcgaaaaat
ttcgagcttgcctgtactcaaactttttgtgaacaagtccgcaacttgatcattcgtctt
gacctgtctcatctcaatctcttcttgcagaaccttttctctgataaagtggtaatgtac
ctccacatgcttagttcttgcatgaaagactggattttccgccaagcgaatgaccgattg
gttatcacagtacaatggtactggataatctactggttgatgtagatcactcatcaactg
tattagccatgcattctcttgagctgccattgctgctgctctatactctgcttctgtggt
tgacaaagataccgttggctgtctcttgctacaccaagagatggttctagaaccaagctt
aaacacatacccagttgttgatctcctggtgtcatgatctcccgcatagtcaacatcaca
gtaaccaactaacttgcagtcttcacctttcttgtacaaaagaccatagtcaattgtact
cttcacatatctcagtatttgtcgaactgcttccaaatgaggcttctttggattttgcat
gtactgactcatcacaccaactgcataagaaatgtcaggtcgagtcaaggttaagtagat
cagactacctaccaatcgtgccttgtacctctcgattgacccatttggacgacgctttat
cttgtaaacccacttgcaggatatgggtttcacatctcttgactttggcacgagatccca
agtctgattttgctgaagtgcatcaagctattctttcatagctgtcatccactcagaact
ctgcgatgcttcttcgaacgtctcaggttctgttgcagttgtttcttcaattatggctgc
attggcgtatttgggatttggccttcgtgttcttgttgaccttcggagttgagattgtgg
agttgattcttccgtttcactcggcccaccttcttcgtttggttgttgatacatgccagt
ttgccaaggattctgagccactctttgttcgacatcatcgccatttggatctcttgattc
atctgaacttggttggagttggatagtatgctcccccatcttctgttgcagcttttctct
aaattctctggagtctggtagcacttccttctctgaggaccaccaagaagatgcttcatc
aaacaccacatcccgtgaagtgtaacatcttccacttgttggatcgcaacatttccatcc
ctttctctggctgtcgtatcccacaaagatacatcttggttgaggaagtctgttgatcac
aaaggctgcagtcctcattgcttcagcccaaaaccttcccggtacgttctttgcatgtag
catacttcgacagacttctgcaagatgccggttctttctctcagctacaccattttgttg
tggtgtgttggcacaagtgtactgatgacgtattcgacattcccttaggtattgagagaa
ctcacttgagctatattctcccccgttatctgtgcgcaggcaacggatcttctttcccac
ttctccttcggctgactctctgaactctttaaactttgagaatgtgtcagatttttcttt
cataaagaagacccacacataccttgagaagtcatcaatgaatgttaccatgtaccgcat
accaccaacggacggttgcttaactggtccaaatacatcagagtgaactaactctaatgg
ttcttttgctttaaacttcgattcctcatatggcaattggtgtgctttaccatactggca
tcctgcacatactgtgtctgttcgcacgtccagttgaggaagccccttaagcatcgactt
tttcaccatcacacttagcttggaatagctaacgtgacctaaccgcatgtgccatagatc
tgatgtctcatttttccttgtcctgtctacatatgcagattctgctgacattacgtagac
tgactccaatcgtcgcccctccattgttggtgtttctgagattttgaggtcacgatacac
cttcacatctcgtggaccgaacaagacatggtggcccgatgatgtcaattgagccacaga
tagcaaatttttcttcattcctgggacatgataaacatcttgaagtggcacctggttaga
attatatcgaggcttaactattgtcttaccgatgtgagctatcggtaaccttgagttgtc
ggctgtcaccaccacacgacctcccttgtattcagatagattttgcagcttctatttatc
acccgtcatatgatttgagcagcccgaatctacgatccaatcatttttgtagtcaatgcg
ttctggtgttgttatcgtgagggctaattcttcttcttcctccgtagcgaataatgcttc
agcatcccagccatcttcactattctcattcgaactgaaagtagcagtattactttcaac
aggctctttcttggtccaacaatctttcgccatgtggcccatcttcccgcagttgtaaca
cttgccactaaactttttactattaccgcgattcttccaagctccccctggacgagagcc
tccattttcttggtgactttgcaccttttctccatcctttttagatccactaccagtgta
ccgcttgaaggtgcctttgcttttgttggtgtagagcgcttcctcttcactcttcagtga
gactcctcccatttgcttggccatagcttcttgacttgcaagcaaattttcaaactcaac
aagcgatggttgtgtcggccatccttgtatagtggcaatgaaccctcgatattcgggtct
caaaccatggataattattctcttcatcctggtttccccaataggagctgttggatctaa
ttctgaaatttcgcggcatattgacttcaccttgtgaaagtactgggcaatcgtcatgtc
acgttgtaccatcgatagcagctcattctcgagaagttgcaattttgtatcgttcctctt
cgaaaagagtgtaacaaaagtgtcccatgcttcctttggcgttttagcatcccgaatgtg
ctccaacatttcttcttctattatggtctttaaagcaaacattgatttgcctgctttaat
tttccacttccgcaagacgccgttagcatcttccgctgtcggttgtgtagcttcactacc
accgacaacctcccacaagtcttgaccttgaaggtaagactctatacacgttgcccacgt
gttatagttttgattcttgagcttcttgattcctccaacaacttgaagatcacccatcgt
atcggcaagactttgacaacaccgaacaagcttgagtgactaccgtgcagagtaatacac
tactctcgacacaaagaatctccctctcaaggtttgtgataaccctagcaataatctcaa
gaaatttttttctgatgtggaaaatcagtcaaaactgcaaccacagagcatacttggaat
ttcaagagactttacaaccaatgctctaccaagaacgatccctgaccgacttggctctag
ataccaattgttgaataagaagagtatccaagataactctaatgatcccaagaagaagaa
aatagagcacactcttaaagaaagctcacaaaacaaactaattagcaaagcttttcttat
ttagctctaggctttgtttttccttggatgatttacaatgcttggggacttgggtattta
tagcaaaccaaatgaaagctacaccacacacttacttcacctacaacatccacctacttc
acctacaacctccacttacttcaccaacctcacacacttacttcacctacaaatgacatt
gattctcaaca
>AJSU01002013.1_9741_16186
tgttataaaagggttaaagtttgagagataaccttttaagtggtaggtgcaaggtagatg
taaaatgccacacaaaaactatagcacagacaaatattaaaaggcagaggaatatatgat
gttattgatatttctctcttgtatttcttcttcatctcatttctgttacatgcggagtgc
tctatttatagagcaattcgaactgatgcagttaatgcatcttgaaatttaaaacgttcc
tctgacattttcattcagcatgggcattgaaaactttgcccatgcagatgactttagctt
tgtgggcattcattgccaacagaagtttgagaagacttttcaacactcccccttggatgc
ccacatatcaacatgagttgcctcgttaaaaccttgcttggaaaaacccagtgggaaaaa
aatccatagcgaaggaaaaagagtacaacttttcctggatcgttgatatagtgtcaagta
tgcttatgttgcctcgttaaaaccttgataggaaaaacccagtgggaaaaatcctaatcg
aaggaaaaagagtacaacaagcatgtatcatggatactccccctgatatgtttctccccc
tgattccacattctccaaatttagctgtttggtaagtcgacgtaatccgatgccttgcac
taacttctgaaatgtgcactttggtagagatttggtgaacaagtctgccagattttcatt
tgaacggatttgtctgacttcaataactttagccttctgaagctcatgagcactgaaaaa
ttttggagatatgtgtttagtcttatcgcccttgatgaatccttccttcatttgggcaac
acaggctgcattatcttcatggatgacagttggattgtctgtcttcgaagttagaccaca
tgaattccggatatgatggatcattgatcttaaccaagaacattcacgacttgcttcatg
taaagcaagtatttctgaatgatttgaagatgtagcaactaatgtttgcttggttgagcg
ccatgagattgctgtatctccattcttaaacacatatccagtttgtgagcgggctttatg
cggatcagagaggaagccagcatctgcatatccaacaaggacctggtcatctgtggagtt
ctttgagtagaagagacccatgtctattgtcccacgaaggtatcgcaatacatctttgat
acccttccaatggcgaattgttggagcagagctataccttgctaacaaattaactgaaaa
agctatatctggtctagtacattgtgctaaatacaacaaagcacctactgcactcagata
tggtacttctggaccaaggaccagctcatcatcttcttttggacgaaatggatctttctt
aatgtccaaagaacgaacaaccattggcgtgcttagtggataagccttgtccataccaaa
tcgcttcagaattttttcaatataagctgattggtggaccaaaattccactagcacaatg
ctcgatctgcaggccgagacaatattttgtttttccaaggtctttcatttcaaattcgtt
tttcagatattcagcagttttattgagctcttcaggagtcccaacaagattcatatcatc
aacatatactgccactatagcgaatccagaattggatttcttaatgaacacacaagggca
aataacattgttgatatacccttctttgatcaaatactcactgagacgattataccacat
tcgtccagattgcttcagaccatacaatgatcgccttaatttgatcgagagcatacctcg
tggtttattacttgtttcaggcaacttaagtccttctgggactttcatatagatgtcagt
atctaattctccatatagatacgcagtgatgacatccataagtcgcatgtcaagtctttc
tgaaaccactaaacttattaagtaacggaacgtaattgcgtccattacaggagagtatgt
ctcctcataatcaatcccaggtctttgagaaaaaccttgtgcaacgagtcgtgctttgta
tcttgcgatctcgtttttctcattgcgtttccttgtgaatacccatttgtaacccacggg
gtttacactaggcggggtttggactactggtccaaaaacattccgcttttccaaggaatt
taattctgcctggattgcatctttccacttaggccaatcctgtctctgtttgcattcatc
aacagagcggggctcaatatcatcacttaagatgatttcagtggctactgcaaatgcaaa
catatcatcaatgattatttcattccgatcccacaattcatttgtacatgcataatttat
ggagatttctttgctttcatgtatttctgtctcttcagggacagatgtctcatcaaggac
attttctttttctggaagtccagaattatgaattgtggatgtatcattcattttctcttc
ctgaatgacttcatttggattcagttgtgccctcgactttctctttcgaggagctgaatc
ttttgaacctgggggtctaccacgcttcaggcgtgcaccagatgaatcatttgctgctac
tttattttgtccaacagggacatcaattcttgcaggtgcatttgcagctggtatatttga
ttttgtcactttcatagcatcattaaatgcatctggcatttgattggcaatgctttgaag
atgaacgatccttctcacttcattttcacattgaatgttgcgaggatcaaaatgagacaa
ggtgggaacaacccatgtcagctctttccgttcttctggaacggtcttttctccccctaa
caacgggaaaattgtctcatcaaaatgacaatcagcaaaacgagctgtaaacatatcacc
tgtcaagggttccaaatatctaatgatagatggtgaatcaaaacccacgtaaattcccag
tctacgctgaggtcccattttagtgcgttgcggcggtgcaataggcacataaacagcaca
accaaaaactcgtaaatgggaaatgtttggctgatgtccaaacacgagttgtactgaaga
gtattgatggttggctataggtctcaatcgaaccaatgatgcagcatgtaagatggcatg
tccccatgcagagactggcaatttggttttcatgagcagagtgcgagctattaactgaag
ccgcttgatcaatgcttctgctaaaccattttgagtatggacatgaggaacagggtgttc
aacatcaatgcccaatgtcatgcaataatcatcaaaggtttgagacgtaaattcaccagc
attatcaagtcggattgacttaatgggataatctgggaactgtgctcttaacttaattat
ttgagcaagtagtctcgcaaaggctacattccgagtagacaagagacaaacatgtgacca
tcgggtagatgcatcaaccaaaaccataaaatatcgaaatggtccacatgatggttgaat
aggcccacaaatatccccttgaattctttgcagaaatgatggggattcagcatcaacctt
tagttgtgatggtctaattaccaacttcccttgagaacaagctttgcaagggttatcatt
tgaggcagcaatgtgtctgctcactaatggatgtccattagagttggtaatgatcctacg
catcatggtagatcctggatgacccagacggtcatgccaaagcatgtaaacctttgaatc
aatgaacttctggttcatgacagtatgtgattcaattgtccttatgtatgtataatataa
tccactcgacataccacgcaacttctccaatatacgcttctgggtatcattggaggtaat
gcatagatactccacattttcttcactttttgtttcaatgtggtatccatttagacgtat
gtctttgaaactcaacaaatttcgagtagatcgagtagcatacaatgcattatgtatgga
caatattgttccatttggtaacataatctgggcttgccctgaaccttgaattacatctga
aggtcctgatattgttgttacccctactcttgtaagttttaagcttgagaaatactttcg
atcacgaagtattgtatgtgtggttgcactgtctgcaagacaaatatctccaccatttct
catgttctgagaataaccacagtttttatccatgctctctgagtaagagaatcagaatta
aaagcaagttataacaagaaaatttacatgccacttttattgaatctgaaaatactacaa
gttcagcataataaaagtacattaatgattcaatcggaccgatatacttcatttcccctt
tctacaatatagtctgaaacatctagatgagttgtgttcaactgccctgataagtcaaac
actggatcaggtgtatccatgggtctagtctggtcgagaaagttagtctcgacacccttc
cccttgagggaggcttgatacagatccactagatgttttggggtacgacaagtacgcgcc
caatgcccattgccaccacacctatggcaggctccttcagagtttctaggagcattgttc
atatgagctttgcctttgtggcgattcacatttttgaagctcgggcctgaattattcctg
ggaacctggttatgaaactgaactccatggttcttgcctttcctattccatcgacctcgc
ttgtgaccacgtcctcgtttatgattatcaccaccagaggatgtggtgttcactccgagg
gaagcagcattcacttctgggaatggtgcagatccagtaggtcgggaatgatggtttttc
atcaggagctcatcattctgttcagctactaagagcacagatatcagctggttgtactca
gtgtagcctcgcgctctatactgctgctgcaggagcacgttggaggcatgaaatgtgctg
agagtcttttccagcatatgctcctcagtaataatatccccacagagcttcatctgagag
gtaattctgaacaatgcagaattgtattctgccactgacttgaagtcttgaatccttaga
tgagtccactcatagcgggcccttggaagaatcaccgttgtctggtgattgtatctgctt
ctcaaggcattccagagagctaacggatcttcaaccgttaagtactcgctctttagcgcc
tcatcaagatggcggcgaatgaaaatcatggcctttgcccgatcttgagaggatgagttg
ctctcttccctgatggtatctccaagattccctgcttccagatggatcttggtatccagt
acccaggtcagataattcttcccggtaatacccagggcagcaaattcaagcttcgccaag
ttcgccattttcttttctgaaagaaaatgagatgtgtaagaacttgcaataatatgtatt
cctgaaggaatatgatgttagaacttctggttcttacaaatttttcattttgatcttcag
gccaaaatgataagcactcgaaacttctggctcgagattttcagggtgaatgaggagggc
gatcgtaccgcaccattctcattgaaataatgtaatatagaatgggcgattattccgcac
cactcaagtaacaggaaaattaaatatgcagagcagcgtaggcgattataccgcaccaca
taaaattgcaatgaaattaaacagcaggtaaattcaaatatgcagggtagggtgtgcgat
tataccgctccacctaaaaattgcagtaaaattaaatctgtagtccaagataggcgatga
taccgcaccgtcttggatcgcagtaagattaaatttgcagttcaagatgggcgattgtac
cgcaccatcttggattgcagtagaattaacacaaataaatactaggttagtaatcaatct
ctacaccaaacaagtaatcaaagatgtatgtaaccgttagttggagaactatgagcaggc
atggagcaaacaactcgtcgcgagggtacacggcgcagttgaggcagaggaagaagatga
acagtaaaaaccttaaaggaaacattttttttttcttctttcgttcattcggcgaagaga
gatgagagaataaatatatttagagactcgtgctgataacgtgttataaaagggttaaag
tttgagagataaccttttaagtggtaggtgcaaggtagatgtaaaatgccacacaaaaac
tatagcacagacaaatattaaaaggcagaggaatatatgatgttattgatatttctctct
tgtatttcttcttcatctcatttctgttacatgcggagtgctctatttatagagcaattc
gaactgatgcagttaatgcatcttgaaatttaaaacgttcctctgacattttcattcagc
ataggcattgaaaactttgcccatgcagatgactttagctttgtgggcattcattgccaa
cagaagtttgagaagacttttcaaca
>AJSU01002028.1_20216_25371
tgttgaattgtaatcttgtcttggcccaaagataattgatccggcccatacacaaagaaa
gatccatgcacatgctagagaattctagcaaagttcaagttggtggaagagtctagaaga
atggtgaggattccaccaatatacaagattagtgtagataattctagcttaggaaggtaa
tggaattatctagatatctctagcatgatgttttcatgcttctccaaggttccatccatg
cctataaaatgagaaggcatccacaccatttgtaacaaccaagagagcaagtagcaagaa
gtgagagtgtcaagtaagaaataagaagaagcaacaaagcttctaagagtgtttgagtgt
ttccttttgtactaagtttgtgagtgaataaaaccttgtgtaatactttgagaattcttt
ctttctcttgcctatcaattccgctgcgttacattcttctttgtgagataaacatctcca
aagtagtgaagcatttttaaaccccaacaaagtggtaccagagctatggctagcaatgct
atggcagccttccaagttccagtgctcgatagcaacaacttcgataattggagtatcaaa
atgaaggcccttttgggtgcacacgatgtctgggaagtcgtggagaaaggctacactgag
ccagaagatgaagctactctgtctcaaccccagaaggagagtttgaaagattcaagaaag
agagacaagaaggctctctacctcatctaccaagcattagatgacaatggctttgagaag
gtctcgagtgcaacctctgccaagcaagcatgggagaagcttcaaacctcttacaaagga
gccgaacaagtgaaaaaggttcgtcttcaagtattaagaggtgagttcgaatctctacaa
atgaaagggtctgaatcaatctctgattatttctcaagagtcttagccgtttccaatcaa
ttaaaaagaaacggagaaaagttagaagatgttagaattatggagaagatactacgctcg
ttggaccccaagttcgagcacattatcgtgacgattgaagaaactaaaaacttggaagaa
attagtatagagcaattaatgggttcactacaagcatatgaagagaaacataagaagagg
caagggaatgatgagcagctccttaagacgcatgttcagccaaagaagaaagaagaaagc
ttcgacaacgagagaagccgatacggaagaagtcgtggtcgaggtcgcggacgtggatat
gggcgtggatgtggttggaacttacacaaccatagcaactacgaaagaggagaaagctca
acaaaaggtcgcggaagaggacgctcaaactcgaggtatgaaaaatctcatgttcaatgc
tataattgtcaaaagtttgggcattatgcttgggaatgtagagctccaaacagcagactt
gatgagaaggtcaattatgtgaaagaagagaaagaagagaatggtgttgtgctactagca
tgcaagaacaatgatggagaccaagactatacatggtaccttgacaccggcgctagcaac
cacatgtgcggaagaagaagcatcttcgtagagctcaatgaatcagtgagtggcaacgtt
tcttttggagatgaatccaaaatacccgtaaaaggaaaaggtaacatccttattcccttg
gaaaatggcggtcaccaattaatttcgaatgtctactacgtgcccaatatgaaaagcaat
attttgagtttgggtcaactcttagaaaaaggttatgattttcatacgaaaaattatatc
ctttttcttagagatgacaaaggaagattaattgccaaggcgaaaatgtcaaagaatagg
atgtttcccatgaacattcaaaacgatgttgcaaagtgtctcaagatatgttacaaagac
atatcttggctttggcatcttcgttttgggcatcttaactttgggggactggagttatta
tccaagaaggagatggtgagaggcttaccgtgtatcagccaccctgatcaagtttgcgaa
ggatgtttacttgggaaacagttcaggaaaagctttccaaaggagtcgaccacaagagcc
cagaagccactcgagctcattcacaccgatgtgtgcggtccaataaaaccaagctctttg
ggtaaaaataattatttccttctcttcattgatgatttttcaagaaaaacctgggtgtat
ttcttgaagcagaaatcagaagtctttggagcattcaagaagttcaaagccgctgtagaa
aaggagagtggttgcaagatcaaagccatgagatctgatcgaggaggagaattcacttcg
aaggaatttcaagagttttgtgaagcaaatggaattcgtcgacctttgacagttccaaga
tctcctcaacaaaatggagtggcagaaagaaaaaatcgaaccatcctcgacatggctcga
agcatgctcaaaagcaagaaattgcctaaggaattgtgggcagaagttgtagcatgtgct
gtctacctatccaatcggtctccaacaaggagtgtgtggggaaaaactccgcaagaagca
tggagtggaagaaaaccaggtatttctcatctaagagtttttggaagcatagcccatgta
cacgtaccagacgagaggagaaccaaactcgacgacaaaagtgagaagttcatcttcatc
ggctatgacaccaattcaaaaggctataagctgtataatccaaacaatgggaagacggtg
atcagtcgagacgtgatgttcgatgaagaaggagaatgggattttggcccgcatgcaggt
gatcttcacttctttcctcaatttgaagaagataatgaacaagggatgatggagcaagca
agagaggttcaacaagaatccactactccacctgcttcaccaacatcaaccaatcatggt
aattcatcagcatcagcattgtcaagtgggagtctaaatgaaagagaagtaccacgcaca
agaagtatacgagatctttatgaggtagctgaaagacttgataatcctacacttttctgt
ctctttgctgattgtgaaccagtcgacttccaagaagcagtgcaagatactaagtggagg
aaagcaatggatgaagaaattgaagcaatccagaagaatgatacatgggaactcgctatt
cttccgaaaggacacaaagccatcggagtcaagtgggtgtacaagacaaagaaaaatgcc
aatggagaggtcgaaagatacaaggcaagactagtggcgaaaggctatagtcaaagagcc
ggaatcgactatgatgaggtattcgcacccgttgctcggttggaaactatacgattacta
atttctttggcagctcaaaacagttggaagattcaacaaatggatgtgaagtccgccttc
ctaaatggagtccttgaagaagaagtctacattcagcaaccgtcaggctatgagatcaaa
gggcatgaagacaaagttctgaagctgaagaaagccctctatgggttaaaacaagcgcca
cgagcatggaatagtcgcatcgacaagtactttcaggaaaacaacttcatcaagtgccct
catgaacatgctctctacgccaaagtcaaagatggagatattttgattgtgtgcttatat
gtggatgatttaatcttcaccgggagtaatccaagcatgtttgaagagttcaagagagtg
atgaccaaagaatttgagatgactgacatcgggttgatggcatattacctaggcattgaa
gtcaagcagaacgaagaaggaattttcatctcccaagaaagctacacaaaggagatactg
aaaaagttcaaaatggacgactgcaagcccgtgagcacgccaatggagtgcggagtcaaa
ctaaccaagtatgacaaaggagaaagcgtagatccaacatttttcaaaagtctagttgga
agcttgcgctacttgacttgcacaagaccagatattctctatgctgtcggattaatcagt
cgccacatggagaatcccacaactacacatttgaaaacggccaaaagaattcttcgatac
cttaaaggtactgttaactttggcttgttttattcaagttctgataactacaaacttgtt
ggatatagcgacagtgattgggcaggagattccgacgatagaaaaagcactactggattt
gtgttcttcatgggagacactgcattcacatggatgtcgaagaagcaaccgattgtcact
ctctctacctgcgaagctgaatatgtagctactacttcatgtgtctgccatgcaatctgg
ctgagaaacttgctgaaagaattaagaatgcgacaagaagagccaacaaagatctatgtc
gacaacaagtctgcaatagctctagcaaagaatccagtattccatgacaggagcaaacac
atagatacccgttatcatttcttaagagagtgcattgcaagaaaggatgtgcaagtggaa
tacgtgaagtctcaagaccaagttgccgacatattcaccaagccactcaaacaagaagac
tttgtcagactaagaaactcaattggcgtcacaagacaagattaaggggggatgttgaat
tgtaatcttgtcttggcccaaagataatgttgaattgtaatcttgtcttggcccaaagat
aattgatccggcccatacacaaagaaagatccatgcacatgctagagaattctagcaaag
ttcaagttggtggaagagtctagaagaatggtgaggattccaccaatatacaagattagt
gtagataattctagcttaggaaggtaatggaattatctagatatctctagcatgatgttt
tcatgcttctccaaggttccatccatgcctataaaatgagaaggcatccacaccatttgt
aacaaccaagagagcaagtagcaagaagtgagagtgtcaagtaagaaataagaagaagca
acaaagcttctaagagtgtttgagtgtttccttttgtactaagtttgtgagtgaataaaa
ccttgtgtaatactttgagaattctttctttctcttgcctatcaattccgctgcgttaca
ttcttctttgtgagataaacatctccaaagtagtgaagcatttttaaaccccaaca
>AJSU01002071.1_5920_10904
tgttgagtgctctatgcaattaatcaatgtcacaaatgttaggtatggttgagtggaaaa
attaggtgcaattaatgggttttgtgtggtagtaaataatcttagtttaattaagtgtgt
ggtgtagctttcatttggtttgctataaatacccaagtccccaagcattgtatatcatcc
aaggaaaaacaaagcctagagctaaataagaaaagttttgctaattagtttgttttgtga
gctttctttaagagtgtgctctattttcttcttcttgggatcattagagttatcttggat
actcttcttattcaacaattggtatctagagccaagtcggtcagggatcgttcttggtag
agcattggttgtaaagtctcttgaaatttcgagtatgctctgtggttgcagttttgactg
atcttccacatcagaaaaaatttcttgagattattgctggggttatcacaaaccttgaga
gggagcttctttgtgtcgagagtagtgtattactctgcacggtagtcactcaagcttgtt
cggcgtagtcaaagtcttgccgatacgatgggtgatcttcaagtttttggaggaatcaag
aagctcaacaatcaaaactataacacgtgggcaacgtgtatagagtcttacctttaaggt
caagacttgtgggaggttgtcggtggtagtgaagctacacaaccggcagcggaagatgct
aacggcgtcttgcgaaagtggaaaattaaagcaggcaagtcaatgtttgctttaaagacc
acaatagaagaagaaatgttggagcacattcgggatgctaaaacgccaaaggaagcatga
gacacttttgttacactcttttcgaagaggaacgatacaaagttgcaacttctcgagaat
gagctgctatcgatggtacaacgcgacatgacgattgcccagtactttcacaaggtgaag
tcgatatgccgtgaaatttcagaattagatccagcagctcctattggggaaaccaggatg
aagagaataattatccatggtttgagacccgaatatcgagggttcattgccgctatacaa
ggatggccgacacaaccatcgcttgttgagtttgaaaatttgcttgcaggtcaagaagct
atggccaagcaaatgcgaggagtctcactgaagagtgaagaggaagcgctctacaccaac
aaaagcaaaggcaccttcaagcagtacactggtagtggatctaaaaaggatggagaaaag
gtgcaaagtcaccgagaaaatggaggctctcgtccagggagagcttggaagaatcgcggt
aatagtaaaaagtttagtggcaagtgttacaactgcgggaagatgagccacatggtgaaa
gattgttggaccaagaaagagcctgttgaaagtaatactgctactttcagttcgaaggag
aatagtgaagatggctgggatgctgaagcattattcgctacggaggaagaagaagaatta
gccctcacggtaacaacaccagaacgcattgactacaaaaatgattggattgtagattcg
ggctgctcaaatcatatgacgggtgataaacagaagctgcaaaatctatctgaatacaag
ggaggtcgtgtggtggtgacagccgacaacacaaggttaccgatagctcacatcggtaag
acaatagttaagcctcgatataattctaaccaggtgccacttcaagatgtttatcatgtc
ccaggaatgaagaaaaatttgctatctgtggctcaattgacatcatcaggccaccatgtc
ttgttcggtccacgagatgtgaaggtgtatcgtgacctcaaaatctcagaaacaccaaca
atggaggggcgacgattggagtcagtctatgtaatgtcagcagaatctgcatatgtagac
aggacaaggaaaaatgagacatcagatctatggcacatgcggttaggtcacgttagctat
tccaagctaagtgtgatggtgaaaaagtcgatgcttaaggggcttcctcaactagacgtg
cgaatagacacagtatgtgcaggatgccagtatggtaaagcacaccaattgccatatgag
gaatcgaagtttaaagcaaaaaaaccattagagttagttcactctgatgtgttcggacca
gttaagcaactgtccgttggtggtatgcggtacatggtaacattcattgatgacttctca
aggtatgtgtgggtcttctttatgaaagaaaaatctgacacattctcaaagtttaaagag
ttcagagacagccgaaggagaagtgggaaagaagatctgttgcctgcgcacagataacgg
gggagaatatagctcaagtgagttctctcaatacctaagggaatgtcgaatacgtcatca
gtacacttgtgccaacacaccacaacaaaatggtgtagctgagagaaagaaccggcatct
tgcagaattctgtcgaagtatgctacatgcaaagaacgtaccaggaaggttttgggctga
agcaatgagcactgcagcctttgtgatcaacagacttcctcaaccaaggttaagatttgt
ttctccctttgagaatctgtggaacatgaaacctacagttagctattttcgagtatttgg
ctgtgtatgttatgtatttgttcctgatcatttacgaagcaaatttgacaagaaagctgt
tagatgtatctttgtgggatacgacagccagagaaaggggtggaaatgttgtgatccaac
aagtggaaggtgctacacttcacgagatgtggtgtttgatgaagcgtcttcttggtggtc
atcagagaaggaggtgctaccagactctagagaatttggagaaaagctgcaacagaagat
gagggagcatactatccaactccaaccaagttcggatgaatcaggagatccaaatgacga
tgatgtcaaacaaagagtgactcagaatccttggcaaactggcatgtatcaacaaccaga
cgaagaagatgggcctagtgtaccggaagaatcaactccacaatctcaactccgaaggtc
aacaagggcacggagaccaaatcccaaatacgccaatgcagccataattgaagaagcaac
agaacctgagatgttcgaagaagcatcacagagttctgagtggatgacagttatgaaaga
agagcttgatgcacttgagcaaaatcaaacttgggatctggtaccaaagccaagagatgt
caaacccatatcctgtaagtgggtttacaagataaagcgtcgtccagatgggttaatcga
gaggtacaaggaacgactagtagctcgtggtttttctcaacagtacggactagactatga
tgaaacgtttagtccaatggcaaaacttacaacagtacgagtcctacttgcacttgcagc
taaaaaagattggaatctataccaaatggatgtgaagaatgctttcttgcatggagagtt
agatcgagagatctacatgatgcagccaatgggctttaaaagcgaagctcatcctgagta
cgtgtgcaagttaaggaaagcactctacggtttgaaacaagcaccaagagcgtggtacgg
taagattgcagagtttctaacacaaagtggttatttagtaacacctgcagattccagctt
gtttgtcaaagccaatgaaggaaagctagctatcgtgctagtgtatgtggatgacttgat
cataaccggtgatgatgaggcaaaaattcttcggacgaaggagaatttatcagtccgttt
ccagatgaaggaacttggccaactcaagcacttccttggtctagagattgatcgcacaca
agaaggaatatttctctgtcagcaaaaatattccaaagatttattgaagaagtttggaat
gctcgaatgcaagccaattttgacaccgatggaaccaaacgccaaaatgtgtgcacataa
aggaaaagatttggaagatgcgacaatgtatcgacaattggtaggtagtctgatctactt
aaccttgactcgacctgacatttcttatgcagttggtgtgatgagtcggtacatgcaaaa
tccaaagaggcctcatttggaagcagttcaacgaatactaagatatgtgaagagtacaat
tgactatggtcttttgtacaagaaaggtgaagactgcaagttagttggttactgtgatgc
tgactatgcgggagatcatgacaccaggagatcaacaactgggtatgtgtttaagcttgg
ttctggaaccatctcttggtgtagcaagagcagccaacggtatctttgtcaaccacagaa
gcagagtatagagcagcagcaatggcagctcaagagaatgcatggctggtacagttgatg
agtgatctacatcaaccagtagattatccagtaccattgtactgtgataaccaatcggcc
attcgcttggcggaaaatccagtctttcatgcaagaactaaacatgtggaagtgcactac
cactttatcagataaaaggttctacaagaagagattgagatgagacaggtcaagacgaat
gatcaagttgcggacttgttcacaaaaagtttaagtacaagcaagctcgaaaattttcgc
tgtctgctcagcacagtgcaaagaatgagagttgacattgagggggagtgttgagtgctc
tatgcaattaatcaatgtcacaaatgttaggtatggttgagtggaaaaattaggtgcaat
taatgggttttgtgtggtagtaaataatcttagtttaattaagtgtgtggtgtagctttc
atttggtttgctataaatacccaagtccccaagcattgtatatcatccaaggaaaaacaa
agcctagagctaaataagaaaagctttgctaattagtttgttttgtgagctttctttaag
agtgtgctctattttcttcttattgggatcattagagttatcttggatactcttcttatt
caaca
>AJSU01002169.1_10263_16819
tgttataaaagggttaaagtttgagagataaccttttaagtggtaggtgcaaggtagatg
taaaatgccacacaaaactatagcacaggcagataataaaaaggcagaggaatagatgat
gttactgatatttctctcttgtttttcttcttcatctatcttctgttacatgcggagtgc
tctatttatagagcaactccgaactgatgcagttaatgcatcttgaaatttaaaacgcat
cctctgacactttcattcagcatgggcattgaaaactttgcccatgcagaagacttctgc
tttgtgggcattcattgccaactgacattgagacttttcaacactcccccttggatgccc
acatatcaacatgagttgcctcgttaaaatcttgcttggaaaaacccagtgggaaaaaaa
ccatagcgaaggaaaaagagtacaacttttcctggatcgttgatatagtgtcaagtatgc
ttatgttgcctcgttaaaaccttgataggaaaaacccagtgggaaaaatcctaatcaaag
gaaaaagagtacaacaagcatgtatcatggatactccccctgatatgtttctccccctga
ttccgcattctccaaatttagctgtttggtaagttgacgtaatccgatgccttgcactaa
cttctgaaatgtgcactttggtagagatttggtgaacaagtctgccaaattttcatttga
acggatttgtctgacttcaataactttaaccttctgaagctcatgagcactgaaaaactt
tggagatatgtgtttagtcttatcgcccttgatgaatccttccttcatttgggcaacaca
ggctgcattatcttcatggatgacagttggattgtctgtcttcgaattagaccacatgaa
ttccggatatgatggatcattgatcttaaccaagaacattcacgacttgcttcatgtaaa
gcaagtatttctgaatgatttgaagatgtagcaactaatgtttgcttggttgagtgccat
gagattgctgtatctccattcttaaacacatatccagtttgtgagcgggctttatgtgga
tcagagaggaagccagcatctgcatatccaacaaggacctggtcatctgtggagttcttt
gagtagaagagacccatgtctgttgtcccacgaaggtatcgcaatacatctttgataccc
ttccaacggcgaattgttggagcagagctataccttgctaacaaattaactgaaaaagct
atatttggtctagtacattgtgctaaatacaacaaagcacctactgcactcagatatggt
acttctggaccaaggaccagctcatcatcttcttttggacgaaatggatctttcttaatg
tccaaagaacgaacaaccattggcgtgcttagtggataagccttgtccataccaaatcgc
ttcagaattttttcaatgtaagctgattggtggaccaaaattccactagcacaatgctcg
atctgcaggccgagacaatattttgtttttccaaggtctttcatttcaaattcgcttttc
agatattcagcagttttattgagctcttcaggagtcccaactagattcatatcatcaaca
tatacggccactatagcgaatccagaattggatttcttaatgaacacacaagggcaaata
acattgttgatatacctttctttgatcaaatactcactgagacgattataccacattcgt
ccagattgtttcagaccatacaatgatcgccttaatttgatcgagagcatacctcgtggt
ttattacttgtttcaggcaacttaagtccttctgggactttcatatagatgtcagtatct
aattctccatatagatacgcagtgatgacatccataagtcgcatgtcaagtctttctgaa
accactaaacttattaagtaacagaacgtaattacgtccattacaggagagtatgtctcc
tcataatcaattccaggtctttgagaaaaaccttgtgcaacgagtcgtgctttgtatctt
gcgatctcgtttttctcattgcgtttccttgtgaatacccatttgtaacccacggggttt
acgctaggcggggtttggactactggtccaaaaacattccacttttccaatgaatttaat
tctgcctggattgcatctttccacttaggccaatcctgtctctgtttgcattcatcaaca
gagcggggctcaatatcatcacttaagatgatttcagtggctactgcaaatgcaaacata
tcatcaatgattatttcattctgatcccacaattaatttgtacatgcataatttatggag
atttctttgctttcatgtacttctgtctcttcagggacagatgtctcatcaaggacattt
tctttttctggaagtccagaattatgaattgtggatgtatcattcattttctcttcctga
atgacttcatttggattcagttgtgccctcgactttctctttcgaggagctgaatctttt
gaacctgggggtctaccaggcttcaggcgtgcaccagatgaatcatttgctgccacttta
ttttgtccaacagggacatcaattcttgcaggtgcatttgcagctggtatatatgatttt
gtcactttcatagcatcattaaatgcatctggcatttgattggcaatgctttgaagatga
atgatccttctcacttattttcacattgaatgttgcgaggatcaaaatgagacaaggtgg
gaacaacccatgtcagctctttccgttcttctggaacggtcttttctccccctaagaacg
ggaaaattgtctcatcaaagtgacaatcagcaaaacgagctgtaaacatatcacctgtca
agggttccagatatctaatgatagatggtgaatcaaaacccacgtaaattcccagtctac
gctgaggtcccattttagtgcgttgcagcggtgcaataggcacataaacagcacaaccaa
aaactcgtaaatgggaaatgtttggctgatgtccaaacacgagttgtactgaagagtatt
gatggttggctataggtctcaatcgaaccaatgatgcagcatgtaagatggcatgtcccc
atgcagagactggcaatttggttttcatgagcagagtgcgagttattaactgaagccgct
tgatcaatgcttctgctaaaccattttgagtatggacatgaggaacagggtgttcaacat
caatgcccaatgtcatgcaataatcatcaaaggtttgagacgtaaattcaccagcattat
caagtcggattgacttaatgggataatctgggaactgtgctcttaacttaattatttgag
caagtagtctcgcaaaggctacattccgagtagacaaaagacaaacatgtgaccatcggg
tagatgcatcaaccaaaaccataaaatatcgaaatggtccacatgatggttgaataggcc
cacaaatatccccttgaattctttgcagaaatgatggggattcagcatcaacctttagtt
gtgatggtctaattaccaacttcccttgagaacaagctttgcaagggttatcatttgagg
cagcaatgtgtctgctcactaatggatgtccattagagttggtaatgatcctacgcatca
tggtagatcctggatgactcagacggtcatgccaaagcatgtaaacctttgaatcaatga
acttctggttcatgacagtatgtgattcaattgtccttatgtatgtataatataatccac
tcgacataccacgcaacttctccaatatacgcttctgggtatcattggaggtaatgcata
gatactccacattttctgcactttttgtttcaatgtggtatccatttagacgtatgtctt
tgaaactcaacaaatttcgagtagatcgagtagcatacaatgcattatgtatggacaata
ttgttccatttgaaggaagatttgtgaaaaacatgttcatttaagcaacatcaatagcat
gcaattaacaattaaaggcggaatcatgcttgtacatcatatgattggttttagggcaca
tttccaacaccatttggtaacataatctgggcttgccctgaaccttgaattacatctgaa
ggtcctgatattgttgttacccctactcttgtaagttttaagcttgagaaatactttcga
tcacgaagtattgtatgtgtggttgcactgtctgcaagacaaatatctccgccatttctc
atgttctgagaataaccacaatttttatccatgctctctgaataagagaatcagagttaa
aagcaagttataacaagaaatttacatgccacttttattgaatctgaaaatactacaagt
tcagcataataaaagtacattaatgattcaatcggaccggtatatttcatttcccctttc
cacaatatagtctgaaacatctagatgagttgtgttcaactgccctgataagtcaaacac
tggatcaggtatatccattggtctagcctggtcaagaaagttagtctcgacacccttctc
cttgagagaggcttgatacagatccactagatgttttggggtacgacaagtacgcgccca
atgcccattgccaccacacctatggcaggctccttcagagtttctaggagcattgttcat
atgagctttgcctttgtggcgattcacatttttgaagctcgggcctgaattattcctggg
aacctagttatgaaactgaactccatggttcttgcctttcctattccatcgacctcgctt
gtggccacgtcctcgtttatgattatcaccaccagaggatgtggcgttcactccgaggga
agtagcattcacttctggaaatggtgcagatccagtaggtcgggaatgatggtttttcat
caggagctcatcattctgttcagctactaagagcacagatatcagctggttatactcagt
gtagcctcgcgctctatactactgctgcaggagcacgttggaggcatgaaatgtgctgag
agtcttttccagcatatgctcctcagtaataatatccccacagagcttcatctgagaggt
aattctgaacaatgcagaattgtattctgccactgacttgaagtcttgaatcctcagatg
agtccactcatagcgggcccttggaagaatcaccgttgtctggtgattgtatctgcttct
caaggcattccagagagctaacggatcttcaaccgttaagtactcgctctttagcgcctc
atcaagatggcggcgaatgaaaatcatggcctttgcccgatcttgagaggatgagttgct
ctcttccctgatggtatctccaagattccctgcttccagatggatcttggtatccagtac
ccaggtcaggtaattcttcccggtaatatccagggcagcaaattcaagcttcgccaagtt
cgccattttcttttctgaaagaaaatgagatgtgtaagaacttgcaataatatgtattcc
tggaggaatatgatgttagaacttctagttcttacaaatttttcattttgatcttcaggc
caaaatgataagcactcgaaacttctggctcgagattttcagggtgaatgaggagggcga
ttgtaccgcaccattctcattgaaataatgtaatatagaatgggcgattattccgcacca
ctcaagtaacaggaaatttaaatatgcagagcagcgtgggcgattataccgcaccacata
aaattgcaatgaaattaaacagcaggtaaattcgaatatgcagggtagggtgtgcgatta
taccgctccacctaaaaattgcagtaaacttaaatctgcagtccaagataggcgatgata
ccacattgtcttggatcgcagtaagattaaatttgcagttcaagatgggcgattgtaccg
caccatcttggattgcagtagaattaacacaaataaatactgggttagtaatcaatctct
acaccaaacaagtaatcaaagatgtatgtaactgttagttggagaactatgagcaagcat
ggagcaaacaactcgtcgcgagggtacacggcgcagttgaggcagaggaagaagatgaac
agtaaaaaccttaaaggaaacattttttttctttcgttcgttcggcgaagagagatgaga
gaataattatatttagagactcgtgctgataacgtgttataaaagggttaaagtttgaaa
gataaccttttaagtggtaggtgcaaggtagatgtaaaatgccacacaaaactatagcac
agacagataataaaaaggcagaggaatagatgatgttactgatatttctctcttgttttt
cttcttcatctatcttctgttacatgcggagtgctctatttatagagcaactccgaactg
atgcagttaatgcatcttgaaatttaaaacgcatcctctgacactttcattcagcatggg
cattgaaaactttgcccatgcagaagacttctgctttgtgggcattcattgccaactgac
attgagacttttcaaca
>AJSU01002174.1_39531_44838
tgttgagatgtaagctgcatacaagcttagtgtcgaactgcagatgacaatcctgcagaa
agaagtgaagagaactctgatatcgaagaagtgaagaacttgctatttttagcaagtagc
cgtttggtttaaaatgtgcaacggctaagtttctgtttttagaactcttacagctgggtt
cttatctggttttttaactgtactgtgttctccatcttcttccaagtggatggatgatat
cctccaaggtcaattaatgactggagaagaggtcctaggttcctagattataggttctgt
tttgtgatctgaaaaagtctgatatagtccttgtaaggttttatgtttttcggttgtaat
gaatagaacacagactcttgatttaccaactctctctctctcttgaaaaacttcagtttt
ctaaaaagtctatgattcaagattcaatctttaacgaagattaatcaaaaatacaatgcc
tggtaccatttcaaacatggtatcagagcttctggtctgattccgaagaagggagtaaag
ctgtgagtgaggttcctcctaaaaaaaaaatcccagaagggataaaggtggttcctttat
tggttgtttcactgatactcactaaggaaaatggtgggatcaggttcttccagtggagac
ttacgaactccacagttcgatggtgcaaactatgatttttgggctgtcaagatggaaact
atcctcatagcgcatgatctatgggatgtagtggaactcggtgtacaagctcagcagatt
tctgaagaggaagaaggttctggagaggaggatagtgaggctgagcatattccagtggaa
ccaccaaccatctccagagaggacagaatcaaaaacgccaaggcgttgagtcttatacaa
ggagctataacagatgagctctttcctcgtatcagaaatgagaagactgcaaaaggggct
tggaacattctgagaagagagttcagaggagataaaaaggtaagagctgtgaaacttcaa
gctgttagggctgattttgaatatatgagaatgacagatagtgaaaacctagatgactat
ttgggtaggttttttggaattgtgaataatctgaagtctcttggtgaagatgtgactgaa
caaagaattgtgcagaaattattgatgagtctaagtaggaggtataaatccattgtgtct
attattgaggagactcgagatctggatgttattagagtggaagaagttattgcatctgtc
aaagtatatgataaaagggaagacttacatgatgaaagggatagattgacaggaactgag
agggcttttagtagtctgagagttggaaacaatcaggtcactggcacttacaaaggttct
cagagtaggccaaatcaaaagtggcagggacaaaacaagaagggatcaaactggtctccg
agtggaagctggagcaacaatccaggaggaaattggaacaacagatttaattcacagaac
aagcaagggggcagtagtcaaagttctgtgaaaccacagtgtcaagtgtgccagaaattt
cattttggtgtgtgcagatacaaaggaaaaccaaaatgtggaaagtgcaatcgttttggt
catattgcaaaggactgtgatggtcaaaaacaagttgctcactgtgcaaaggaagaagaa
gtaactacaggaaccatgttttatgcctgtcactcatcaactgtgcaagatagatgtgtg
tggtttgtggacagtgcttgcagcaaccacatgacatcacaagagtctaccttgataaat
cttgacagatctgtgacttgtaaagttaaaatgggcactggtgaccttgtacaagcaact
ggaaaaggcactttagtggttgaaactcagcgtgggaaaagatatataaatgaagttttg
ctggttcctggtttggatgaaaacttactaagtgtaggtcaaatgatggagcatggctac
tatgtcctatttgggggtaatatggcagtgatctttgatgacaacagtcttaataatgtt
gtggcaaaggtgattatggcaggaaatcgatgtttccctctctcactggaatccataact
cctgcagcaaggaaagcttctatggttgaggattcatggatatggcacagaagacttgga
catttgaactttaacagtatgaagaagatgcagcagaaggaaatggtgtttggactacct
gttctgacagaaatgagagatgtgtgtgaaggttgtgtatcaggcaagcatcacacagaa
tcctttgacaaaggaaaagcttggagagcaagctgcccactagaattggtgcatacagat
ttgtgtggacctatgcaaaatgagtccattggaggaaatagatacttcatcacattcatt
gatgatttctcaagaatgtgctgggtatactttctcagaaacaaatctgacaccttcaat
gtgttcaagaaattcaaagtttttgttgaactgcaaagtggattcagtttaaagaagcta
aggagtgatagaggtggtgaatacacctcaaatgagtttctagattactgtgcaagcatg
ggaatggagaggcaactgactattgcctactctcctcagcagaatggagttgctgagaga
aagaatagatcgattggtgaaatggcaaggtctatgatgtttgagaaaggaatgcctata
gagttctgggcagaagctgtaagcacagcagtataccttcaaaatagatgttttacaaca
tctgttctagacaaaactccttttgaagcattcacaggtagaaaacctggaatcaaacac
ctgaaagtctttggttgtgtatgctatactcatgtttcttcacacctgagacacaagttt
gatgagaagtccagaaaaggagtgttcatgggatatgggagctgtgaaaaaggatataga
gtatatgatctgcgatctaaaaagatagtactctcaagaagtgtaatcttcaatgaaaaa
cagtcatggaattggaaaaatgatcaagtggagcctacttcaactcacttcaatcttgaa
gggtttgattatgaagaagaaggtagagaggaacaaactgatgatttccagaataacagt
gctggaagttcttattcaaacactgttgttcatgagtcagttgaggagaatggtggaaat
cacagtcaaggctccacaccaagctccactccagtgaaattgaaaactctagaagatata
tatgcaaggtgtcacatgtgcattatagaacctgagacttattcagaagcagcaagtgat
ttagcttggcaagaagctatgaatgcagaattggaaatgattgagaaaaacaacacttgg
gaacttgttgagagacctgctgataaacctgttataggtgtgaaatgggtgtttaaaaca
aaattaaatctggatggaacagtgcaaaaacacaaagccagacttgtagcaaaggggtat
gcacagaaaccaggaattgactacaatgaaacttttgcacctgtggcaaggttagacaca
attcgaactctcattgccttagcagcacaaaagggatggaagttgtttcaactggatgtt
aaatctgcgtttctgaatggtgtgcttgatgaagaagtgtatgttgagcagcctgaaggt
tttgagttgggaaatgcaggtcacaaagtctacaggttaaggaaggctttatatggactt
aaacaggcacctagagcctggtacagtgagattgatgcttatctctctctgtgtaaattc
aaaagaagtacaagtgaagccactctatatacaagatctgatgaggaaggaggattgata
attgtctcaatatatgttgatgacattatctatactggaagcagtgacaagatgatttgt
gagttcaaaagggagatgatgcagaaatatgaaatgtcagatcttggtctcctacatcac
ttccttggtatggggatattacaaactgatcaaggtgtattcattcatcaaagtaagtat
gccaaatctctacttgagaaatttggtcttgaagattgcaaacctgtgtccattccctta
tctactggtgaaaaacttaaaaaggtggatgggagtgagttggcagatgaagggctttac
aggaaaatagttggaagcttgctgtacttaacagcaactagacctgaccttatgtatgct
gctagtttgttatcaaggtttatgaatggaccaactaagaagcatctgggagtggcaaga
agggtactgagatatgtgcaagggaccctaaactatggaattgaatatgtgaaagacaag
tctgcaatccttgttggtttctgtgatgcagattgggcaggtagtgaagatgatagcaga
agcacttctggctatgccttcagttttggcagtggggtattttcttgggcctctgtgaaa
caaaacacagttgcactgtcaacagctgaagctgagtatgtttcagcagctgaggcaact
gcacagtcaatttggttgagatttgttcttgatgactttggggaaatgcaaactgaggca
acacctttattttgtgacaacatgtcagcaatctctatggtcagaaaccctgtatttcat
cagagaactagacatataaacaggcgatatcatttcataagggaagctctgcaagaaggg
atgatcaatgtacagttctgcagaagtgaagaacaacttgcagacatatttacaaaagcc
ttgccaaaagatagatttaatcagttgagattgagacttggagtgaagccagtaagcagc
ttaggagaggctgttgagatgtaagctgcatacaagcttagtgtcgaactgcagatgaca
atcctgcagaaagaagtgaagagaactctgatatcgaagaagtgaagaacttgctatttt
tagcaagtagccgtttggtttaaaatgtgcaacggctaagtttctgtttttagaactctt
acagctgggttcttatctggttttttaactgtactgtgttctccatcttcttccaagtgg
atggatgatatcctccaaggtcaattaatgactggagaagaggtcctaggttcctagatt
ataggttctgttttgtgatctgaaaaagtctgatatagtccttgtaaggttttatgtttt
tcggttgtaatgaatagaacacagactcttgatttaccaactctctctctctcttgaaaa
acttcagttttctaaaaagtctatgattcaagattcaatctttaacgaagattaatcaaa
aatacaatgcctggtaccatttcaaaca
>AJSU01002207.1_21938_26991
tgttgggggtttaaaaatgcttcactacttggagaggtttatctcacaaagaaaaatgta
acgcagcggaattgataggcaagagaaagaaagaattctcaaagtattacacaaggtttt
tattcactcacaaacttagtacaagaggaaacactcaaacactcttagaagctttgttgc
ttcttcttacttcttacttgacactctcacttcttgctacttgctctcttggttgttaca
aatggtgtggatgccttctccttttataggcatggatgaaaccttggagaagcatgaaaa
cattatgctagagatatctagataattccactaccttcctaagctagaattatctacact
aatcttgtatgttggtggaatcctcaccattcttctagactcttccaccaacttgaactt
tgctagaattctctagcatgtgcatggatctttctttgtgtatgggccggatcaattatc
tttaggccaagacaagattacaattcaacatccccccttaatcttgtcttgtgacgccaa
ttgagtttcttagtctgacaaagtcttcttgtttgagtggcttggtgaatatgtcggcaa
cttggtcttgagacttcacgtattccacttgcacatcctttcttgcaatgcactctctta
agaaatgataacgggtatctatgtgtttgctcctgtcatggaatactggattctttgcta
gagctattgcagacttgttgtcgacatagatctttgttggctcttcttgttgcattctta
attctttcagcaagtttctcagccagattgcatggcagacacatgaagtagcagctacat
attcagcttcgcaggtagagagagtgacaatcggttgcttcttcgacatccatgtgaatg
cagtgtctcccatgaagaacacaaatccagtagtgctttttctatcgtcggaatctcctg
cccaatcactgtcgctatatccagcaagtttgtagttatcagaacttgaataaaacaagc
caaagttaacagtacctttgaggtatcgaagaattcttttggccgttttcaaatgtgtag
ttgtgggattctccatgtggcgactgattaatccgacagcatagagaatatctggtcttg
tgcaagtcaagtagcataagcttccaactagacttttgaaaaatgttggttctacgcttt
ctcctttatcatacttggttagtttgactccgcactccattggcgtgctcacgggcttgc
agttgtccattttgaactttttcagtatcttctttgtgtagctttcttgggagatgaaaa
ttccttcttcgttctgcttgacttcaatgcctaggtaatatgccatcaacccgatgtcgg
tcatctcaaattctttggtcatcactctcttgaactcttcaaacatgcttggattactcc
cggtgaagattagatcatccacatataagcacacaatcaaaatatcttcatctttgactt
tgatgtagagagcatgttcatgagggcacttgatgaagttgttttcctgaaagtacttgt
cgatgcgactattccatgctcgtggcgcttgttttaacccatagagggctttcttcagct
tcagaactttgtcttcatgccctttgatctcatagcctgacggttgctgaatgtagactt
cttcttcaagaactccatttaggaaggcggacttcacatccatttgttgaatcttccaac
tgttttgagttgccaaagaaattagtaatcgtatagtttccaaccgagcaacgggtgcga
atacctcatcatagtcgattccggctctttgactatagcctttcgccactagtcttgcct
tgtatctttcgacctttccattggcatttttctttgtcttgtacacccacttgactccga
tggctttgtgtcctttcggaagaatagcgagttcccatgtatcattcttctggattgctt
caatttcttcatccattgctttcctccacttagtatcttgcactgcttcttggaagtcga
ctggttcacaatcagcaaagagacagaaaagtgtaggattatcaagtctttcagctacct
cataaagatctcgtatacttcttgtgcgtggtacttctctttcatttagactcccacttg
acaatgctgatgctgatgaattaccatgattggttgatgttggtgaagcaggtggagtaa
tggattcttgttgaacctctcttgcttgctccatcatctcttgttcattatcttcttcaa
attgaggaaagaagtgaagatcacctgcatgcgggctaaaatcccattctccttcttcat
cgaacatcacgtctcgactaatcaccgtcttcccattatttggattatacagcttatagc
cttttgaattggtgtcatagccaatgaagatgaacttctcacttttgtcgtcgagtttgg
ttctcctctcgtctggtacatgtacatgggctatgcttccaaaaactcttagatgagaaa
tacctggttttcttccactccatgcttcttgcggagtttttccccacacactccttgttg
gagaccgattggataggtagacagcacatgctacagcttctgcccacaattccttaggca
atttcttacttttgagcatgcttcgagccatgtcgaggatggttcgattttttctttctg
ccactccattttgttgaggggatcttggaactatcaaaggttgacgaattccatttgctt
cacaaaactcttgaaattccttcgaagtgaattctcctcctcgatcagatctcatggctt
tgatcttgcaaccactctccttttctacagtggctttgaacttcttgaatgctccaaaga
cttctgatttctgattcaagaaatacacccaggtttttcttgaaaaatcatcaacgaaga
gaaggaaataattattattacccaaagagcttggttttattggaccacacacatcggtgt
gaatgagctcgagtggcttctgggctcttgtggtcgactcctttggaaagcttttcctga
actgtttcccaagtaaacatccttcacaaacttgatcagggtggctgatgcacggtaagc
ctctcaccatctccttcttggataataactccagtcccccaaagttaagatgcccaaaac
gaagatgccaaagccaagatatgtctttgtaacatatcttgagacactttgcaacatcgt
tttgaatgttcatgggaaacatcctattctttgacattttcgccttggcaattaatcttc
ctttgtcatctctaagaaaaaggatataatttttcgtatgaaaatcataacctttttcta
agagttgacccaaactcaaaatgttgcttttcatattgggcacatagtaaacatttgaaa
ttaattggtgaccgccattttccaagggaataaggatgttaccttttccttttacaggta
ttttggattcatctccaaaagaaacgttgccactcactgattcattgagctctacgaaga
tgcttcttcttccgcacatgtggttgctagcgccggtgtcaaggtaccatgtatagtctt
ggtctccatcatcaagtctgctgtttggagctctacattcccaagcataatgcccaaact
tttgacaattatagcattgaacttgagatttttcataccttgagtttgagcgtcctcttc
cgcgaccttttgttgagctttctcctctttcgtagttgctatggttgttgaagttccaac
cacatccacgcccatgtccacgtccgcgacctcgaccacgacttcttccgtaacggcttc
tctcgttgtcgaagctttcttctttcttctttggctgaacatgcgtcttaaggagctgct
catcattcccttgcctcttcttatgtttctcttcatatgcttgtagcgaacccattaatt
gctctatactaatttcttccaagtttttagtttcttcaatcgtcacgacaatgtgctcga
acttggggtccaacgagcgtagtatcttctccataattctaacatcttctaacttttctc
cgtttctttttaattgattggaaacggctaagactcttgagaaataatcagagattgatt
cagaccctttcatttgtagagattcgaactcacctcttaatacttgaagacgaacctttt
tcacttgttcggctcctttgtaagaggtttgaagcttctcccatgcttgcttggcagagg
ttgcactcgagaccttctcaaagccattgtcatctaatgcttggtagatgaggtagagag
ccttcttgtctctctttcttgaatctttcaaactctccttctggggttgagacagagtag
cttcatcttctggctcagtgtagcctttctccacgacttcccagacatcgtgtgcaccca
aaagggccttcattttgatactccaattatcgaagttgttgttgtcgagcactggaactt
ggaaggctgccatagcattgctagccatagctctggtaccactttgttgggggtttaaaa
atgcttcactacttggagaagtttatctcacaaagaaaaatgtaacgcagcggaattgat
aggcaagagaaagaaagaattctcaaagtattacacaaggtttttattcactcacaaact
tagtacaagaggaaacactcaaacactcttagaagctttgttgcttcttcttacttctta
cttgacactctcacttcttgctacttgctctcttggttgttacaaatggtgtggatgcct
tctccttttataggcatggatggaaccttggagaagcatgaaaacattgtgctagagata
tctagataattccactaccttcctaagctagaattatctacactaatcttgtatgttggt
ggaatcctcaccattcttctaaactcttccaccaacttgaactttgctagaattctctag
catgtgcatggatatttctttgtgtatgggccggatcaattatctttgggccaagacaag
attacaattcaaca
>AJSU01002418.1_5626_12018
tgtaagcagtaatataaagaatcaaactgcaactgcctagcaaaccaacacgacactagg
attaccataaacatatacgcatcagcaacagaaagaccatcccgtgcagtgcaagaaacc
aacttacctggaggtatcgccattctgagatcaacagatgaagtcttctacttccaatac
tcgttaatgcttctctctaagtgaatagggttttagatctttcggaagccttagtgtgga
agcagggacttcaactatttatacagtcattcatcgatagagatctactcagtccagcct
attaacagaaggagtgttgatctctatctctaagagttttagtcccatcatgacttgata
tactagtgtatatcagataaggatcgaaactaggacagctgcaatacatgtaactccatg
actcttatcgcattagggctctcaaacttcctgtgtttcacataaccagttatgcgccac
acaagtagttcagttgtgatctcattgtcattcaaacaaggttttacatagttcagttgt
gatctcattgtcattcaaacaaggttttacattctcccacttgaatgtcaatgatatgcc
tcaacacaataagaatcacgatgatcattgagttcacaaacaaaatctgcaactgatcct
actcagtgacttgtcatttttaagaaaaatataggaccacagaaaacaaagcacgcattg
cttgcactttgcactctgtgatcacatacatatttatcatgaaaacactatgtcaccttt
acgagtcatgatgttgagaactgataatttgtaccgtcagatatcagttccacataacaa
actgaaatgattccagtaccaaagtagtttgtcaaagcataatcagctattcaaacaatt
caataataaataacaactgtcacaataacaataaagataacagcaataagacctacgtag
ttcatggagtgcttactcccactcattagcagaatcaaagagttctttcactcccatgtt
gaaaacatgtttcttgaatactcccactggtaaagcctttgtcatcgggtcagctaccat
taagcttgtgtggatgtactcaatttcgacagtctctttcttcacttcatctctcacttt
taagtacttaatatccatcaatctactagcatatgaccttttgttattctttgaaaagaa
aactgcagctttgttgtcacaatacaacttgaggggcctgtcaacattgtcaacgatttc
caatcctctcaccatgtttttgagccaaacagcttgttgagttgctgcatagcaccctat
aaactcagcttccatggttgaagatgcaatactcttctgttttgcacttttccacgatac
tgcaccattagccaacaggaaaatgtaaccatttgtcgattttctgtcgtccacacatcc
tgccaagtctgaatctgtgaatcccaccaactccagcttgtccacataactgtaagttaa
catgaaatctcttgttcttttaagatacctcagtacctttttcgctgcaacccaatgtgc
tgtaccaggatttgattgaaaccttcctagtacacttactgcaaaagccaggtccggtct
tgtgcatacttgggcatacataagactccctacaagagatgcatagggcttatccttcat
tccctccttctctaattcatttttgggacattgatcactgctcagtttgtctcctttgcc
aataggcaattcaccattcgaacacttgtccatattgaatcttttagtgactctgtcgat
gtactgcctttgggagagaccaagagacttcttagcacgatctctaacaatttctattcc
caaaacgaatcgagcttcccccaagtccttcatgtcaaagttttgaatgagcatactctt
agttgtctgtagtagagacatatcggagctagctaataatatatcgtccacatacaacac
taagaatataacctttgacccaagaactttcagataaatacactcatccattttgttttc
ttgaaaccctgaagctgccattacctgatcaaatttcttattccattgcctcgaggcttg
ttttaagccgtatatagacttattcaacttacaaaccatcgtttctttccccctttcaac
aaatccaggtgcttgttgcatgtatatatcttcttcaaggtctccattcagaaatgccgt
cttgacatccatttggtgaagctctaaatcaaagtgtgccgtgatagctaggattattct
catggaatctttggttgagacgggggaaaacgtttcattgtagtcaattccttccctttg
tgtgaagcccttcgctactagccttgctttgtgtttgtcaatgttgccttgtgagtcacg
ttttgtcttgaacacccacctgcaaccaatgatttttgttgttccagttggctgtggaac
tagactccacacattgtttttctccatagattccagttcttcatgcatggcttgtttcca
taacgttgatcgtgcacttgatattgcttgattgtaggacaagggatcatcttcatcacc
tatagtgtgttctgcctcatttagatatacgaaatcaggcaataatactgctttacgtac
tcgctgtgatttgcgaatattcgattccaaccttgtagtgactggagcatttatgagatc
ttcttcagttgtttgtacaggtgcatgtacttcactttcttggacatttgcacaggccat
gtgtccctcatttgctgtctcatcttcataggacatatgtaagctgctatgaagaggacg
tggctgcatgggaatactgagagtggatgcgtgctgatcaggcaactcactgtcaagtgg
gatttcttcaaaatctggggatagagctgctgagttactgtaatcagtctcatcctcatc
ttcaagaaatcgtgcattatgtgtttccatgaccctcgagtgactgttagggcaatagaa
tttataccctttagacttctcagaatatccaatgaattggcaactgatggttcttggatc
aagtttcttctctgttggattataaaatctggcctcggcattgcaaccccatacatgaaa
gtggttaaaactcggtttccttccagtccaagcttcgaatggaatcttgtccactgactt
gcttggtacccgattcaatatatagtttgcagttttcagtgcttctccccagagaaacat
tggaagctttgaatgtgcaaacatggatctgatcatgtcctttagggttcgatttcttcg
ttcagcaactccattttgatgcggagtcccaggtgtagtgtactgagccacgatgccatt
ttgttcaagataagttgcaaaaggtcctttgtgttgtcctgcctcagtgaacctgccaaa
atactcaccacctctatcggatcttacaatcttaatgtgtttgtccagttgtttttcaac
ttccaaatgaaaagttttaaaacattgcaaggcttcagatttttcagaaataaggaaaat
atatgcaaaacgtgaaaaatcatcaatgaaggttatgaaatatgattttccacagatggt
tttaattgggaaaggtccacaaatgtcagtgtgtatgatttctaatagacattggctacg
gtttgaccctattttcctagtattagtgagctttcccttaaaacagttaacacactcttt
aaaattgctgaaatcaagttgtggcaacaagtcttgttttgtaagtgtgatgatcctttc
cttagagatgtgccccaaccttttgtgccaaagcattgaggtttttgcatgagagagcac
ttgtttagaaccaacactttgaacattaaaacattcaatctcataagtacaattcatttg
ccacatatcaactttgagattagcttcaccaagcaatttattcgagtcatttgaatggaa
aaactttacactttgactgtcacccacaaatgtaaagccggacttaactaacttagatgc
agaaattaaattccttcgcatggaaggtacataaagtactggacttaattctaaaataaa
gctagaggaaagaactaatttgacacttcctatggattcgacagcaactttgctcccatt
ccccacatagacattgtagacttcattgtttatcacccttgtttttgagaagccctgcaa
ggaattggttatgtgaatagaacagcccgtgtcaaaccaccaactattaggaggaatata
aactagattggactcaacacacacaaaaacatttatttcattacctttcttaacaagcca
attcttgaagccattgcaattctttcttaagtgacctgtttctttgcaaaaataacactc
cttttctttctcagtttcgacattagcagttttaattttataagatcctttagagatgat
gttagcatttttaaatgaagaagaaatttctttcttcttcttcttaccagcagccatggt
tgaaccttgagcgaagtcccttttgcgtttttctccttgtacaaaattcacatcaactga
tttgtcactcctgagccgatcttcttcttgtgcacacatagtgatcagttcatcaatgcc
ccatttaaccttctgagtgttatatgaaactttgagctgcccatattttgaaggcaggga
gttcaaagccatatgaactaggaactgatcagtcatgggtacttcaaggtctttcaactt
ttgagcaagatcaaccatcttcagaatgtgttccctgacacttccctcaccatcaaattt
cattgaagtaatttgagttagaaaagtcccagtttctgccttgtcagactctttaaactt
ttccccaactgcagccaagaagtcttttgcattatcttgttttggaacacctcccttaac
tgatggagtcattgctttcctcataatcatcagtgacatccgatttgttctctcccactt
ctcaacctttgctttatgatctgccgtgctctctgcagtgatagctgcaggtttttcctc
tcttaatgccaaatcgagatccataagcccaaggaccatttcaacatcctctttccactt
cttgtagttagaaccggtcaaggtctcaatattgttgaaattgagggatgtcatgtgagg
agctggaaaaaccaaacattaattttaacagttgttagtcatctaagtgttaataaacag
atggaaaatgatacttaatcttttcctgacacataatcgtataagcacagcatcatcttt
ggacagaagccattcatactagatttgcatagccaaaatattgaatacaagggcagttta
cacaacttcaacacttttgagcagatgaagaatgtaatcttgtcaattcaatacttcact
atacattgattcatttgtttaacttgaataaataaacacttttgagcagattatcattca
tttaatacagatgaatcacatgtttgactctttagacaacaagccaaaatcaacaaacta
aacacttttgagcagattagatgttgagatccttgtttacgattcaaatcttatttgtcc
gtttgattttgataaatagaatatgaatccaaaagttcttcttggttgagtattccagta
tcgtaactatttttagatgatcttctctgcacatgatagcaaacacaactggaggtatcc
acagcaatagttgattacatatagtgaccatgcaaacaattgtcagtatgcagcggaagc
atttaatgacacaggatcaaaacatatttgcatgtatttatatcgagagttaaccatata
ttgattaaggaaccctagccatgttgggttggctctgataccacatgtaagcagtaatat
aaagaatcaaactgcaactgcccagcaaaccaacacgacactaggattaccataaacata
tacgcatcagcaactgaaagaccatcccgtgcagtgcaagaaaccaacttacctggaggt
atcgccattctgagatcaacagatgaagtcttctacttccaatactcgttaatgcttctc
tctaagtgaatagggttttagatctttcggaagccttagtgtggaagcagggacttcaac
tatttatacagtcattcatcgatagagatctactcagtccagcctattaacagaaggagt
gttgatctctatctctaagagttttagtcccatcatgacttgatatactagtgtatatca
gataaggatcgaaactaggacagctgcaatacatgtaactccatgactcttatcgcatta
gggctctcaaacttcctgtgtttcacataaccagttatgcgccacacaagtagttcagtt
gtgatctcattgtcattcaaacaaggttttaca
>AJSU01002446.1_12155_17260
tgtaaacagaagaagtgcagagagaaagagcttacagagagagaaagaaaagagcttttg
tttatttcatcaaatgttaattcctctgtacagttatctctctgtatatatctagttata
ttgcttaattactaagctatcacaatactcacaagatcttgacacttgtcacaatctcta
cacacatattctaaacaaccttaactacctcaagcatataatatctaacatcctccctca
atctcaggatgaggcttgccaagtctgagattgtaacagtgcgtttgaaacaagggagta
gacaatcccttggttagtacatcagcaaactgttcatttgaagaaacaaaatgcacctgc
agaaggctgttcgcaaccctttcacgcacaaagtggacatcgatctcaatatgttttgtc
cgctggtgcataaccggattataggcaagcgctatggcagacatattatcacagaacaat
gtagtcggacaggggacatcaaccttcataaacagaagaagctggcggatccaatcaatt
tcagaagtagtgctggagagagccctatattcagcttcggttgaggaccgagagactgta
ttttgtttcttcgaagaccaagaaataggattaggccctaaatacaccactgaaccagtc
gtggatcgccggtcattgggatcaccagcccagtcagcatcactaaatgcatggagatcc
aactccccttgtgtgaactgaatgccaaggtccgcagtacatttcaaatatcggagaatg
cgtttcacagcagcataatgggaatccatagggcagtgcataaactgacatacctgatga
acagagaaagcgatatcaggtctagtgaaagtaaggtactgaagagcacctacaatactc
cgatataaagaaggattattgaaaggatgaccatcatccttgagtaacctattataaggt
aaacaaggtgtggaacaaggtttggaatggaccatatctgccttgaccaacaaatctgaa
acatatttggattgagaaaggaacaagccactagagttctgagtaatctgaattccaaga
aaataatgaagcggacccaaatctttgatgtcaaactccttagtcaaagctgtaatgact
gcaataatagcctttgaatcactgccagtaatgataatgtcatcaacatacaagagaaga
ataatcacagactgtgcatcatgcttaacaaacaaggaaggatctgaatatgtagacagg
aaccccagagaaggaagaaacgaagtaaatctctcattccaagcccttggagcttgtttt
aatccatataaggacttatgtaatcgacaaacatgtgtggggtgattagaatcactaaag
ccgggtggttgcgacatataaacttcctcttgaagaaccccatgaagaaatgcattcttc
acatcaagttgctgcagagaccaaccaaaatgagttgccaaagctagaaccagccgcact
gtggtaggtttgacaacagggctaaaggtttccccataatcaatcccttcttcttgattg
aaccctttggcaacaaggcgtgccttataccgtgaaatagaaccatcagaatgtttcttg
attttaaacacccatttgcagcctaccaaattcttatgttgaggtaagggaaccaaagac
caagtattttgagttttaagagcttgcaactcttcttccatagcagacaaccacaaagga
gacttgagagctgacctataagtggcaggttcaatctgagacagagccaaggagcaatca
tcttgtacaacggaaagataggctttcttctttgaaataccattttttgcacgtgtttgc
attgagtgagtattcataggaagaattggaagaataacctgcaattgatcaggttgaaat
tcattcggaaccacaacaccatactcacaattaggatcaggagcagattcaccaccagag
gatccagatggaatcgcaggagccacaggggattgtgaagttctggatgcagtaacagat
tgtaaggaagcatcaggacagctactatgatgatctgagctagatataaaagtgggatta
cagaggggaactacatgattttgctgattaatggatatagagggagaggaggagacacat
acggatgaagaagaagtagtgagaggaacatgactgggtaaagagaagctggagtatgga
aactcagactcatcaaatattacatgtctggatatgtagaatttagcatgtagaaagtca
taacaaatgaaccccttgtatttggaagcatagcctaagaaaatacattttgtagttttg
ggttgcaacttggtactgttatatggttttaacaatggaaaaactgaacatccaaaaatt
ctgagatgatgaatatcggggacagcattaaacaatagctcaaaaggggactgattatga
agagtaggtgatggcattctattaataaggtagacagcagtttgacatgcaaaggaccaa
aaaagtggaggtaaggcagctgcttgtaacaaggtaatagctgtttcaattatatgccta
tgttttctctcggctaagccattttgctcaggggtatagggacaagacaattgatgttgc
actcctttagacaacagaaattgttgaaaagatttactaagatattcacccccaccatca
ctctgtaaagttttaatggaagtagcaaaatgattcgaaacatagttataaaaaccaaca
aagctggagaaaacgtcacttttattgagaatgggaaacagccaacaatgtcttgtgcat
tcatcaatgaatgtcacataatacctaaagccatcgacagacttacaaggagatggaccc
catacatcactatgaacaacttgaaaagggtgaatggacttagacacagaattgggaaag
ggcagtttgcaaaacttgccttccagacatgtatgacagagcacagacaaagaatcaggt
aatacagacagattacatttcgttaacatgaccgagacaactgaattggagggatgacct
agtctatgatgccaaagattagaagagacttgacgtccaagatatgcaacatgagacttt
gtagggacagcattactcctagctggaagaggaatgggatacaatccattactgcaacgt
ccttgaaatagaatcctccctgtggccttgtcctggatccaaaaacaaaatgcatcatat
atcagccaacaattattgtccagacataatcgatgtacagataatagattctgagacaag
ttaggaacatatagaaccgaattaagctgcaagggttttaatggagtgggtagggtggaa
gagccaatatgagatattgataaacctgcaccacttgcagtctgaattgtttcatcagcg
ggatatggagaagtctgggacagattactaatatcagtagtcatatgtgaggatgctcct
gaatcagttagccagaactgttgaggagaagtattctgagcacttgactgagtattggta
acatgcatagctgtaggaggtgaaggggacacattggagttcctaaaatgacaatattta
gcactgtgattcttcttcccacagatttgacacccctcagcatttgcagtttcagaattc
ctgaatcgacaattgggagccaggtgaccaaacttcccacatatctgacaagaaacacca
gaaaaactctgttgtcttggtggagacgtaccaagaatacccggagcatgattcacagga
taattcccatagttaggcttagagttcccaaaccgattctgagaaccaaattgaaatttc
cctttgtttttggtcttgttgtagttagatctaaacccagaggaacctccatatgcatga
ccatggaaggaggtctcaaccttggaagaatcaccacaagatcgtgaatcagcactatta
ttcctagcaaccatcgcagacaagaaaggagtaacaggaacattttcaaccattgcttcc
tcagcaagtaactgagatcgcaagtctttcatggaaataacattctctcgacccctaata
atggatcgcaaggtattatactcagaggagagaccattcaatgtcaagatgacaatatca
tcatcatcgaagtgaaccccagcagtagcaagatgatcacgagcttctttaatcctttgt
aaatacattgaaactgaatcagtgcccttcttaatgttttgcaactctgacttcatctga
aaaatagtagcccgagtaacaatcgaaaactgttccttgagacgtatccacaagtcagaa
gcactagcactaccgattgcacacgaaacagcagacggagataaggtcgctgtaatcaat
tgcatcagcgcccgatcatgcattttccagatcttgaacgcatcagtagcagcagaaaca
gaggaatcagcagaacttgtcacaacagatcgagcaggacagggatgcgacccatccaca
aaacccatgagaccatgaccttcaagtagcaattcgatctgaaaattccaagtgagataa
ttggaatcatcaagtttaaccgtgacagaagaagaaattgtggatataagagacgttata
ggagactgaagaatcgtcagctggtcagaagtcaccattgtatcacaaatcagaagaaaa
cccagatgaaagttcttctaaggacttatgacgaacaggtggtgtgcagacaagaaagtg
cacccagtcgaggaagtagagaacgatcaagatcccaagaagaagagaaatgactagcaa
tggagatagatgagcggaagcagaagaaccaagatcaaaaccttcaagcacaaagctttt
caggcgaaagataccatgtaaacagaagaagtgcagagagaaagagcttacagagagaga
aagaaaagagcttttgtttatttcatcaaatgttaattcctctgtacagttatctctctg
tatatatctagttatattgcttaattactaagctatcacaatactcacaagatcttgaca
cttgtcacaatctctacacacatattctaaacaaccttaactacctcaagcatataatat
ctaaca
>AJSU01002481.1_4311_9650
tgatgtaaccaacggcaatagactaaactagcaaatatagaaaacttggaaacacacaag
acttatactggttcggcagaacttatgcctacgtccagttgtgatttccctaggtagaga
aatcaccacttctttgattaataatagagattacagaacttatgcaaaccctagaactaa
tctcaaaactctctgctgtttggctgttttctctcttctgaaatcagccttgccgcaccc
tatttatagatatagggttggcttacatgtcctttacagattataattcatattctaagt
ggaataggaatttagacttcctttccaattccaaatagacttctaggatttctaatctaa
attgaatcaggaaactaagattctttcctagcccttttaggagaagaattggtgcaccct
ttccctaaaacaatcctaaacagagaaggacacaaattgacgagccaaaaactaacaatc
tccaccttggtgagtcaaaccaagtcttgatcgtttgcaccccagagtatctttgaacct
tcttgaagtagctttggaaaacttcaagagtcttcaccttggcaacctccttcttgcctc
attgcaccttaggtgaggaggtgctccactttaatcaatcaacgagattgatcaagttca
aacaatgcttgaacttcttggccggcactatctttgtaagcaaaatttgcggcattctca
tccgtatgaaccttttcaatccaaatttccttagactccacccaatctctgattctgtga
taccttgcttcaatgtgctttgatcttccagaaaaaacctgattctttgccaagtgaatg
gcactttgactatcacacttaagcttcacacaatcttgagtgattcccatttgacttacc
aagcgactaagccaaattgcttcctttccagcttcgcccaatgcaatatactctgcctct
gtggtcgataaagctgtaattggttgcagtagtgccctccaactgattggtcctcttgcg
catgtaaacacataaccagaagttgaccttctcttgtccaagtcccctgcataatcggca
tccacatatcctaacacccctgcattttccttttgcttctcaaacataatcctttgtcgc
caagaacccttcaaataacgcaaaatccacttgactacatcccaatgttgctttcctgga
tttgccatgtatctggaaacgacactgattgcttgagctatgtcaggacgtgtgcatacc
attgcatacatgaggcagcccacgacattagcataaggcaccttcttcatttcttgttgc
tcttcctcggacgtaggacactgttgtccacttaacctgaagtgagctgccaaaggagtc
gaaactacctttgcttcttgcatgttgaacttctcaagaaccttctgaatatacttggct
tgtgatatccaaatccttccggcggtcctatctctctgaatttccatgccaaggatcttc
tgtgcggcacctagatccttcatgtcgaactcctcgctcaacatccttttcaagtcttga
attctagacttgtcttgataagcaattaacatgtcatccacatatagcaatagcaatatg
atcatcccatcttggaacacatgatagtacacacaacagtcatacaaacaccttctaaaa
ttaattttcagcatgaatgaatcaaacctcttgtaccactgtcttggagactgtttcagg
ccatacagggacttccttagctgacatactaggttttctttcccatattcaacaaaccct
tctggttgagccatgaatatcgtctcctctaaatccccatgaagaaacgctgtcttcaca
tccatctgctcaatctccatgtcatgctaagctgccattgctaaaagcaatcggatagaa
gtatgcttgactacatgtgaaaagatctcatcataatccaccccttccttttgcgagtac
cccttagccacgagccttgctttgaatctcacggcatcttgttcatgtagtccttccttt
ttcctaaatacccacttgcatccaactagctttctgtctttgggtttaggaaccaactcc
caaacagagttcttgtaaagagactccatttcctctgtcatagcacttatccaactatct
cgctcatcacttgctatagcttctcgataagtagtcggatctccttgactaatgttaaga
gcataattaacttcgttttggtcaaacccaaacctgtcaagtttcttcttgttccgctta
ggtttgtccagtgctatgcatctttagaatgcaggtggattgttgggtggagtttgactc
ctttgggatatctggcggattggagtaccttcaatctgtcctgtttcttgctccacttga
ttcctaactggtgaatgatgttgatgctcttcttcttcctcaaaaccatcagattcggct
tctcgctcaatttgctccacctgagcttcttcttcatctgaactgattaacggaatcttt
gttgcttcaatttcagcatcatccttcttctccctactgctctcgactttattcagaggc
atgattgtctcatcaaagacaacatctcgactgacaacctttttcctgttgttgaaatcc
caaagcttgaaacccttcactcctttctcaaaacctaggaatatgcaaagtatagacttc
ggttttagcttggacctttcatcacttggaatatgtgcataagcactacaaccgaacacc
ctgagcttggaataatccaccggcttctcagaccatacctcttctgcactcttaaaacca
agaactgtagatggtgatctgttaatcaaataacttgcatgattaacaacctatgcccaa
aaactatcaggcaatcctgcatgaaatcgcatgctcctttctctctccatgagagtttgg
ttcatcctctcagcagctccattttgttggggattcttctttactgtgaagtgtcttatg
atgccttcctgcttacagtaatcggtgaactccttactcgtatattcaactgtattctca
cttctcagatacttgatctttcttccagtttgattctcagtttctgttttccattccttg
aactttgcaaaaacctcggatttctgcttcatgaaataaatccaaaccttcctagaaaaa
tcatccatgaaagtaacaaaatacctggctccaccatttgatttagttggagcaggaccc
caaacatctgagtgaatatagctgagtcactccttacttcagctatctgcactgctactt
gcgaatgatacctttctttgcttcccaaaaacacagtattcacaaaagtccagtttgcaa
gctgacacgccttccaacaggccttgcttgtgtaattcttgcaatcccttctggcttatg
tgcccgagcctatgatgccatagttcagtcttgtcttctacactttgatttacagaaaca
gctgctcccccgactatagtggtcccaattaacttgtacaacttattgggttgtaagtca
ccccgcattaccattagcgatcctttggttaccctgagtcttccttttttagacttgtac
ccataaccggcctcatctaaagtacccaaggaaatcaaattctttcttagtctagggaca
tacctgatgttccccaaagctcgtatcatcccatcgaacattctgattcgaacagtgccg
attcctcttacaggacatgaagaatcatcccccattaagacttccccgctgctgacttct
ttgtaagtatcgaaccattcttttactgcacacatatgaaacgtgcatccagtatccaaa
atccaattgaaagccttggagcccgatgttactgaaagaagatccccgtcactctcatat
tcggtgactgcattagcggaacttgagcttccttccatcttggctttcttttctttccaa
atcttgcagttcctcttccaatgatcggctgaaccacattcgaagcaaccttccttcttt
tcctttttcttcttggattttgacctacctctgttgccagttttctcttcccttgtcttt
tcccgccccctctccttgcctttggcataaaggccttgagagctttcagttatatcatct
agtttagcatatgactgaagagcttgaattacgtcttcaagcttcaaggactcttttcca
aacattagagttgttcgaaagtgcttgaaagacgaaggtagagaccttagcaggatgata
gccatatcatcatctttgtaagtttcttcaactttctgaagattagctatgcaattctgg
aacttgcatacgtgatcttcaatatcacctccttcttctcgtcgaagcccaaatagttca
tcctttagaaaaagtttattggacacggttttgcccatataaacattctccaatttttcc
catgcttcctgggcagacatcttttcggtgatgtgtgaccgaactgatcttgtgagatgg
atctcgatggaactcttggccttcttaagaaccttattccatgctgcttctgtcatgctt
ttcggcttcttaccatcaagtgcatcatccaaatcctgttgtatcagtacgttcttcatc
atcctttgccagtccgtgaagtcatccttgccgtcaaagggttttaacgcaggtccttga
tccgcattcatcttcccttttaacatcgtagaacaccttgatcctagttcttgataccaa
ttgttgaaaaaacccgcacactggaccttgttctttgatgtaaccaacggcaatagacta
aactagcaaatatagaaaacttggaaacacacaagacttatactggttcggcagaactta
tgcctacgtccagttgtgatttccctaggtagagaaatcaccacttctttgattaataat
agagattacagaacttatgcaaaccctagaactaatctcaaaactctctgctgtttggct
gttttctctcttctgaaatcagccttgccgcaccctatttatagatatagggttggctta
catgtcctttacagattataattcctattctaagtggaataggaattttgacttcctttc
caattccaaatagacttctaggatttctaatctaacttgaataaggaaactaagattctt
tcctagcccttttacgagaagaattggtgcaccctttccctaaaacaatcctaaacagag
aaggacacaaattgacgagccaaaaactaacaatctccaccttggtgagtcaaaccaagt
cttgatcgtttgcaccccagagtatctttgaaccttcttcaattattgcaaagagagaca
>AJSU01002497.1_13991_19132
tgttgagaatcaatgtcagcccaaaaccataagtaatccacaacccaatctaaagtccaa
gtccatatctagtttgatgatgtaattgcttacaattgcaaagttaggcaatgttaggta
tggttgagtggaaaaaattaggtgcaattaatgggttttgtgtggtagtaaataatctta
gtttaattaagtgtgtggtgtagctttcatttggtttgctataaatacccccaagtcccc
aagtattgtacatcatccaaggaaaaacaaagcctagagctaaataagaaaagctttgct
aattagtttgttttgtgagctttctttaagagtgtgctctattttcttcttcttgggatc
attagagttatcttggatactcttcttattcaacaattggtatcagagccaagtcggtta
gggatcgttcttggtagagcattggttgtaaagtctcttgaaatcccgagtatgctctgt
ggttgcagttttgactgatcttccacatcagaaaagatttcttgagattattgctggggt
tatcacaaaccttgagagggagcttctttgtgtcgagagtagtgtattactctgcacggt
agtcactcaagcttgttcggtgtagtcaaagtcttgccgatacgatgggtgatcttcaag
ttgttggaggaatcaagaagctcaacaaccaaaactataacacgtgggcaacgtgtatag
agtgttaccttcaaggtcaagacttgtgggaggttgtcggtgatagtgaagttacacaac
cggcagcggaagatgctaacggcgtcttgcggaagtggaaaattaaagcaggcaaatcaa
tgtttgctttaaagaccacaatagaaaaagaaatgttggagcacattcgggatgctaaaa
cgccaaaggaagcatgggacacttttgttacactcttttcaaagaggaacgatacaaaat
tgcaacttctcgagaatgagctgctatcgatggtacaacgcgacatgacgattgcccagt
actttcacaaggtgaagtcgatatgccgcgaaatttcagaattagatccaacagctccta
ttggggaaaccaggatgaagagaataattatccatggtttgagacctgaatatcgagggt
tcattgccgctatacaaggatggccgacacaaccatcgcttgttgagtttgaaaatttgc
ttgcaggtcaagaagctatggccaagcaaatgggaggagtctcactgaagagtgaagagg
aaacgctctacaccaacaaaagcaaaggcaccttcaagcggtacactggtagtggatcta
aaaaggatggagaaaaggtgcaaagtcaccaaggaaatggaggctctcgtccagggggag
cttggaagaatcgcggtaatagtaaaaagtttagtggcaagtgttacaactgcgggaaga
tgggccacatggcgaaagatggttggaccaagaaagagcctgttgaaagtaatactgcta
cttccagttcaaaggagaatagtgaagatggctgggatgctgaagcattattcgctacgg
aggaagaagaagaattagccctcacggtaacaacaccagaacgcattgactacaaaaatg
attggatcgtagattcgggttgctcaaatcatatgacgggtgataaacagaagctgcaaa
atctatctgaatacatgggaggtcgtgtggtggtcacagccgacaactcaaggttaccga
tagctcacatcggtaagacaatagttaagcctcgatataattctaaccaggtgccacttc
aagatgtttatcatgtcccaggaatgaagaaaaatttgctatctgtggctcaattgacat
catcaggccaccatgtcttgttcggtccacgagatgtgacggtgtatcgtgacctcaaaa
tctcagaaacaccaacaatggaggggcgatgattggagtcagtctacgtaatgtcagcag
aatctgcatatgtagacagtacaaggaaaaatgagacatcagatctatggcacatgcggt
taggtcacgttagctattccaagctaaatgtgatggtgaaaaagtcgatgcttaaggggc
ttcctcaactggacgtgcgagcagacacagtatgtgcaggatgccagtatggtaaagcac
accaattgccatacgaggaatcaaagtttaaagcaaaagaaccattagagttagttcact
ctgatgtgttcggaccagttaagtaaccgtctgttggtggtatgcggtacatggtaacat
tcattgatgatttctcaaggtatgtgtgggtcttctttatgaaagaaaaatctgacacat
tctcaaagtttaaagagttcaaagagtcagccgaaggagaagtgggaaagaagatccgtt
gcctgcgcacagataacgggggagaatatagctcaagtgagttctctcaatacctaaggg
aatgtcgaatacgtcatcagtacacttgtgccaacacaccacaacaaaatggtgtaactg
agagaaagaaccggcatcttgcagaagtctgtcgaagtatgctacatgcaaagaacgtac
cggaaaggttttgggctgaagcaatgaggactgcagcctttgtgatcaacagacttcctc
aaccaaggttaggatttgtttctccctttgagaatctgtggaacatgaaacctacattta
gctattttcgagtatttggttgtgtatgttatgtatttgttcctgatcatttacggagca
aatttgacaagaaagctgttagatgtatctttatgggatacgacagccagagaaaggggt
ggaaatgttgtgatccaacaagtggaaggtgctacacttcacgagatgtggtgtttgatg
aagcgtcttcttggtggtcatcagagaatgaggtgctaccaaactctagagaatttggag
aaaagctgcaacagaagatgggggagcatactatccaactccaaccaagttcagatgaat
caggagatccaaatgacgatgatgtcgaacagagagtgactcagaatccttggcaaactg
gcatgtatcaacaaccagacgaagaaggtgggcctagtgtaccgggagaatcaactccac
aatctcaactccgaaggtcaacaagagcacggagaccaaatcccaaatacgccaatgcag
ccataattgaagaagcaacagaacctgagatgttcgaagaagcatcacagagttctgagt
ggatgacagttatgaaagaagagcttgatgcacttgagcaaaatcaaacttgggatctgg
taccaaagccaagagatgtcaaacccatatcctgtaagtgggtttacaagataaagcgtc
gtccagataggtcaatcgagaggtacaaggcacgactagtagctcgtggtttttctcaac
agtacggactagactatgattaaacgtttagtccaatggcaaaacttacaacagtacgag
tcctacttgcacttgcagctaacaaagattggaatctataccaaatggatgtgaagaatg
ctttcttgcatggagagttagatcgggagatctacatgatgcagccaatgggctttaaaa
gcgaagctcatcttgagtacgtgtgtaagttaaggaaagcactctacggtttgaaacaag
caccaagagcgtggtacggtaagattgcaaagtttctaacacaaagtggttattcagtaa
cacctgcagattccagcttgtttgtcaaagccaatgaaggaaagctagctatcgtgctag
tgtatgtggatgacttgatcataaccggtgatgatgaggcagaaattcttcggacgaacg
agaatttatcagtccgtttccagatgaaggaacttggccaactcaagcacttccttggtc
tagagattgatcgcacacaagaaggaatatttctttgtcagcaaaaatattccaaagatt
tattgaagaagtttggaatgctcgaatgcaagccaattttgacaccgatggaaccaaacg
ccaaaatgtgtgcacatgaaggaaaagatttggaagatgcgacaatgtatcgacaattgg
taggtagtctgatctacttaaccttgactcgacctgacatttcttatgcagttggtgtga
tgagtcggtacatgcaaaatccaaagaaacctcatttggaagcagttcgacgaatactga
gatatgtgaagagtacaattgactatggtcttttgtacaagaaaggtgaagactgcaagt
tagttggttactgtgatgctgactatgcgagagatcatgacaccaggagatcaacaactg
ggtatgtgtttaagcttggttctggaaccatctcttggtgtagcaagagacagccaacgg
tatctttgtcaaccacagaagcagagtatagagcagcagcaatggcagctcaagagaata
catggctggtacagttgatgagtgatctacatcaaccagtagattatccagtaccattgt
actgtgataaccaatcggccattctcttggcggaaaatccagtctttcatgcaagaacta
aacatgtggaagtgcactaccactttatcagagaaaaggttctacaagaagagattgaga
tgagacaggtcaagacgaatgatcaagttgcggacttgttcacaaaaagtttaagtacag
gcaagctcgaaaattttcgctgtctgctcagcacagtgcaaagaatgagagctgacattg
agggggagtgttgagaatcaatgtcagcccaaaaccataagtaatccataacccaatcta
aagtcaaagtccatatctagtttgatgatgtaattgcttacaattgcaaagttaggcaat
gttaggtatggttgagtggaaaaaattaggtgcaattaatgggttttgtgtggtagtaaa
taatcttagtttaattaagtgtgtggtgtagctttaatttggtttgctataaatacccaa
gtccccaagcattgtacatcatccaaggaaaaacaaagcctagagctaaataagaaaagc
tttgctaattagtttgttttgtgagctttctttaagagtgtgctctattttttttcttct
tggaatcattagagttatcttggatactcttcttattcaaca
>AJSU01002504.1_52586_57356
tgtagaaaatgattttcccttattttgttcattccagaattacaagatatatagaacata
tttgatacaataattaattacaattgaaatcaccaagtcaaccctatacaatcattctaa
atttaacgcaatcaagaggattgaggagagatatgtggagatgatggaatctcgctaaca
cccccccgcaaactggacggcctcggttttacaagtttggagcaagaagggtgtgacgcg
gcttgtgcagcgctttagtaaaaacatcagctggctgatcgatggatggcacaaagaata
cgcgatgactaccaacagtaaccttttcacggacgaagtggtagtcaagttcaatgtgac
gagtgcgagcatggaagacggggttggcagccatgtaggtggcgttgagattgtcgcagt
aaagatgaacgggaaactgtatagagacaccgagttcatagaggagataggataaccatg
ttgtttctgcccaaaagtgagagagggacctgtattcggactcgacactggatcgagcaa
cagtgggctgtttctttgagcaccatgagacaagattggaacccaagtaaattaagtaac
cactggtagagcggcgtgtatcagggcaccccgcccaatcgacatcggaataagcacaaa
ggcgtgcggttcgtaattgaggtgtgaagataagaccatgatcgagagtccctttgacgt
accgaagaatacgtttggcggcaacaagatgaggagcacgaggggcactcataaactgag
aaactgtattcaccgcataagtaatgtcgggacgtgtcaaggtgagatattgaaggcagc
caacaagttcgcgaaactccgtgggagaagagaggagaggaccatcagtattggacaaaa
ccacctttgcagcgacgggagtagtgacgggcttgcaatgttcaagattgtgcttgtgta
acaaatcatgagcatattttaattgattgatgtgtagagaatcaccatgagtaagaacct
gcaatcccaaaaaatagtgaagtggaccaagatctttgatttcgaaaccactgcccaatg
catcaataaaacgttgtagcaaaacagtatcactaccagtgagaacaatgtcatcaacat
ataggagcaaaaatatggtgtgagaaccaaaccgataaatgaagagggatggatcagcaa
cactttgtgtgaaaccggcagtgatgaggaaggagccaatgcgatggaaccatgctcggg
gcgcttgtttgagaccgtagagagatttgtataacttgcatacataatggggacgatcgg
ggtcaacaaagccgggaggttgagtcatgtaaacatcttcttggaggaacccgtgaagaa
atgcatttgtgacatcaagttggcgtagtgaccaaccacgagaaatggcaacacttagaa
ccgtgcgaatggtggtaggttttacaacggggctaaaggtctccccataatcaactccgg
gctgttgatgaaaacccttggcgactaaacgagctttataacgctcaatagaaccatcag
gctttcgctttatccggaacacccacttagaaccaaccgtgttatgatgaggtgaaggag
gaacgagagaccatgtattatttttaagtagagcattgatctcatcggacattgcagaac
gccacgcatgacttttggaggcttgagagaagcaggtgggctcaaggtctgatagtgttg
taataagagctttgggcagaggatagcgtatggtgccatcggtggattgcttgggcttgg
tgatgccacgtcggagacgggtgaccatgggatgcatggatggagcagtggtgacaggtg
agtcgtgggccatgggactagcatggggaaggcaccatgggatctgcatgggttgcatgc
ggggagacaatgggcggtgcagtcggtgcatcatcacatggtgcttgcggtggaagtgat
gttgtcggtggctgtggagctgcaatagaggcagcagctgaggctcacaagttggggggt
gagctcggcagattactgagggaaggagtaacctgcggaggagaggaagacagtggtaga
tgaaggctcggcagcgggggttgcagaggtgcgatgggttgaatgtccaacaaaacagtt
ggagagtcgtgagtaacctgcaaattagtaaaaggaaaataatcttcttgaaaaatgaca
tgacgggagatatagacacgaccggtggaagggtggagacacgtataacctttatgactc
ggactataaccaatgaagacacattctaaagaacgaggagaaagtttgtgggatgtataa
ggactgaggttgggaaaacatgaacaaccgaagacacggagatgagagtatgagggagag
cgatggaagagtttggcatatggggattcccaatttaggagaggtgtgggaagaaggtta
atgagatgaaccgcggtgagagccgcttcagtccaataataaaatggtaaatgagcagta
tgaagaagagtgcgaatcatgtctgcaatatggcgatgtttgcgttcggcgacaccattt
tgttgaggggtgtgaggacatgagaaccgttgttggatacccaaggtggtacaaaaattg
gcaaaggtagtgttcacatattcggtaccattgtcactctgtaagattttaatgctagag
ttgaagagattctgtgccatggcaacaaaggtttgaaagtgtgtaaacacttccgattta
ctgcgcatgggataaatccaagagtaacgtgaaaaatcatccgtaaatagaacataatac
cgaaaaccactaatagagggcacaggagacatccaaacatcagagtgaatgaggtgaaaa
gaaagagagactgaaatattacggttcgaaaacggtagttgagtggatttgcttatagca
caatccgtacaaaatgtcttattaaattttatttcttttcctaacaatggtcctaggtgg
gaaagaacagaagacgacgagtgaccgagacgacgatgccaagtagaggagtgaagagtg
gaaagagcgtgaggagcaaggggttgacggatggaggaaagttgaagaggatacaagcca
tcttcacaagggccctgaaataagagtgcaccagtgagcaaatcataaatttgatagaaa
tctggggcaaaaagaaagaagacacgattatctttggtgaaccgagcaacggaaagtaaa
tttttgcgaatggcgggaatgcgaaaaacatcatgaagagtgaatggagaagagcccaaa
gaaaatggaagagtaccggtgtgggtaacatgcatggaatctccattacccataaagacc
tgttgattaccattgtagggatacgtgttttgaagagaggtgccgggacccgtcatgtga
tgagtggcgcctgtatcaggataccaaacgggatcggccgcagcagcggattgagtcata
tgtgcaccagcaaatggagggaattgagcagggccattgtacctgtgcgggcagtgagcc
tggttatgttgattggtgttgcaattgggacaccaggtgggaggagggcccaacacgcca
ttacttgaagcagaccaaggaggagggcagggaagccatggttgctgaccttgtgtcggg
ggaagagagaagccatgattgttgttgtactggcggggggagatatgattgttgttgtac
tggcggtgagagatctggttgttgcggtaagtacaaccacgtccagtatggttgcgatgg
aaacccttaggattatgaggcttatgtccagggaaatgttgaggtggggctgggttttga
ggagccgatggtgggaggtggttattaaagagagcatgggaggatgaagatgatgcggtg
aagttggggtcttgagcttcaaatgcgagaatgcgagagcgaagttcagtgaaggttgga
agggaagaaccttgaagaatggcggttcgaagcatgagatattctggaccaaggcctcgg
agagtgagagtgactaaatactcaggatccacaagtttgttgatggcagccaaggagtca
gcaatgtgtttgacttggagcaagtattcattaagagatttggtcccttttgtgaggtcg
aggagttgaaactggagggatgcggagctagcaatagaggtttgggaaaaatggtgatga
agacattcccagatggcctgggctgtctcacaaccaatggtaagagaaataatgggcttg
gtcagcgtagtagtgaggtaactgaccacaagttggtcttgttgaatccatatgagcaaa
gccggattgggaacaggagcagcaggagcatcggtgggagtggagggcacggcaagaata
gtagcggaaggttgtgggtgagagccatcaacgaacttgtaaagaccttggccaataagg
aatggtttcatctggcgaagccattcaggataattgtcttcatctaatttcaggaagctt
gcaatactagggccagaggtagccatgggagaagaggcagggatcagctagggttttttg
agaagaaggagcctagacctaggtgataccatgtagaaaatgattttcccttattttgtt
cattccagaattacaagatatatagaacatatttgatacaataattaattacaattgaaa
tcaccaagtcaaccctatacaatcattctaaatttaacgcaatcaagaggattgaggaga
gatatgtggagatgatggaatctcgctaaca
>AJSU01002517.1_65130_69870
tgttagcgagattccatcatctccacatatctctcctcaatcctcttgattgcgttaaat
ttagaatgattgtatagggttgacttggtgatttcaattgtaattaattattgtatcaaa
tatgttctatatatcttgtaattctggaatgaacaaaataagggaaaatcattttctaca
tggtatcacctaggtctaggctccttcttctcaaaaaaccctagctgatccctgcctctt
ctcccatggctacctctggccctagtattgcaagcttcctgaaattagatgaagacaatt
atcctgaatggcttcgccagatgaaaccattccttattggccaaggtctttacaagttcg
ttgatggctctcacccacaaccttccgctactattcttgccgtgccctccactcccaccg
atgctcctgctgctcctgttcccaatccggctttgctcatatggattcaacaagaccaac
ttgtggtcagttacctcactactacgctgaccaagcccattatttctcttaccattggtt
gtgagacagcccaggccatctgggaatgtcttcatcaccatttttcccaaacctctattg
ctagctccgcatccctccagtttcaactcctcgacctcacaaaagggaccaaatctctta
atgaatacttgctccaagtcaaacacattgctgactccttggctgccatcaacaaacttg
tggatcctgagtatttagtcactctcactctccgaggccttggtccagaatatctcatgc
ttcgaaccgccattcttcaaggttcttcccttccaaccttcactgaacttcgctctcgca
ttctcgcatttgaagctcaagaccccaacttcaccgcatcatcttcatcctcccatgctc
tctttaataaccacctcccaccatcggctcctcaaaacccagccccacctcaacatttcc
ctggacataagcctcataatcctaagggtttccatcgcaaccatactggacgtggttgta
cttaccgcaacaaccagatctctcaccgccagtacaacaacaatcatggcttctctcttc
ccccgacacaaggtcagcaaccatggcttccctgccctcctccttggtctgcttcaagta
atggcgtgttgggccctcctcccacctggtgtcccaattgcaacaccaatcaacataacc
aggctcactgcccgcacaggtacaatggccctgctcaattccctccatttgctggtgcac
atatgactcaatccgctgctgcggccgatcccgtttggtatcctgatacaggcgccactc
atcacatgacgggtcccggcacctctcttcaaaacacgtatccctacaatggtaatcaac
aggtctttatgggtaatggagattccatgcatgttacccacaccggtactcttccatttt
ctttgggctcttctccattcactcttcatgatgtttttcgcattcccgccattcgcaaaa
atttactttccgttgctcggttcaccaaagataatcgtgtcttctttctttttgccccag
atttctatcaaatttatgatttgctcactggtgcactcttatttcagggcccttgtgaag
atggcttgtatcctcttcaactttcctccatccgtcaaccccttgctcctcacgctcttt
ccactcttcactcctctacttggcatcgtcgtctcggtcactcgtcgtcttctgttcttt
cccacctaggaccattgttaggaaaagaaataaaatttaataagacattttgtacggatt
gtgctataagcaaatccactcaactaccgttttcgaaccgtaatatttcagtctctcttt
cttttcacctcattcactctgatgtttggatgtctcctgtgccctctattagtggttttc
ggtattatgttctatttacggatgatttttcacgttactcttggatttatcccatgcgca
gtaaatcggaagtgtttacacactttcaaacctttgttgccatggcacagaatctcttca
actctagcattaaaatcttacagagtgacaatggtaccgaatatgtgaacactacctttg
ccaatttttgtaccaccttgggtatccaacaacggttctcatgtcctcacacccctcaac
aaaatggtgtcgccgaacgcaaacatcgccatattgcagacatgattcgcactcttcttc
atactgctcatttaccattttattattggactgaagcggctctcaccgcggttcatctca
ttaaccttcttcccacacctctcctaaattgggaatccccatatgccaaactcttccatc
gctctccctcatactctcatctccgtgtcttcggttgttcatgttttcccaacctcagtc
cttatacatcccacaaactttctcctcgttctttagaatgtgtcttcattggttatagtc
cgagtcataaaggttatacgtgtctccacccttccaccggtcgtgtctatatctcccgtc
atgtcatttttcaagaagattattttccttttactaatttgcaggttactcacgactctc
caactgttttgttggacattcaacccatcgcacctctgcaacccccgctgccgagccttc
atctaccactgtcttcctctcctccgcaggttactccttccctcagtaatctgccgagct
caccccccaacttgtgagcctcagctgctgcctctattgcagctccacagccaccgacaa
catcacttccaccgcaagcaccatgtgatgatgcaccgactgcaccgcccattgtctccc
cgcatgcaacccatgcagatcccatggtgccttccccatgctagtcccatggcccacgac
tcacctgtcaccactgctccatccatgcatcccatggtcacccgtctccgacgtggcatc
accaagcccaagcaatccaccgatggcaccatacgctatcctctgcccaaagctcttatt
acaacactatcagaccttgagcccacctgcttctctcaagcctccaaaagtcatgcgtgg
cgttctgcaatgtccgatgagatcaatgctctacttaaaaataatacatggtctctcgtt
cctccttcacctcatcataacacggttggttctaagtgggtgttccggataaagcgaaag
cctgatggttctattgagcgttataaagctcgtttagtcgccaagggttttcatcaacag
cccggagttgattatggggagacctttagccccgttgtaaaacctaccaccattcgcacg
gttctaagtgttgccatttctcgtggttggtcactacgccaacttgatgtcacaaatgca
tttcttcacgggttcctccaagaagatgtttacatgactcaacctcccggctttgttgac
cccgatcgtccccattatgtatgcaagttatacaaatctctctacggtctcaaacaagcg
ccccgagcatggttccatcgcattggctccttcctcatcactgccggtttcacacaaagt
gttgctgatccatccctcttcatttatcggtttggttctcacaccatatttttgctccta
tatgttgatgacattgttctcactggtagtgatactgttttgctacaacgttttattgat
gcattgggcagtggtttcgaaatcaaagatcttggtccacttcactattttttgggattg
caggttcttactcatggcgattccctagacatcaatcaattaaaatatgctcatgatttg
ttacacaagcacaatcttgaacattgcaagcccgtcactactcccgtcgctgcaaaggtg
gttttgtccaatactgatggtcctctcctctcttctcccacggagtttcgcgaacttgtt
ggctgccttcaatatctcaccttgacacgtcccgacattacttatgcggtgaatacagtt
tctcagtttatgagtgcccctcgtgctcctcatcttgttgccgccaaacgtattcttcgg
tacgtcaaagggactctcgatcatggtcttatcttcacacctcaattacgaaccgcacgc
ctttgtgcttattccgatgtcgattgggcggggtgccctgatacacgccgctctaccagt
ggttacttaatttacttgggttccaatcttgtctcatggtgctcaaagaaacagcccact
gttgctcgatccagtgtcgagtccgaatacaggtccctctctcacttttgggcagaaaca
acatggttatcctatctcctctatgaactcggtgtctctatacagtttcccgttcatctt
tactgcgacaatctcaacgccacctacatggctgccaaccccgtcttccatgctcgcact
cgtcacattgaacttgactaccacttcgtccgtgaaaaggttactgttggtagtcatcgc
gtattctttgtgccatccatcgatcagccagctgatgtttttactaaagcgctgcacaag
ccgcgtcacacccttcttgctccaaacttgtaaaaccgaggccgtccagtttgcgggggg
gtgttagcgagattccatcatctccacatatctctcctcaatcctcttgattgcgttaaa
tttagaatgattgtatagggttgacttggtgatttcaattgtaattaattattgtatcaa
atatgttctatatatcttgtaattctggaatgaacaaaataagggaaaatcattttctac
a
>AJSU01002517.1_9574_14712
tgttgagaatcaatatcaagcccaaaaccataagtaatccacaacccaaactaaagtcca
agtccatatctagtttgatgatgtaattgcttacaattgcaaagttaggtaatgttaggt
atggttgagtggaaaaaattaggtgcaattagtgggttttgtgtggtactaaataatctt
agtttaattaagtgtgtggtgtagctttcatttggtttgctataaatacccaagtcccca
agcattgtatatcatccaaggaaaaacaaagcctagagctaaataagaaaagctttgcta
attagtttgttttgtgagctttctttaagagtgtgctctattttcttcttcttgggatca
ttagagttatcttggatactcttcttattcaacaattggtatcagagccaagtcggtcag
ggatcgttcttggtagagcattggttgtaaagtctcttgaaatcccgagtatgctctatg
gttgcagttttgactgatcttccacatcagaaaagatttcttgagattattgcttgggtt
atcacaaaccttgagagggagcttctttgtgtcgagagtaatgtattactctgcaaggta
gtcactcaagcttgttcggtgtagtcaaagtcttgccgatacgatgggtgatcttcaagt
tgttggaggaatcaagaagctcaacaaccaaaactataacacgtgggcaacgtgtataga
gtcttaccttcaaggtcaagacttgtgggaggttgtcggtggtagtgaagttacacaacc
gacagcggaagatgctaacggcgtcttgcggaagtggaaaattaaagcaggcaaattaat
gtttgctttaaagaccacaatagaagaagaaatgttggagcacattcgggatgctaaaac
gccaaaggaagcatgggacacttttgttacactcttttcgaagaggaacgatacaaaatt
gcaacttctcgagaatgagctgctatcgatggtacaacgcgacatgacgattgcccagta
ctttcacaaggtgaagttgatatgccgcaaaatttcagaattagatccaacagctcctat
tggggaaaccaggatgaagagaataattatccatggtttgagacccgaatatcgagggtt
cattgccgctatacaaggatggccgacacaaccatcgcttgttgagtttgaaaattggct
tgcaggtcaagaagctatggccaaacaaatgggaagagtctcactgaagagtgaagagga
agcactctacaccaacaaaagcaaaggcaccttcaagcggtacacaggtagtggatctaa
aaaggatggagaaaaggtgcaaagtcaccaaggaaatggaagctctcgtccagggggagc
ttggaagaatcgcggtaatagtaaaaagtttagtggcaagtgttacaattgcgggaagat
gggccacatggcaaaagattgttggaccaagaaagagcctgttgaaagtaatactgctac
ttccagttcgaaggagaatagtgaagatggctggaatgctgaagcattattcgttacgga
ggaagaagaagaattagccctcacggtaacaaccagaacgcattgactacaaaaatgatt
ggatcgtagattcgggctgctcaaatcatatgacgggtgataaacaaaagctgcaaaatc
tatctgaatacaagggaggtcgtgtggtggtgacagccgacaactcaaggttactgatag
ctcacatcggtaagacaatagttaagcctcgatataattctaaccaggtgccacttcaag
atgtttatcatgtcccaggaatgaagaaaaatttgctatctgtggctcaattgacatcat
caggccaccatgtcttgttcggtccacgagatgtgaaggtgtattgtgacctcaaaatct
cagaaacaccaacaatggaggggcgacgattggagtcagtctacgtaatgtcagcagaat
ctgcatatgtagacaggacaaggaaaaatgagacatcagatctatggcacatgcggttag
gtcacgttagctattctaagctaagtgtgatggtgaaaaagtcgatgcttaaggggcttc
ctcaactggacgtgcgaacagacacagtatgtgcaggatgctagtatggtaaagcacacc
aattgccatatgaggaatcgaagtttaaagaaaaagaaccattagagttagttcactctg
atgtgttcggaccagttaagcaaccgtccattggtggtatgcggtacatggtaacattca
ttgatgacttctcaaggtatgtgtgggtcttctttatgaaagaaaaatctgacacattct
caaagtttaaagagttcagagagtcaaccgaaggagaagtgggaaagaagatctgttgcc
tgcgcacagataacgggggagaatatagctcaagtgagttctctcaatacctaagggaat
gtcgaatacgtcatcagtacacttgtgccaacacaccacaacaaaatggtgtagctgaga
gaaagaaccggcatcttgcagaagtctgtcgaagtatgctacatgcaaagaacgtaccgg
gaaggttttgggctgaagcaatgaggactgcagcctttgtgatcaacagacttcctcaac
caaggttaggatttgtttctccctttgagaatctgtggaacatgaaacctatagttagct
attttcgagtatttggctgtgtatgttatgtatttgttcctgatcatttacggagcaaat
ttgacaagaaagctgttagatgtatctttgtgggatacgacagccagagaaaggggtgga
aatgttgtgatccaacaagtggaaggtgctacacttcacgagatgtggtgtttgatgaag
cgtcttcttggtggtcatcagagaaggaggtgctaccatactctagagaatttggagaaa
agctgcaacagaagatgagggagcatactatccaactccaaccaagttcagatgaatcag
gagatccaaatgacgatgatgttgaacagagagtgactcagaatccttggcaaactgaca
tgtatcaacaaccagacgaagaaggtgggcctagtgtaccggaagaatcaactccacaat
ctcaactccgaaggtcaacaagagcacggagaccaaatcccaaatacgccaatgcagcca
taattgaagaagcaacagaacctgagatgttcgaagaagcatcacagagttctgagtgga
tgacagttatgaaagaagagcttgatgcacttgagcaaaatcaaacttgggatctggtac
caaagccaagaaatgtcaaacccatatcctgtaagtgggtttacaagataaagcgtcgtc
cagatgggtcaattgagaggtacaaggcacgactagtagctcgtggtttttctcaacagt
acggactagactatgatgaaacgtttagtccagtggcaaaacttacaacagtacgagtcc
tacttgcacttgcagctaacaaagattggaatctataccaaatggatgtgaagaatgctt
tcttgcatggagagttagatcgggagatctacatgatgcagccaatgggctttaaaagcg
aagctcatcctgagtacgtgtgcaagttaaggaaaacactctacggtttgaaacaagcac
caagagcgtggtacagtaagattgcagagtttctaacacaaagtggttattcagtaacac
ctgcagattccagcttgtttgtcaaagccaatgaaggaaagctagctatcgtgctagtgt
atgtggatgacttgatcataactggtgatgatgaggcagaaattcttcggacgaaggaaa
atttatcagtccgtttccagatgaaggaacttggccaactcaagcacttccttgatctag
agattgatcgcacacaagaaggaatatttctctgtcagcaaaaatattccaaagatttat
tgaagaagtttggaatgctcgaatgcaagccaattttgacaccgatggaaccaaacgcca
aaatgtgtgcacatgaaggaaaagatttggaagatgcgacaatgtatcgacaattggtag
gtagtctgatctacttaaccttgactcgacctgacatttcttatgcagttggtgtgatga
gtcggtacatgcaaaatccaaagaagcctcatttggaagcagttcgacgaatactgagat
atgtgaagagtacaattgactatggtcttttgtacaagaaaggtgaagactgcaagttag
ttggttactgtgatgctaactatgcgggagatcatgacaccaggagatcaacaactgggt
atgtgtttaagcttggttctggaaccatctcttggtgtagcaagagacagccaacggtat
ctttgtcaaccacagaaatagagtatagagcagcagcaatggcagctcaagagaatgcat
ggctggtacagttgatgagtgatctacatcaaccagtagattatccagtaccattgtact
gtgataaccaatcggccattcgcttggcggaaaatccagtctttcatgcaagaactaaac
atgtggaagtgcactaccactttatcagagaaaaggttctacaagaagagattgagatga
gacaggtcaagacgaatgatcaagttgcagacttgttcacaaaaagtttaagtacaggca
agcttgaaaattttcgctgtctgctcagcacagtgcaaagaatgagagctgacattgagg
gggagtgttgagaatcaatgtcaagcccaaaaccataagtaatccacaacccaatctaaa
gtccaagtccatatctagtttgatgatgtaattgcttacaattgcaaagttaggtaatgt
taggtatggttgagtggaaaaaattaggtgcaattagtgggttttgtgtggtactaaata
atcttagtttaattaagtgtgtggtgtagctttcatttggtttgctataaatacccaagt
ccccaagcattatatatcatccaaggaaaaacaaagcctagagctaaataagaaaagctt
tgctaattagtttgttttgtgagctttctttaagagtgtgctatattttcttcttcttgg
gatcattagagttatcttggatactcttcttattcaaca
>AJSU01002573.1_2199_6193
tgaagatcaacaccagcccaattggtgtttggattctagaaaagtctagcaaatacaagt
agcaagcttggaaggtagaagcttctagaagactttgtccagctgcaaatgaactagacc
attctagttcaaatttgcatgttaaagtcggtgggcatgcataataagctagataattct
agcaagttgtaatattatatggctattagctatatgttggtggcatgcatgattagtagc
tagaatgatctagcaatgtccaaagtcggcaaacatgccctataaatatgggtgtggtgc
tatgtaaaaaaccaagcaagcttgtaagcaagcaagcaagtgagagtgagaagaaagaat
agtcttgtaagagtgtgagtgttctagagtttgtctctagaaagtgagtgagtgtcatag
cttctcaagagtgtctttgatagtttgtgttgtaatattttgtttgtgtaaaacaagtaa
tttgtttacttgtattgtctctccaacacttgtgctagagttgtgtactctaagtttttt
catcccaacaattggtatcagagcggtacgatcagggaccgtctctattaaagcttttga
gaatcgtgagaagtttagtacttcgcaagattattcgttaatcttgttcggcttatcgaa
gctctgccgatatgatgggagaccttcaagttgttggaggaatcaagaagttgaacaaca
aaaattacaacacgtgggcaacgtgtatggagtcttacctacaaggccaagatctttggg
atgtcgtcggcggtaatgaagttacgcagccagaagaaaacactagcggcgctttgagga
agtggaagatcaaggcaggtaaggccatgtttgccttaaaaaccacagttgaagatgaca
tgttagagcacatatggaaggccaagacaccaaaagaagcatgggacaccttcgccacac
tcttttcaaagaggaatgatacaagactgcagcttctcgagaacgagctattatcagtgg
cccaaagggacatgacgattgcgcagtatttccacaaggtaaagtctatttgccgtgaaa
tttctgaattagatcctagtgctgccattgtagaatccaggataaaaagaataattatcc
atggattgagacccgaatatcgaggcttcgttgtcgctgtacaaggatggccgacccaac
catcacttgttgagtttgagaatttgcttgccgatcaagaagctttggcaaagcaaatgg
gagggatctcgttaaaaggtgaggaggaagcgctctacaccaaaactaaaggcagcttta
agcagcgtgctggtggtggatctaaaagaaatggtgacaaggaaaaatgtcatcaaggag
gagggagttctcggccagggggagctccaaagtatcatggcaaccgtggttagtcccaga
ataataaaagatttgagggcaagtgttgcaattgtggaaagaatggccacatggcaaatg
attactggttcaaaaggcctgcagaaagtaacgtcgccaactcagagaagaaaattgaag
atgattgggacgtaattgcgtctctagccctagaggaagaatgggacggtgaagcatcta
ttgctacagagaagaaagagtcagctctcacagcagcaagtctggagtcaattgactacc
agaatgattggatcgtggattcaggttgctcaaaccatatgataggtgatgagaaaaagt
tacaaagtctgactgagtacaaaggaggccgcttagtggtgacggctaatgactcgaggc
taccgattgctcacatcggtaaaacagtaattgagtcccgatacaacactaaccatgtgc
tgcttcaagatgtctaccatgttccaggtatgaagaaaaatctgctttcagtgccgcaac
tgacgtcgttgggaaattatttcttgtttagtccacgagatgtgaaggtgtatcgacacc
tcaagatcttagggacgccaacaatggagggacggcgactgcagtcagtctatgtaatgt
cagcagaaactgcatacatatacaagacaaagaagaacgagacagcagatttatggcaca
tgagattgggacacgttagctatcacaagctaaatgtgatgatgaagaagtcaatcctta
aggggctacctcagcttggcgtgagaacagacacggtttgtgcaggataccagtatggta
aagcacatcaactaccatatgaagagtcgaagtttaaagcgaaagaggcgttggagttgg
ttcattatgatgtgttcgggcccgtcaagcaaccatcgataagtgggatgcggtacatgg
tgacgttcattgatgacttctcgaggtatgtgtgggttttctttatgaaagaaaaatctg
aaacattttcaaaatttaaagagtttaaggagacaattgaaggagaagtaggaaagaaga
tctgttgcatacgcacagataatagaggagaatatacctcgaatgagttttcccaatatc
tacaagaatgtagaatatgtcaccagttcacctgtgccaatacgcgacaacggaatggcg
tagcagaaagaaagaaccggcatcttgcagaaatatgtcgaagtatgctccatgccaaga
atgtaccaggaaggttttgggccgaagcaatgtgaactgcagcttatgtgatcaacaggc
ttcctcaacccaggttagaatttgtctcaccctttgagaaactgtgggatatgaaaccta
caattagttaatttcgagtctttggctgtgtgtgctacgtatttgttccaagtcatttac
atagcaagtttgacaagaaagcagttcgatgtatctttgtgggatacgacagccaaagaa
aagggtggaaatgttgtgatcctacgaatggaaggtgttacacatcacgagatgtggtgt
ttgatgaatcatcttcttggtggtcctcagaaaaggaggcgttgcctgattcaagagaga
tagaagataagttgcagcaaaagataggggagcaaattgttcgaatccagtcaagacctg
atgagtctgaagattcgcttgatggtgatgatgttgagcaagcagtgccccaaaaccctt
gccaagctgacatatatcaacaaccagaagaagatagacctagtgaagtggaagtatcaa
ctccacaatcacaactaaggaggtcaacaagaatccgaaggcaaaatccgagatacgtca
acgcagtcatagaagaagaaacagctggacctgagtgcttcaaagttgggagaagagatc
actgcagcagagctaaatcaagcttggaatctagtgccaaagcaaagagatgtgaaaccc
atatcatgcaaatgggtgtgtaagaaaaagcttcatcgtcaactcgacatggaggaaaga
atgagctggtgttgagggggagtattgaagatcaacaccagcccaattggtgtttggatt
ctagaaaagtctagcaaatacaagtagcaagcttggaaggtagaagcttctagaagactt
tgtccagctgcaaatgaactagaccattctagttcaaatttgcatgttaaagtcggtggg
catgcataataagctagataattctagcaagttgtaatattatatggctattagctatat
gtcggtggcatgcatgattagtagctagaatgatctagcaatgtccaaagtcagcaaaca
tgccctataaatatgggtgtggtgctatgtaaaaaaccaagcaaacttgtaagcaagcaa
gcaagtgagagtgagaagaaagaatagtcttgtaagagtgtgagtgttctagagtttgtc
tctagaaagtgagtgagtgtcatagcttctcaagagtgtctttgatagtttgtgttgtaa
tattttgtttgtgtaatacaagtaatttgtttatttgtattgtttctccaacacttgtgc
tagagttgtgtactctaagttttttcatcccaaca
>AJSU01002612.1_7319_12409
tgttggtatttgacagtttactaactcaataccaaaatatgtgggtgataagtttacaaa
ctctatcacacctctttcactttgcactctcaaataaaattggacaaagaaatagagaaa
ggagggaagcaacaagctttgataaaacacttggactttgatatatgaaaagagagttta
caaactctatagcttacaagcttaaaatgagaatgagaaatgggattttgatgggatgat
ttacaatgcttgagaacttgggtatttatagcaaaccaaatgattaaactaagattattt
attaccacacaaaacacattaattgcacctaataatttttattcaaccatacctaacatt
gcctaactttcaatgcctaactttgacattgattttcaacaatagcaacttgttttgatt
tgaatttccaacacacctcctcaaatcaaaacgccttcattcctagcatttcacgcagta
gccggaatgtttcaattggcaatggctttgtgaagatgtctgccacttgttccttggatt
ttcaacaatagcaacttgttttgatttgaatttccaacacacctcctcaaatcaaaacgc
cttcattcctagcatttcacgcagtagccggaatgtttcaattggcaatggctttgtgaa
gatgtctgccacttgttccttggtgtgacagtagacaagttcaattgtcttttgcttcac
atggtcccttagaaaatggaacctggtatcaatgtgcttgctccttccatgttgaacagg
attttttgcaagtttgattgcagacacgttatctacgtgaatcacagtcgattccacttg
tggatgacacactgacttcaacagatttcttaaccaaattgcctcacacacggttgaagc
tacagcaacatactcggcttcacatgatgacaaagcaacaattgattgcttctttgaagt
ccatgagaaagctgttgatcctagaaaaaacacatagccagttgtgcttttcctttcatc
ttggtcacctccccaatcactatctgaataaccaaataattttgcatcttcaccaaaatt
ataaaatagaccatagtttagagtacctcttatgtacctcaaaattctcttggcggccag
ccaatgagactcccttggtgtttccatgtatcgactcacgagtccaacaccataaactat
atcaggtcttgtgattgtaaggtaccttaggcttccaacgaggcttttgtacactgttga
gtttacaaactcactctctcctcctttggacagcttcaatccagttgcgactggggtatt
gacagtgttgcacttgtccatattgaacttcttcaatatgtctctcatgtacctttgttg
agagatgtagataccatcactttcttgcttcacttctatgccaagaaagtatgacattaa
tccattgtcagtcatctcgaattcactgaacatggattgcttgaactcatggaacattgc
ctcattgtttcctgtaaacaataaatcatctacatagagacaaataattaagaactcccc
tttttcaccattcttcatgtaaactgaatgctcgtatggacatttctgaaatccattttg
gtgaaggtagttgtcgatccttgagttccaagctcgtggtgcttgcttgaggccgtacaa
agccttcttcaaacgatacaccttatcttcttctccttgtacttggaagccttccggttg
ttccacgtacacttcttcctcaagtactccattaaggaaggctgacttgacatctagttg
ataaattttccatttataatgtgcggcaagagagattagcaatcttaccgtgtcaagtct
cgcaactggagcatagacttcatcatagtccactccatacttctgtttgtagccctttgc
tacaagccttgatttgtatcgatccacactcccatctgcagtgcgtttgatcttgtaaac
ccacttgacaccaatagccttctgatttggtgggagctttgtcagctcccaagtgtcatt
cttctcgatggcatggatctcttcttccatggctttcttccaacaatcttcttccacagc
ttcattgaatgagaaaggctcgtggtctgcatacaagcagaaaaggttggtttcttcttc
ttcttcttgtccataaatctctgtgagattccttaacctcactggagttgaggagctgct
ttcctcactagatgtaggaccactccttgcaattctgtgcactggagttgttgtgattgt
ttgagcaggttgttgctcaatcggtggtacaacttctggttcttcaaaatcagtggagac
gatcttctctttactgacttctttgttgttccacgtccatgtctcttcctcactgaagat
gacatctctactaaccactagtttgccagttagtgggttgtagagcttgtatgccttgga
ctcttcactatagcccacaaacacacatttctcacctctatcatcaagtttcctcctctt
ggcttctggaacttgagcatatgcaacacacccaaaaattcttaggtgtgtaacattcgg
cttgtatccactccaagcctcttgtggtgtcatcctcttgacactctttgttggacatcg
attcaacaaataaatcgaacaagctacagcttctgcccataactcttttggcaaattctt
ctccttaagcatggaccttgttatgtcaaggatggttcgattctttctttcggctatccc
attttgctgtggggtgtaggcagcagtaagttgatgcctaattccttgctccttgcagta
tgcttggaaagcattggaggtgtactctccacctctatctgatctcacagccacaagctt
gtggttactttctgcctctgtgagtgccttgaactccttgaaaatttttagggcagctga
cttctccttgagaaaatagacccaagtctttctactgaaatcatcaatgaaggtaataaa
atacctatttcctccataagacatgggatccaatggaccacatatatctgtgtgcaccaa
ctgcagtggtgcctttgctctccatgtatcaccaacagggaacgatagtcgtgcttgctt
gccaagcacacaaccttcacatacttggcgtgtggcttcaatctggggtagaccacgaac
cattcctccacttgacagcaactttaggccattgaaattaagatggccaaatcgaagatg
ccatttccatgactcatcttccattacaccgatgttgcagcttccaatctttgtgttcaa
attcaacggaaacatccggttctttgacattcgaacacgtgcaataagctttctccttgc
attcctgagagtgagaagcatgttctccatatgtataatgtaccctttctggagcagttg
accaatgctcagaatgttgctcttcatacctggtatgtagtaggtatcggagatgtattc
ttctcttccatccttctggatgatcttgatcttccctttgccttcaactggcaactttga
ggagtcaccaagacttacagatccataggccccttctttgagttcggcaaaaaactcctt
ctttccacacatgtgattgcttgcaccagagtccaaataccaaacatcttgttggctact
ggaatcatggtgtgctagtaagactgtaagttcttcatcagtatttccacttgattctgc
catgttgacatgctcaccatttttatgtgaacattcattggcataatgtccatattgctt
acagttgtgacactggatatgcgcctttcctcgagtagatctccactcctgagactgacc
ttgattttgtgcatagcctcgacctcttcctcgggctcgtcctcggctacggttggatgg
gctcccacgacgtgagttccactgcccacgacctttatttggtttgtcaatattcaactt
tgactccaaagcttgctctagcgttgtggggcttgcattcttctgaatgcgttgctcgtg
aactaggagggatcctagtagctcttctgcgctcatcacctccaaatccttggattcctc
aatggcagtcaccacatgctcaaacttagatgtgagtgaccggagtatcttctccacaac
tcgtacttcatcgagtctctcgccatttctcctcatctgatttactatcacaatgagcct
tgagtgatagtcggagatgctctccccttcattcatatgagcagtttcaaaatctgctcg
aagtgattgtaacctcactttcttgactcgatctactcctttgtagattgtactgagtgt
atcccatacttgtttgctcgttgttgcttctgcaaccttctcgaacgttgaatcttccaa
accctggtatagaagatacagcgccttttggtccttctttcgtaagtccttgagagtgtt
cctttgatccgcagtagatacggcttcttgctcggcagtgggtacaacatacccactact
gacaacttcccatagctcctgtgatccaaacaacgctttgaattggatgcaccatctttc
ataattttctttcttcaatgtgggaacttggagttgcactaagttggacgccataactgc
tgcacctgccagaatggtattctggctctgataccaattgttggtatttgacagtttact
aactcaataccaaaatatgtgggtgataagtttacaaactctatcacacctctttcactt
tgcactctcaaataaaattggacaaagaaatagagaaaggagggaagcaacaagctttga
taaaacacttggactttgatatatgaaaagagagtttacaaactctatagcttacaagct
taaaatgagaatgagaaatgggattttgatgggatgatttacaatgcttgagaacttggg
tatttatagcaaaccaaatgattaaactaagattatttattaccacacaaaacacattaa
ttgcacctaataatttttattcaaccatacctaacattgcctaactttcaatgcctaact
ttgacattgattttcaacaatagcaacttgttttgatttgaatttccaaca
>AJSU01002633.1_8876_14825
tgttggagttttaaacactgcatgcatagaaccacatatacacgatgacatgcatacgta
aatacaatgaatgacttacttggagaagtgctcgacatcagcgcaagggatatcgggagt
cttctacactcagcagctatatccagctagaatagggtttgctcaggaaaaggatggcgc
tgtgagtgcagggacgtcccaatatatagccaaccatcctaggtatcaggcctatcaact
gatacccggattgctacattgattagggttcaatacagtcctattccattatgaactctt
gtcaaaacatgataaggttatctgattaatttgcatgtttgttaggactctcaatcccag
ccaattaagtccgaaatcttctcaacttgataacttaaaactaaggtacaagtttaacga
gaactagaagtcattctccttgacactcacatcttacattctcccacttgagtgtccaag
aagaatgatgttacatgggctaagattgaggtgatcacaagtccccgagagctgcaatta
cacctttaacaacttgtcacttatggcttcgagtatagaatcataaacgcaatatgtaat
tccttctacatgtgcacattatgattaccagtacctataccataagcactgtgttgtttg
acagaattcgaaattttcaggttgataaacaaaattcaactcctgaactgaacctcatac
aagagtatggctcatatcattattataacataacatgaaaatcaaaacattatgaaagca
tccagtttaagcggaagggaaacgtacagaatacaatgggtttactactcccactcatta
acagaatcaaaatcctctcgcattcccatgttgtgaacatgcttcttgaacactcccact
ggtaagcctttagtcattggatcagctaccataagatccgttccaatatgtactatgttg
atcagcccttttctgacttcatcccttacgcacaagtacttgatatccattaacctgcat
gtaatggacctcttgttgtttttagaaaagaaaactgcagccttgttatcacagtaaatg
gttatcggtttttcaattgagtctaccaccttcattcccataatgaggtttttcaaccag
attgcttgtttggtggcagtgtagcaaccaataaactcagccttcatagttgaagaggca
atcaccttttgcttggagcttttccacgaaattgcaccattagcaaggagaaaaacgtat
ccactcgtagactttctgtcatcaatgcagcctgccaggtctgagtcggaagaagccacc
atttccagcttctcaacctcttggtacaccagtgcaagattccttgttctttttaagtac
cttagtactttctttgctgcagtccagtgagaagtaccaggattagactggaatcgacct
agaacactaactgcaaaccttagatcaggccttgtgcatacttgagcatacatgatgcta
ccaacaagtgatgcgtaaggcttgtcgttcattccatttttctcgagatcatttttaggg
cattgatccaggctaagcttatcaccctttgctatgggaagctcgccacctgcgcacttt
tccatgttaaacctcttcatgattctgtcaatataagatttttgagacagcctcagcatc
cttttggatctgtctctctcaatttcaatgccaaggacgaaatgcgcctcaccaagatct
ttcatttcaaagctcttggttaacatggtcttagtggtgtgcaaaagactcaaatctgag
cttgctaagagaatatcatctacatacaagaccaagaatatgaatttcgtgccactgacc
ttgagatatatgcagtcatcaatcttgttttcttcaaaaccaaaagcagaaaccacttga
tcgaatttgatgtaccattgtctggattgctttaaaccatagatggctttgttgagttta
caaaccatagtctctgtccctttctcctcaaaacctggtggttgagccattaggatttct
tcatctaaacaccattaagaaaagccgactttacatccatttgatgtaattccaagttga
aatgtaatgttaatgccatgatcaccctcaaggagtctttggatgatactggtgagaagg
tttcattataatcgattccttccctttgtgtaaaacccttagctacgagtctagctttat
gtctttcaacctttccccttgcatttcttttggttttgaacacccatttacaaccaatgg
gcttagcattgcctaaaaacggcaccaaggtccaaacctggtttttctccatagctgtaa
gttcttcaatcatagctgcatgccatagatctgcttgtgagctattgatagcttgattga
atgttaaaggatcatcatcatctcctatgtcatattcagtctcttgtaaatacacaaaat
caggtcgaatcaccggttttctttgcctgtttgaatgcctaagaggcaattgcacttgtt
gcaatggtggagcttctgcctcagaaatttggctttcggggacttaaggttcaggaccat
aagcatgcacaggttcagaaaatgacatagtgttaacggatgaagaagttggtaaaacaa
ttgggaaagagatcaagtttgcttgagtgccaagtaacgctgcatcagatgttgtagaga
gctgaccatcttcatttttaatttcttcgaattcagaagtactgtgatgtactgtctctt
cttccaagtcttcaataaacttggcattgtttgtctcctgaattctagtgtgggaatcag
gacagtagaacttaaaacccttggacttgtctgcatacccaataaatctgcaagtaacag
ttctcgggtccaactttctttcgtgtggattataaaaccgtgcttcagctctacaacccc
atacatggaaatgattaaagcttggcttccttcctgtccaagcttcaaaaggtatagttt
tgacagacttacttggagccctattgagggtgtaattggctgttctaagtgcttctcccc
acaggaaaatgggaagtgtagaccttgaaaacatggatcgaatcatgtccttgagggttc
tgttcttcctttctgccactccattttgatgtggagtccctggagtggtgtactgagcaa
taatccccgagctttcaagataatttgcaaaagctcccttgtgttgtccagtctctgtga
acatgccaaaatactcaccacccctatccgatctcactattttgatatttttctctagtt
gattttctacctcagttttatatgttttaaaacaatcaagaacagaagatttttcagata
ttagatagacatagcaatatctggagaaatcgtcaatgaacgtaacaaaataggagttcc
cacagattgttttatttggaaaagggccaaacacatctgtatgaattatttctaagagct
gttgcttcttgtggatcctaatttcctggtgttggtcattttacccttaaaacaatcaat
gcagtttggcagacttaaaaaatcgagatttggaatgagattttgtttagttaaaagcat
aagtctttctttggatatatgtccgagccttttgtgccaaagtataggagagttttcagt
tgaagataatcttttggaaccaatgtgacaaactgtgaaacattcatgtaaatagtcaca
ctgcagttgccacatatcactgttaagtaaagcataaccaagcaaggtgtctaatttatt
caaatgaaaaagttttacactctcattgtctccaataaaagtataaccagatttaactaa
cttagaagctgaaatcaaattccttctcatagaaggtacatagagtactggacttagaaa
caaaataaaaccagaagaaagctttaaagagacactgccaacagactcgactgcaacctt
gctcccattcccaacaaaaacattgtaaacttcattttttctctcctttaggtttgtgaa
tccctgcaaggtatttgaaatatgaattgagcaaccaatatcaaaccaccaactaaaagg
aggaacataaataaaatttgactcgaaacaaacataaacattgaattcattacctttctt
aacaagccaatttttaaaaccagtgcaatctttccttagatgaccaacttctttgcagaa
ataacaaggctttggttcttcagaattagctttaaacttttgagatcgattaagggggct
agcatttttaaaagaagaaaaatgtaacattttcttctgcttaccagcaggcatagatga
ctgatcaacagcaacacgtttgccctttgcagtagtgtgaacaagattcacagtctccac
cttgtcagttgataatctcaactcctcttgagcacacatggaaatcagatcatcaatgtc
ccaggttgctttctgagtattatatgacactttcagctgaccatactgcgcaggtaatga
attcaacgccatatgcactagaaactgatctgtaattggatgctcaagttccttcagctt
ttgtgcgatgtctgacatcttcagtatgtgttctctcacgttaccaacaccatcaaactt
catggatgtcagttttgtgagaaaattccccgtttcagctttctcggactccttaaattt
gtttcccactgcatcaaaaaattgttttgcactatcactctttggtatgccacctttcac
actgcttgtcatagccctcctcataatcataagagccattctgtttgccttctcccattg
agcaaactttagtttttcatctgcagtacttgtagctgttattgctgcaggtttgtcttc
ccttaaggccaaatcgaaatccatcataccaagggttatctccatgtcatccttccatct
tttgtagttggatccagttagcgtttcaatattggagaagttaagagaagtcatagctgg
aaaagtaacataggctttagtatttgttctcataagttcttcattaagagttcacgatat
gaacaattaatggcatcaaaacatataataccagtcgcatctttggatcgcaaaactgat
tatattagattttgcataaccaaaatacaaaattctcttcagcgatacaattttaacact
tttgagcagataaaattgcatcaattttaattttgtatctcacttatacaccaattaaac
atgactgaatattagaattctttggaattatcttaaaacatattcatcatcagtttaatc
gttttgttcaattttgaactgataatttgaatcatgatacaaacacttttgagttgaaat
tggtcatgatccaaaaattcgactgtcatataatagttgataactgtattggctttatgt
gcggaagtcttatgtcaggatcgtgcaattaatcaatgtttactcgtgcttgaaaggatt
ctaaacacgacagtgtgtgctctgataccacatgttggagttttaaacactgcatgcata
gaaccacatatacacgatgacatgcatacgtaaatacaatgaatgacttacctggagaag
tgctcgacatcagcgcaagggatatcgggagtcttctacactcaacagctatatccagct
agaatagggtttgctcaggaaaaggatggcgctgtgagtgcagggatgtcccaatatata
gccaaccatcctaggtatcaggcctatcaactgatacccggattgctacattgattaggg
ttcaatacagtcctattccattatgaactcttgtcaaaacatgataaggttatctgatta
atttgcatgtttgttaggactctcaatcccagccaattaagtccgaaatcttctcaactt
gataacttaaaactaaggtacaagtttaacgagaactagaagtcattctccttaacactc
acatcttaca
>AJSU01002653.1_1817_6768
tgtagaaagtcatagatctgtgagagaaaagctaaaggtagagagagagagaaaatctag
agagagaagttgttgtggaaaaatgatttctattcaattagacaagccatgtgtacaacc
aatataaatagttttacagattctaataaccgactataacaatcatagcttaacagctaa
gtaaaatcctaaacagatacatcattgattagttctaattgtatccttaacacaccccct
caagctaaagggaggaaagcgaactgaaagcttggaagttaactcagcaaagcgagcaga
tggcaaggatttagtaaaaatgtcggcgagttgaagaagagaagcaacatggtgcacact
gacttgaccagcaagaaccttttcgcggatatagtgatagtcaatttccacatgtttagt
ccgagcatgaaagacagggttaaaagctagagcaattgcactctggttgtcacaaaaaat
ggcaggagtgtggaggataggaaaagagatatcctgcagaattttacagacccaactgag
ttctgcagctgtattggcaagcgaccgatactcaacctctgtagaagagcgggcaacagt
gcactgtttctttgcactccaagaaattaaattgggaccaaggaaaacacagtatccact
tgttgatcgtctgtcaactgggcagccagcccaatcggcatcagaccatgcagtgaggcg
ttgagaccctggggtaaaccataaaccagcatcaagagtccctttcaaataacgaaggat
ccgtttgacagcttgcaggtgaatggtacgaggggaatgcatgtactgacagacttgatt
gacagcaaatgacaaatccgttctcgtccaggttagatactgtaaagcaccaacagtgga
tctgtaaaatgtgggatcagagagaagagtgcctgagtgatctaactttgcagaaccaac
aggagtggagcaaggcttgacaccaagcatatctgttttcttcaacaaatcaagagcata
tttggattggtgaagaaacattcctttagcagatctgtgtacttcaatgcccaaaaaata
gtgaatatcacccaaatccttcacaggaaacatagtttgtaactgagcaataatagattg
acaaacagatcgagaactaccagtaatgataatgtcatcaacatagactaaaataaaggt
gatggaagaatcctgcttgatgaacaagctggtatcagaagaagaagagaagaaacccaa
ggacagaatagccgtgtagaatgcttcataccaggcccgaggagcctgttttaaaccgta
gagagatctgttaagtttgcaaacatgacggggttttgtggaatcaacaaatcccggtgg
ctggatcatgtagacagcttccttcagagtatcgtgcaagaacgcattactgacatcaag
ttgatgaatgaaccagtcataagaaatagcaatggataacagaatacggatagttgtggg
cttagcaacaggactgaaagtctcagaaaaatcaaggccctcttgctgatgaaagccttt
agccacgagacgggccttgtaccgttcaatggagccatcagacttatgtttgactttaaa
cacccatttgcagccgactaaatttaagttgggatgaaaaggaaccaaatcccatgtgcc
agtggactgcaaggcgtgaaactcatccttcattgcagccatccaatggggatttttgga
agcctgcagaaatgtggtaggagtaggaggcagacacgcaagggaatcaacagacacagg
aagagaatgttttgtggcagtaaagacttttggtttgtgaatgccagccttagctcgagt
aatcattgggtgagaattaagagatggtggtggtgcagggacagaggccgatgaattagg
agaagaagcaggtaaggaagatggagacaacggggcagatagggtagtaaacggagccgg
tgagagagaatcctgatgtgtagaatgagggagagcagcagtgacagatggaagtgtact
ggaaggagcaggaactggaatagtcacagaggtaggagaagaggttgtagaggaggcagg
ttgtggtgggttgaaatcagagaacaggccgtgcttgaatggaaacaactgctcatcaaa
cgtaacatggcgggaaatatacactttattagtaacaggatcaagacatctgtacccact
atgattaaggctatagcccagaaaaacacacaatctgctctttgcgtcaagcttgttagc
tgaatacggttgcaaccatggataacaagcacatccaaaagccttcagagtatgataccg
tggaggagcttgaaaaagttgttcccaaggactaatggaagaagaatgagaaggcagtcg
attgataagatagacagccgtctgaaacgcctcaacccaaaatttggttgccaatccact
ctgagaaaggagagttcgacccatttcaacaacatgccgatgcttcctctcagcacaccc
attctgttcaggtgtatgaggacaactaagttgatgtgtaatgccttgatcattgagaaa
agtttgaaagttcctgctcaagtactcaccccctgaatctgaccgtaggcattgtatgcg
acaagaaaaaaaagattgaactttgagcacaaaagtcttgaaaactgagtacacatctga
tttataaaccataggatataaccaactgtatttagtatagtcatctaccaaaatgaggta
gtatttgtaaccagtacatgaagcaacgggagaagggccccaaacatcagtgtgcagtaa
ttgaaaaggcctagtagatatacacggcaaaacagaaaaaggtagcttagaagccttccc
caatttacattcagtacaaacagatccttgagatatagaaccttgaggtacagaacgaat
gacaggtagttggtgtttattcacaatagtatgtaatacttggctcgatggatgtcccaa
tcgctgatgccacagatgaatatctgctttatgaacgagcaatgcctgaggagagagtgc
aacgccagatgtgccatttgatgcatcccagtagaaagggtacaaaccaccttcacaggg
gccctggaagagcatcctcccagttcttaggtccttaatatagaacccaaatggatcaaa
ggtcagagatgcccaattatcatagacaaacttgtagacggacagtaagttgtgtgaagc
tttgggaactaataacacatcattaagcttaaaagtagcatttggagttcgaattaaagc
agagccagtgtgggaaatacacagacctttaccattaccaacaaacaggtgatcactgcc
ggtgtatggaatggcagagttgagagaagctggatcaggtgtgacatggtgagaggcacc
actatcagttagccaatagctcggtggaggagaagtagtagcagtcataccaaatggagg
accaacattggatcgttgagaagcaaactgagagagtttctcacaattgagagcgtcatg
gccatatttaaggcacaattggcactgaaaggattttccagagctgtaattggcagactg
agaaccagagaatgtggatcgaggagatggaacagggccaagaatacctcctgaggggtt
atagttgttgcgattatcagggccaagaatacctcctgaggggttatagttgttgcgatt
acctccaaagttccgagtttgatgaaacttattccgattctgaaatcgaccacgatggtt
gcctctgtggttgttagaaccagagaaaccttggtgagcggtataggcatgaaaaagttg
agaggaggatgaggatggtcgagtcttgcgtttttgaagagaaatttccttgctgagaag
catgccgtgtagttcatcagaattgacaggttcaagtcgagtttcaatagagtcaacaaa
ggactcatactcatcagaaagaccagaaagagtatatgcaaccagatctgattcagaaat
cggttccccagccgctgcaagtttgtcagaaatttccttgagagaattaagataatccgt
catcgaggagtcacctttctgaatagtttgaatcttggagcgtaagctgtgaatatgcgt
ccgagatgcaccagagaagcgacgctcgagagattgccagagagatttggaatcatcaaa
gccaaccgtcaaaggaagaagatcttcagatagagtagaattaatccaaatcatcaagat
ttgatctcgttcacaccaagcctcatacgctggattcagagatcgagatccagatgaatc
aagcagaacttgagaaggacacacatcagatccagtaacaagccctaaaagcttgaatcg
tttcagaacagggaggaagagactacgccaggtgatatagttgtgacgattgagtttcgt
cgcaaccataccggtgatgttctgaacagtaatagacgagagcgattgaactgacgaatt
ggtgacatcgccttgagatccagaagcagccggagaagaggagtgcgcagccgtcgtcat
tgcaggaaatagagagaaattgagaaagaaagaaagaaattgaagagaattagggcgtag
aagacgtgtttggaaggcgagaaactgcaagaaaatgcaagaaaatgcaagagaggggaa
gcgagggatcaaagtcggtggactatggcgattgataccatgtagaaagtcatagatctg
tgagagaaaagctaaaggtagagagagagagaaaatctagagagagaagttgttgtggaa
aaatgatttctattcaattagacaagccatgtgtacaaccaatataaatagctttacaga
ttctaataaccgactataacaatcatagcttaacagctaagtaaaatcctaaacagatac
atcattgattagttctaattgtatccttaaca
>AJSU01002833.1_4942_9736
tgttggaatcaaatgaaagttgtttttaatctaatggctgagaaggaagtgatcaactgt
ttaagtcattacttagtctcttaggacaagtgtaggcttagatttttgttatatgaatta
agggctgtgatagcttgtaacaaacagttgtgttctgatatttctataaaatatctgtgt
tgctgctctctgtgcagagagctctgcacattcctaaaaacttttcttcttccgtgtaac
attttccctcctaaaatatcaacttcaatacaatttcaagattctaacatggtatcagag
cttaggttctgatcaagaattcagaactgggcgttttgtgtgcttcgtactactgagaaa
aggagggaaactcatttccagaatttttgaaaaccttactgttctttcgaagtctcacat
ggctacttcgagcagtggaggagatctgagggctcctatcttcaatgggtccaactacga
tttttggtctatcaagatgaagaccatattcaaatcatatgatctctggaacttggtgga
caagggtatagaaaacgcagagtctggtgatgattccagtgatgaagaacaaaagtcagt
taagagctccatgaagattaatgaaaccagagatgcaaaagctcttggcatcattcaagg
ggcagtttctgatgaaatatttccacgaatctcaaactttgaatcatccaaggctgcgtg
ggatgttcttcaacaagaatttcgtggtgacaaaaaggttagatcagttaaactacaatg
tttaagaagagattttgagtacactagaatgaatgagggcgaatctctatctgtttattt
aactaggatgactgatattgtgaatcaaatgaaaactcttggtgaagaactatcaaacca
aagattagtgcaaaagatacttataagcctgcccaaatcctatgattccattgcatccat
tatagaagaaactaaggatcttgattctattgaggttcaggaagtgattggtacactgaa
aggatatgagcagaggttaaacatgcactctgatagcttagtggaaaaggctttcactag
cttaagtatgactgacagagatagtagctacaaggctcaggggaacaactcaaatcaaaa
gaaattctggaaaggaaaagggaagaagtgggataacaagttcactcctcaacccaaatc
agaaactatcagtgattccactaaaaccaagtgcaaaatatgtgacaaattacactatgg
tgtctgctggtataagggaaagcccaaatgcactaagtgtgaaagatttggtcatctggc
aaaggactgcaatccaagaaggaaccaagctgtcaactatgcacatagagcagaagaaga
ggaagtaaatgttttctatgcgtgtagtgttgcaagaactgaaaataaaagaggtatctg
gtacattgacagtggatgcagtaatcacatgactgcatatgaatcactattggtcaacat
tgacagaagcttcagttgcagagttaaaatgggaaatggtcaacttgtggatgctactgg
acagggaactcttgttctagagacaaagggtggaagaagattcatcaaggatgtgatact
agtacctggccttgatgaaaatctccttagtgtgggacaaatgattgcacatggttactt
cttactctttggggatgacatggtggagatctttgatgacagaagcctccaaaacttggt
tacacaagttggcatgactgaaaacaaaagttttccacttatgctagactacactgactc
agttgctctgaaagctagtgttgctgagaattcgtggttatggcataagaggtttgggca
tctcaactttcacagtttgaagaacttggagagattacaaatggtgactggactgcctga
gatacaggaaacaaaagaaccttgtgaagggtgcatactagggaagcatcacagggactc
tttcgaaactggaactgcatggagagcaagccaacctctagaactcattcacacagatgt
gtgtggtcctatgaaaacacctacactcagtgggaacagatatttcctgttatttattga
tgactgcaccaggatggtttgggtttatttcatgagaaacaagagtgaagtctttacaat
tttcaaaaagttcaaggtaatggttgaacttcagagtggtctgaagattaagagactaag
aagtgacagaggtggtgagttcacttccattgagttccaagaattctgcgaaggggcagg
actacagaagcaactgacagtggcttacacaccacagcagaatggtgtggctgagaggaa
gaataggactgtggttgaaatgaccaagtcaatgctacatgataaaaaaatgccactttc
cttctggggtgaggcagtcaatgcttctgtgtatctactaaacaggtgtccaactaaagc
actcgagaagataacaccatttgaggcatttagtggcagaaaaccaaatgtaaagcactt
gaaggtgtttggatcaatctgctatgcacagattccatctcaattaagacataaacttga
agtcaacagtatcaagtgtgttcttgtaggctatggaagctgtgaaaagggctataggct
ctacaacattgagacacataaagttataatctcaagggatgtggtgttcaaagaaaatga
agcatggaattgggaaaccaagaagattgacaccatcttttttccattaactatggaaag
aacacaagcaactttgcaacctggaaatgaacctgttacaacaggtggaagtcaaaacga
tttctctacaccatcacaaggatctcagtccactacttcaaatgcagagggacaagaatt
gcagggttcctccccaggaacaactccattaaaattaagaagtttagatgagatttatgc
agtctgcaactactgtattgttgaaccagagagttttgaagaagcaaaaatggatcaatc
ttggcagaaagctatgagtgaagaaatcactatgattgaaaaaaactctacttggcaatt
agtggacagaccaagtgataaacctgtgataggtgtgaaatggatctataagaccaagtt
aaatctggatggatctataaagaagaataaagcaagactggtagccaaaggctactcaca
acaaccagggattgatttcaatgaaacctttgcccctgtggcaaggttagacaccatcag
gaccttggttgcccttgctgctcaaaagggttggaaacttcatcaactagatgttaaatc
agcctttctgaatggtacactggaggaagaagtgtatgtggatcaaccacaaggctttga
agttccaaatgaagaagagagagtgtataagttaaacaaggcactgtatggactcaagca
agcccccagggcttggtacagtgagatagactcctatttcaacagatgtggattcaacaa
aagtcctagtgaagctacattgtacacaaaaactggtgagaaaacagatatgcttattgt
gtccatttatgttgatgatgtggtttttactggaaattgtgaagaattgattgaagaatt
cagaaatgatatgatgaggcaatatgagatgacagatcttgggttgctgcatcatttctt
gggaattggagtaatacaagattgtactggaattttcatacatcaagaaaagtatgcaca
atctctgcttaaaagattcaatctggaaggatgcaaatctgtgggaacaccattgatcac
aaatgagaagctttgcaaaatggatggttctgaacctgctgatgaaaatctctataggaa
aattgtagggagtctactctacttgactgcaactaggcctgacattatgtatgcagccag
tctcttatcaaggttcatgcataatcccacaagaattcatatgggaactgctaagagagt
actcaggtatatctcagggaccttagactaaggaatcaagtatgagaagggaaaagaagc
aatcctagttggcttctgtgacagtgattggggaggcagtgaagatgacatgagaagtac
ctcaggatatgctttttcatttggctctgggatattttcttgggcttctgtcaagcaaca
aagtgttgcactgtctacggctgaggcagagtatgtgagtgctgcaatggctacctctca
agctatatggttgaggtttgtgttaaaggattttggtgaaatgcaagtggatgcaactcc
acttttgtgtgacaacacatcagcgatagctatgactaagaatcctatttttcaccagaa
aactaaacatatcaaaaggaagtttcatttcataagggaagcattgcaggagaacaccat
tgatctgatctactgcaagtctcaggatcaaatggcagacatcttcaccaaagctctacc
taaagacagatttgtttatctcagagaaatgcttgggattaaaaccaaaattcatttgat
ggggagtgttggaatcaaatgaaagttgtttttaatctaatggctgagaaggaagtgatc
aactgtttaagtcattacttagtctcttaggacaagtgtaggcttagatttttgttatat
gaattaagggctgtgatagcttgtaacaaacagttgtgttctgatatttctataaaatat
ctgtgttgctgctctctgtgcagagagctctgcacattcctaaaaacttttcttcttccg
tgtaacattttccctcctaaaatatcaacttcaatacaatttcaagattctaaca
>AJSU01002952.1_38128_42937
tgttaaagtttatctttaggttatttgttttttaaataaagtagttgcttgtagttagga
ttgtttacctagtctacaggaggatccctaagttgtaggagtcatggttagggtttgttt
ttgcatgctggagtcgtgggatgtaactccacaaaatctgcaaagtagtgctgtattact
tgcagcagtagggatgtttgcctatttaagttgtaatctttctcatttaaatatatgaaa
ttcagagctctttagccatcaatatattaagcagcaagcttaagtttagagattaaaaag
tttttcccaacatttggtaccagagcccccactgggcctgtgtcgagagttttagaagca
gcagcttttgtccttgcagtagcaagcattcatggcgtctgacaagccagcagaaaactt
tgttcagccagcgattccacgcttcgacggtcactacgatcattggagcatgttgatgga
gaatttcctaaggtccaaagaatactaggatcttgtggaaacaggttatactatacccga
agaaagtacgcttacgactgcgcaacaacgtaagcttgaagaactgaagttgaaggattt
gaaggtaaagaattacctattccaatcaattgatcgtgctattctggagactattctcca
gaaggatacttccaagcacatttgggactccatgaagagaaagtaccaagggtcagcaag
agtgaagcatgcacagcttcaggccctgagacgagactttgagactctccaaatgaagaa
tggagagtctgtcaccgagtattttgcaaggaccatggggattgcaaacaaaatgcgaat
ccatggtgacaagcttgatgatggctccattgtagagaagatcctgagatctatggctcc
aaagttcaactacatcgtttgctctattgaagagtcaaatgacactgcagagatgtcgat
tgatgagcttcaaagctcattgttggtccatgagcagcagctgaaccgtgggatcacaga
acgtgtcaactcagaagaacaagctctgaaagcttctaccttttttgaatcctcaagctc
aagaggaagaggccgaggtagaggtagaggaagaggtcgaggtggtcgaggcaaccggga
tggagacagacaacaccaaagttccaagagacatgatgatcactctcagaatagaggcag
aagacaagttgacaagtttaacatcgagtgctataggtgtggaaaccttgggcattatcg
caatgaatgctacacaaagctgccaaaagacaaagagaaatgagagaagtctaactttgc
tgaaaagaaggatgatgagacactgttgatggctttccacgtcaaggaggagattgattc
cgaagtatggtatgttgacacaggttgcagcaatcatatgactggcagtaagtcatcttt
ctcatttttggatgaaaactttcaaactactgtgagctttggggattggtcacgtgtcaa
tgtaatgggaaagggtgatattcaaattaggactaagaatgattttgttgaaacgatttc
gaatgtattttatgtgcctagtttgaaaacaaatttgttaagtgctggacaactacaaga
aaagggttatataataactcttcagaaagatgcatgtgagatatatgatccagtaagggg
tgccattgctgttgttcaaatgagccaaaacagattatttccgctgaagatcaaaactgt
tcaaactagtttgatggctagggaagacgactcatcgtggctgtggcacctacgttatgg
ccatctgaatttcagcggtctgaggacactgcatcagaagcaaatggtgactggccttcc
catgatcatatctccatctgaagtctgtgaagcatgtgtcattagcaaacagcaccgtga
tcaatttccaaagggaaaggcgtggagagctcaaaacctattggagctagtacattcgga
catttgtggtccaatcagtcccatgtcgaatggtaaaaagaaatactttatttcttttat
tgatgacttcagtagaaaggcttgggtgtattttttgcaggaaaaatcagaagcttttaa
tgcatttaaaagctttaaggcaccggttgagactgaaagtagcagaaagatcaaaaccct
tcgaactgatcgtggtggtgaattttgttcaaaggagtttgaagctttctgtgatgagca
agggattcgaaggcagctcactgcctcatacacacctcagcaaaacggtgtatccgagag
gaaaaaccgaaccattctcaacatggtcagaagcttgctagtgaagggaggtgttcctaa
aagtttttggcctgaaactgtcctgtggtccattcatgttttaaacaggtgccctacttt
ttctgttaagaacatgacaccagaggaagcttggagtgggcggaaaccctcagtagatca
ttttaaaatatttggctgcatagcatatgcacacattccagacgagaaaagaaagaagct
cgatgacaagggcgcaaagtgtgttttccttggagtcagtgaacactccaaagcttataa
gttgtacaatccaacagcggagaagatgattaccagtcgagatgtgttttttgatgaaga
aaagacgtgggattgggctggaaagagcaagcagcagtagcaaataccggctaactttga
agaaacagaagttagggttgagcagtctcctgagcctaatgaaatcccaccagaaaatgc
tcaacctacggatgaccagccacctcaaactcaacgaccgaggaaaagaccatcgtggat
gattgattatgtaagtggggatgaactctctgatgatgacactactgcatattttgcctt
gtttgcagattccactcctctcacctttgaggaagcagttgaagactcgaaatggcaaaa
ggcaatggatgcagaaattaggtccattgagaaaaatgatacgtgggagcttacagattt
gtcgagaggtcagaagactgttgggttgaagtggatcttcaaaaccaaattgaatgaaaa
aggtgaggtggacaagcataaagcccgattggtagcaaagggatacaagcaaaagtatgg
tgtcgattacaaagaggtgtttgctccggtcgcaaggcaagacacaattcgcttggtaat
ctctctcgctgctcaaaactcgtggcctatctatcaactagatgtaaaatccgccttttt
acatggtgaactgcaagaacaagtgtttgttgatcagcctacaggctatgtgcagcaagg
aaaagagaagaaggttttgaggttgaagaaggcactctatggactgaaacaagcaccacg
agcttggtacagtcgcatagatgcatactttgtcaaacaaggcttccaaaagtgtccata
tgagcataccttgtacattaaggtaggagatgaaggtaaaatgctcattatatgccttta
tgttgatgatctgatttttactggaagtggagttgatatgtttgatgtttttaaaaaatc
tatgatggaagagtttgatatgagtgacttgggattgatgcattactttcttggaataga
agtagcacaatcagaaactggcatttttgtttgccaaaagaaatacatactggaaatatt
ggaaaggtttcagatgttgaacagcaatcccgtcggaacacctgcagaggtagggttcaa
gctgagtaaagatcctgaaggggaaagggttgacagcacttatttcaaacagatagtagg
gagtctgatgtatctaacttccacaaggcctgatatcatgcattctgtaagtgtgataag
tcgttacatggagaatcctactgagatgcatctcagggcagccaagagaatttttcgtta
cttaaaaggcacaacagattttgggattttctataagaagggaggaaagtcgcatttttt
tggttttactgacagtgattatgcaggagacattgatgatcgtaaaagcacttctggaaa
tgtgtttttaatgagttcaggtgcagtttcatggtcctcgaagaaacaacaaatcgtgac
attatccacaactgaagccgagttcgtggcagctgcttcatgttcctgtcaagccatttg
gctgagaagaatgctaggagttcttggttatcagcaacaagactcaacattaatttattg
tgataatgtttcagcaatcaagctatccaggaatccagtcatgcatggaagaagcaaaca
tatcgatgttagataccatttcttacgtgatctatgcaaagaaggtgtgattgagctgca
ctactgcaagagtgaagatcaggtggctgatctcatgacaaaacctctcaaacagccagc
gttcgagaagctcagaagtatgcttggagtttgttcaagggagggactcacgctaaagaa
aagtgaagctgaagatcggttttaaactgttttctgcagaaatcagtttaagggagggtg
ttaaagtttatctttaggttatttgttttttaaataaagtggttgcttgtagttaggatt
gtttacctagtctacaggaggatccctaagttgtaggagtcatggttagggtttgttttt
gcatgctggagtcgtgggatgtaactccacaaaatctgcaaagtagtgctgtattacttg
cagcagtagggatgtttgcctatttaagttgtaatctttctcatttaaatatatgaaatt
cagagctccttagccatcaatatattaagcagcaagcttaagtttacagattaaaaagtt
tttcccaaca
>AJSU01003065.1_69563_75517
tgttagatacctaattggacttgactaacattataagtataaaaatctacgttgccaata
tgttacaaactgactaaagagttgtaagcgtgtaaaactacttcctaactgtaaggatac
gtggataacatgcagcaagtgcttatccattgcttggtgaaaactgccatgcaactgcag
taactgatttccacgatagatggaaatcagatgaaatctgtgtatatatataatccaatt
ccctacttgtgaagagatgttctgagattatagggttctatcacctttggaacataaggt
cttaaacaagtagaagagttgcatttcaataaagaaggatgactgctccaggtatcatat
atacgtagcatgaatgtaatctgggatactcgttatacaacaagtttatatttatatcag
tttccaacatttggtatcagagccaaataacaagtcccagattcgttttactgctttatt
attatgataaatgtatgatgatatatttgaaatgtattttatatatctctcgagtagtgc
agtacttgatgtactcctgatattcatcaaagtgaatattgttattgtatttcgtggcta
ataaggggtcttaaaagattcatagcatgttcatatatttctcaaaagggaaatatatat
aaattgcatgaaggttaataaattgtatgaatcattccctataaaagtttgcaattgtct
agtccaaagacttgatgtatcattgcaattgtggaatattatggccaatatatgcaatat
ggaaggcagtttatgattttcactcaaaagtgcgatgtaaacctgcagcagtaactgcat
actcttatttgtaactgacatttctatgactgctccagcgaatacgtctgctctcagtct
ctcatctgtcgaaccattaagtggtagaaatttcaagaaatggaagcaagatatagagat
cttgctgggactaatggatctcgatcttgcacttcgtgaggatgaacctgctgcactgac
agatacctcaactgctgaagaaagccacaagcatgagaaatgggagaaggctaacaggat
gtcactaatggtcatgaaaagaaccataagcgacactgttagaggtggtgttactggatg
tgataaggcgagagattttcttgatgccattggagcaaaattcaaggagtcagagaaggc
tgaaatgggagaattgatgacaacacttacatctctgaagtttgatgaaggaaagggtgt
tagagagcatattctgaagttggtgaatactgcagccaaactgaaggacttggacgttcc
agttgatgaggcttttgtggtccacatggcactgacttctctgccttcgtgttatgatca
gttgaaggttacttacagtactcagaaagagaaatggtccatggatgaactgatttcaat
tgctgctcaggaagaatgcaggcttaggcgcaatgtcaatcatgctgcagtaaactttgt
ccatgctgacaaagggaagaaaccattttttcattctggtaaggcccctaaactgacctc
caataatagtgctgtcatgattgcatcctcctccaaaggacctgagaattataaggatat
aatggacaacataaggtgctatttttgcaaacgaactggtcacatgaaaagggattgtga
gaaactcaaagatctgaaaactaagaaaggtattttagtcaaaatttttgtgtgttttga
atctaatcttgttgaagtccctccaaattcttggtggtttgacactggttgttcggttca
tatcaccaattcgttgcagggtttcacaagaagaggtacaacaacaagaaatgaagtatt
tcaagtctatgttggcaatgggaataaagtggctgtggaagcaataggcgacctcaagct
caagttgtctagtggttttgttttagatttagttgatgttttatatgtaccttcacttag
aaggaatttactttcagtttcgaaacttgtaaaaactggctttgctttcgatggagacaa
tgaaagtgtcaggatttacatgaagaataatccaagagttgtacttggagtctgttttct
agttaatgaattatggcaagtgctttgttcggtttgcaatgaaagtatttgtttcaatac
tgaatcatttacatcaactaaaagacttgttttgaatgaaaaatcttccatgctttggca
taggagattagggcacatatccaaagcacgaatggatcgcatgattaaggataaaatttt
gcctgctttggatttctcaaatttcgaaaactgcattgagtgttttaaggggaagatgac
taaaactacgaaaaagacttcagttcgaagtcaaaaactattagagattatccactctga
tgtttgtggacctttcccaactaaaacaatctgtggaaatatttatttcgtgacttttat
tgacgattattcaaggttttcatacctatatttgatctcagaaaaatcttcagtgttgaa
ttgtttcaaagtatttaaaactgaagtagaaaaacagtttgagttgtccattaaaattct
aaggttcgataggggaggtgaatactatggcaggtacactgaggcaggtcaatctaaggg
gcctttggctctatatttggaggagtgtggtattcaagcacagtacactaccccaggcac
gccacaacaaaatggcgtggctgaacggagaaatagaactctgattgaaatggtaagaag
catgatgagttgttcaacacttccacagtttttatggggtgaagccgtgaaaatgtcgaa
ctacatactgaaccgagttccaagcaaatcagtttgcaaaactccttttgaattgtgggc
agggagaaagccaagtttgaatcacatgcatgtttggggttgtaatgcggaagctaggat
gtataaccctactgagaagaaactggattcaaggacagtttcatgtcacttcgtggggtt
tcctgataaatcaaaaggttatagattttatgcgtcaaatctcccaaacagaatttttga
aactaatgctgccaagtttattgaagaaacggaagcatcgagtaattttcaggcagcaac
agttttggaatttgaagagcaaggtgatatatgtgagggcaaaagctacggggattttat
tgtttcacagccatctgtggtggagtttcaagttgaagattttaatttgcaaagtagtat
acccattgcaaatgttgacttatccattacaaatgttaatgcaacctcaactccatcgca
tgcatcaactagccaaccaatgcaagtatctgtgaatgaaagaagggtgatgccacaaag
agttaggaggtcagcaatacctgatgattattttgtgtaccttgaagaagtggaactaaa
tgaaggcatatcggatgatcctgttacttatcaagaagctatgagtagtttgcaatctga
attgtggcaagaagcaatgagtgatgaactgaaatccatgcaaacaaacaacgtttggac
tttagttcatgcaccagatgatatcaaggtagtggggtgtaaatgggtgtttaaaactaa
aaaggattcgattggaaaaattgaaaggcacaaagccaggctggtggctaagggctatac
acaaactaagggagtagactactcagaaactttttctccggtatcgactaaagattcact
tcggattgtgttggctcttgtggctcattacaaccttgaactgcaccagatggatgtaaa
gacaaccttcttgaatggtgatttggaggaagatatttatatggaacaacctgttggttt
cattaaagaaggcgaggagaacatggtttgtaagttgaacaaatcgttgtacggtctaaa
acaagcctcgagacaatggttcttgaaatttgatgaaaaggtaacttcttttgggttttg
tgagaataagattgatgattgtatttatctcaaggtcattggatcaagattcattttgct
tgtgctttatgtagatgatattctcttggcaagcaatgatcttaatcttgtgcttgaaac
taagagattattgtctaagacctttgagatgaaggatatgggaaatgcatcatatgtgct
tggtatagagatcaaaagagatagagctcgaggtttgttgggactttcacaaaagtcgta
cattgataaagtgttgcacagattcaatatgcaaacttgtgctaatggagaagtaccaat
gggaaagggagacaggttgaataagtctcaatgtccgaggaatgaaattgagagacaaag
catggtcaataagccttatgcgtctctagtaggcagcttgatgtatgcacaggtctgcac
tagacctgatttagcatttgccattagtgtgttgggaagatatcagtcgaaccccggtga
acaacattgggttgcaaccaagaaagtgttaagatacttgcaaaggacaaaatcctttat
gttggtttacaagaaagtagagaacttggaactagttggctacacagatgctgactttgc
aggttgtgtggatgacaggagatccacgagtggctacttgtttttcttggcaggagcagc
tgtatcatggaaaagtgctaaacaaaaggcgttagccacatcaactatggaggccgagtt
catagcatgttttgaagctaccaagagaggtttgtggttaagaaatttaatcagctgcat
ggctattgttgattcaatttcgagaccactaaccatatactgcgataacaaagctgcatt
atttttctctaagaataacaagaagtctgaggcaacaaggttgatggacatcaaatatct
atcagtgaaagaacatgtgagaaagggtgaaatcacgattgagcatattgaaacaaattc
aatgatagctgaccctttgactaagccattggcaataggagtattcaaggatcatgtctc
taagatgggagtgcttgaatctctagaatctgttgaagtgtgggagtgagaaaaacttga
tgtaagtcacatgtatatttcaaatatggcttcgaatgttatttatgttgttcactatca
agacctactgaatcatatgcgcttgttgagcctattggttgtctgagttgctgattgtat
gcatgtatatgtgtattctagtgtcttgatgattggacatgaataattcgagggatgcaa
ttcaatgaatgcatcaggatcttccaaagttgatccatgaaatgactgttttgaatgaat
gaaggaatataaattcattgaaaagtctaaaatttctttctacatattagttttaagtgt
ttgtggtttcagggtgcttgtgttgtctataaacacatgattttctggagttcaaatatt
taaattaattatagtagttgaaaggaagttagtatgcgtgaaacttgacgtgatcacatg
aggtatcagtgttgtgaaagggcatgactttgattataatgtttagtctgtgtccatatg
ggagaatgtttgatacctaattggacttgactaacattataagtatataaatctacgttg
ccaatatgttacaaactgactaaagagttgtaagcgtgtaaaactacttcctaactgtaa
ggatacgtggataacatgcagcaagtgctgatccattgcttggtgaaaactgccatgcaa
ccgcagtaactgatttccacgatagatggaaatcagatgaaatctgtgtatatatataat
ccaattccctacttgtgaagagatgttctgagattatagggttctatcacctttggaaca
taaggttttaaacaagtagaagagttgcatttcaataaagaaggatgactgctccaggta
tcatatatacgtagcatgaatgtaatctgggatactcgttatacaacaagtttatattta
tatcagtttccaaca
>AJSU01003111.1_742_5453
tgttaaaaacagaagatcttcgagagactgagagagaaggaagttcaatacacacttggt
ttctgggagaattatcttattgaattcaaagataacacagactacttatagccttacaag
ataactgaatcaaaataacaacccatgattttacagcacctagaatcgtggtatctgact
agggttaaagactgaacgtgaaacaatactggttccttaaaactaggaattattaacgac
tacaaagtggacctagaaactaggaagcttaaccctagtggttaagagactcctaacaag
tttaacatcctcccttaaactgaatgttatcactattcagtttattcccggataagcaca
gatgcccaacaagcctcgcagcttcacgaaatcttcaagcttcaatggttttgtgaaaat
atctgcaatttgctcctgggttgagcattgaaccaaatctacaacttcttcctttgtaag
atcacgcaggaaatgaaagcggacatcaatgtgtttgcttcgaccttgcagaactggatt
ttttgaaagtttgatagctgatacgttgtcacatagtagcaccgtagccttgcactgatt
atgacataattcctttaagattctccttaaccagacagcttgacaagcactagatgcagc
tgcaataaactcggcctcagtggtagaaagagtgaccactggttgtttcttcgaagacca
agacacagctcctgaactcattaggaatacataacctgaagtactctttctgtcgtcttg
atcccctgcataatcactgtccgagtatcccagaagctcctgatttcctcccttcctgta
aaacaccccaaggccaatggttcccttcacatacctcaacgctctttttgccgcctgtaa
atgcatttcagtagggcgctccatgtacctgctgatcaagcttactataaatgccatgtc
aggctgtgtagccgttaaatacatgaggcttcctacaatttgtttgtagaaggtgctgtc
cacccttactcctcattcatccttccttaacttaaaccctggaactgctggattatccac
tggattgcattgatccatgttgaacctgttgagcacctcctgtgcatatttacgttggcc
aatgaatactccatctggccgttgcaacacctcaatacccaagaaaaacttcatttttcc
aagatcagtcatatcaaattctatcatcatggatcgtttaaattcttcaaacataacttc
attgtttccagtaaagattaaatcatctacatacagacaaacaatcaaaactttacctcc
atccgctgctttgatgaacaaagtgtgttcatatggacacttcttgaaaccttcattgac
aaagtaagtctctatccggctgtaccaagctcgaggagcttgcttgagaccatacaaggc
tttcttaagcttgtatattttgtgttcatgtcctattctctcatatccaagaggctgagc
aacgaagacttcttcatttatctctccatgcagaaacgcagacttgacgtctagttgata
gagcatccatcccttttgagcagcaagtgaaatcacgactcgaatagtgtcgagtctagc
caccgatgcaaatacctcagcataatctaccccatactcttgactgtacccttttgcaac
gagtcgcgccttatacttatctacttccccattctcattgagttttgtcttataaaccca
cttaacaccgataactttgcctccagggggtaacgtagtaagttcccatgtttcattctt
ttcgatagcctcgatctctaggttcatggccagcctccatttctcattcttaactgcatc
ttcatagaagatgggatcactatcaggaaactcaaccatgcctgcaatattggaaccttc
tgaagccacagccatgcatgcaacgttggagtcttcctcctcggaacaacattccccact
tacatagtctcgcatccatactggtggtcttcgtatccgtgccccatgaggtgagttctc
catagtcacttcactgttttcaccctcctcagtgctactagcttctgatccctctgcatt
atcgccattttctgtaccctcctcctcatctgattcccactcaaggtttgctgcaatatc
tcctgtgtaacaggcctcccacttccaactttgatcctcgtcaaaaacaacatctcggct
cacaattattttttgagaaatcgaatcatacaatctataggcttttgactcatcactcac
cccaaggaatatacatttcaagctcttgttgtcaagctttattcttctgttatctggtac
atggacgtgagaaatacatccaaagattctaaagtgactcactgatggtttctttccact
ccatgcctcttctggagtcttgcttcttactgcaagtgtaggactctgattaagaatgtg
cacagtccaatttacagcttcaggccaaaatgtttttgggatgttctttccagaaagcat
gcttcggaccatgttcataattgtccgattcttcctctcggcaactctgttttgctgggg
agagtatgcagctgtgagttgtcttcgtatgccattcacttcacaaaagttagtgaactc
ttgtgatgtgaattctcctcctctgtcagtgcgaagagccctgatgtatactcctgtttc
tttttcaaccctagctttgtagttcttaaaaacaacaaaagcttcagacttttctaccaa
aaaatacacccaagttttacgactaaaatcatctatgaaggtgatgagataccgtttcct
cctatgtgatattggattgattggtccacagatatcagcatgaattaattgaagaatacc
tgacgccctccacgtgctttccttaggaaaagaatcccttcgttgtttccccaccaagaa
atcttcacaaaccttcgaagtaacttggagatgtggcatgcccttcaccatcttcttctg
ttgaagaactttgagaccactcaagcttagatgaccatatcgatagtgccaaagttggga
ctgttccgagacgagagatacgagacacttttgctcccttatctgacatcgtacaatgag
aatgaacatcctgttatgtgacatagcaatttcaatgattaagccccgctcaggatgaaa
gattttgcaagctccgtgttgcatgagaactgcaagacccttctcttgtagttgtccaat
actcagcagattattcttcaaatttggtacatagaatacctcagtaatcacatgcatgag
tccatctatctccattcgaacactgccctttccctgcactgtcaggctcgcatcatttcc
tagtttaacagaatctttgaagccttcattaagatcacagaaaagctccttcttgccact
catatgattgctgcaccctaaatctagaaaccacacacagtcactgctagtcttattatc
atccacgtacgccttaagtagcatctcttcacttgtctcggccaggtttacttgtttctc
ctttttagggcactcccattgaaaatggccaagcccgtgacagtgatagcattccactgt
ggatttttcaaatcccgatcgaccacgtcctcttcctcttccgcggtaagaactacggcc
tcctcttcgtcctccatcattcgtgacttgtagtgcttgttcatcctcagtatgcctaca
cattatttgctcatgaaccaacagactgctttaaagttcgtcaatggacaaactgtctat
atcatttgattcctcaatggagcacacaacataatcaaactttggagtcatggatcttaa
gattttctcgatgaccaccacatcacccatctgttcaccgtgcactctcatcttgttggc
aacggtgagagttcgagcaaagtacccattaacagactcatccactctcatgtggagtac
ttcaaactctttgcgaagagcttgcaactgtgcacgtttgactcgagccgtgccttgata
tttttgcttcaaggagtcccaaatgtcttttactgtatcctttttcaaaattgtctccaa
gattgatcgatcgatggcttgaaactgataattctttgccttaagatcctttagccttag
atcttcgattgtcttcttctgtacctttgtaggatccactccttttgctactgcaggaac
cccagtttctatcaaactccagtattctttggatcgcagaaaattctccatcagcatgct
ccaatgatcatagtgcccatcaagcttaggaatggctggctccacaaaactattttcccc
tgccatatcgctgctccttctcactgcactcgtgtttactgtcagactttaaatcaggcc
ccgtggtggggctctgataccagatgttaaaaacagaaagatcttcgagagactgagaga
gaaggaagttcaatacacacttggtttctgggagaattatcttattgaattcaaagataa
cacagactacttatagccttacaagataactgaatcaaaataacaacccatgattttaca
gcacctagaatcgtggtatctgactagggttaaagactgaacgtgaaacaatactggttc
cttaaaactaggaattattaacgactacaaagtggacctagaaactaggaagcttaaccc
tagtggttaagagactcctaacaagtttaaca
>AJSU01003114.1_8137_13572
tgataacaaccctaatatatgtaatacagagaaacactagagatgaaacgtatcaaagag
agagaacaaacttagagagagaaagaggagggaaattttctgtttttcattactttgcaa
ctgtgaccgacctcacttataaatacagcacacatataactaactctgcagtcctccaat
acaattgttacacgtgtatatatatcctaacattccccctcaagcttatgcgaggaacaa
ccaagcataagattgttacaatgagaactaaacaaaggcaaacacaagcccttggtaagt
atatcagcatgttggtcagcagatgcgacaaactgcagaacaatggaaccttgttgaaca
cgttcacgaacgaagtgacagtcgatttctatgtgcttggctttggaatgaaagactgga
tttgtagctaatgccattgcagatatgttgtcacagtgaagcagaggaatatcaggacaa
gtaagatgtaaatcagagagcaattgctgcaaccatacaacttctgcagtcgtagtagcc
atagctcggtattcagcttcagtggaggaacgactaacagtgtgctgtttctttgaactc
caggagatgggattacatcccaaaaacactacaaaacctgtggttgaccgtcggtcattg
ggatcaccagcccaatcagcatcggtgtatgcgttaatagtcaaggaactcggtcgaaaa
cataacccaagattcatggttcctctgagatatctcaaaatgcgtttgacagcaacaaag
tgactttccagaggtgattgcatgaactgacagacctgattcacggaataagcaatatcc
ggtctcgtaaacgtcaaatattgaagagccccaacaatactccgatacaaactggggtca
ggaaacaaagaactgccagtgttgagtaatttctgatggggatgacaaggagtagtacat
ggcttgctatccatcatattggtcttagtgaggagatcagaaacatatttggactgatgc
acaaggaaaccctgagatagatagtcaatttgtagaccaagaaagtaatgaagaaggccg
agatccttcatatcaaactcagtggttaactgagcaatcacagattgaacttgaagctca
ctatcaccagtgagaatgatatcatcaacatatagtaataacacaaccacagattgacca
tcatatttcacatataacgaaggatcagcatatgaagacgtaaatccgagagtgagaagg
aacctggtaaaacgatcattccaagctcgcggagcctgtttgagaccataaagagagcgt
tccaatttgcagacaaactcagggtgatcagaatcaacaaagccttggggctggcacata
tatacctcttcagccagaaaaccatggaggaaagcgtttttgacatcgagttgttttaac
ttccagcctttagttgcagctaaagatagcagaagacggactgtggttggcttaaccacc
ggactgaatgtctcataataatcaaggccagcttcttgagaaaacctttgagctaccaaa
cgggccttgtgacgagcaatagacccatcaggattatgtttgaacttaaaaatccattta
caaccaaccaaattcttgtgaggtggaagagggaccaacttccatgtcttctgtttaact
aggacggacatttcctcctgcatagcatccctccactcagcagacttggcagcagctgtg
taagactgtggttctttgatagaagaagggagaacctgagcaacaagaaccttcttcttg
aaaataccagatttagatctggtttgcatcggatgtgtattaagctgagaaacaccaaca
tgttgtagttctggaacttgagatatggagacatcaggatgcagatcagaaccaaccaat
gactgtggaacgatatccacagatgaagaactcggatcaggaacaagatcaccaggtgtt
ggaagggaggactgagtaacaggacgagatggagaggtttcgaaggaaggaacattaaaa
gaatgcataaaagtattaagatgcgtaactggaggggatgacacaggtgatgataaggga
gatgaatgcactacaatcttgggaaaaacatcctcatcaaagacaacatgccgagaaact
ataaacttgtgatcctgaagagcatagcaaatataccctttatattgagcagcataccct
agaaagatgcactgtgtagttttgggggctaacttattgggtctatagggttttaaagtg
gggtagcaagcacacccaaacacccgtagatgatcaagacgaggtggagaatgatacaac
atctcaaaaggagactgcatttgtaaaacagaagtgggcatgcgattgattagataagtg
gctgtggcacaggcatgaaaccaaaatttggaaggaagagaggctgtttgaagtaaagta
agtgcagtttctacaatgtgtctattcttacgctcagccaacccattctgctcaggagtg
tatggacaagacatttgatgcaaaatacctgtggttttgaggaatttttgaaaaagagac
ccaacaaactctccaccaccatcactttgtaacacttttatagaagcagagaagaaagtt
tgaataaaagcatgaaattgaatgaagattgcacaaactgcagctttattcatcattgga
aaaatccacacataccgtgtacattcatctataaacgacacatagtacctatgaccttct
attgacatgactggtgtaggtccccacacatctgtgtgaatgacttcaaagggtacagta
gacttggctgctagggaaggaaatggcaatttggtaaacttgccttgtaagcaaggaata
catgtttgaggtatggaattacaaggaaatgaaatagctgactttctaagagctaattga
actacagagttggtgggatgacccaatctgcaatgccacagagaagcattcactttctgt
ccaagataagctgcatgattgaagtgtggttgtttgaacaaaggaagggggtaaacagca
ttgttactcagtccttggaagaccaccttgttggtgaccttgtcctgtatacacacagaa
aactcatcaacaatgcatcgacaattattatctttgcataactgatacatggaaagtaaa
tgttgagataactgtgggacatataagactttgtttaactgaagcatattagaattagtt
ggaagacaagattgtccaatgtgagatatgaataaaccttcaccattagctccagtaaca
gtttcattggatggatatggtgtggcagcttgcaggttcgaaatatcagaagtcatatga
ttggtagcacccgagtcaagcaaccagtactcttgttgtgggacagaaggtaaggaagta
gtccgagcaggaaaagccactggagatgaagctggttgagccacagaaggattagatatg
tattgtggaggcagatgctgaactggtaaaccaggagcctgaaactgtgaagaatacatg
ggctgagacaaagcattaggactgcccctatcaaagcatgttgctgcagtgtgaccaacc
cgattacagatttgacaaccacgttgaaaacaatggagggcagagtgaccctttttgtca
caaatctgacaaagaagcataggattataaggcggcactgatgacattggagtgttgaaa
gtctgaaaattagactgagactgagactgagacccttgaaaaccagaatgaaacttcttc
cccttgcctttatacttgaaattattccccctgaagttattgtatgtaccagatcctgtt
tgagagacaaatgcatatggtcctgaaaaaggtaactgctgaaactgtgagtactgaggt
ggtggactcagttgtggggaagagaacagtggagcaaagttagacatctgaaccccgggc
accatttgaggcatttgaggacctggaggaaactgctgaactccttgaaccattggagga
cctggaggaaactgacatgaggatgaagatttgacaccagatgatccacctaattcatac
atagaaccagaaccatgagcatacatggcagtcatcagtggctgtttaaaaacttcctca
agggttgcttcttcagcttttaactgagatcgtagctctttcaaagaaactagattttct
ctgcctctaataaccgccttaatagtgttatattcaggaggtaaacctcgaagagcaaca
atcacaatgtcttcatcggaaataactacacccacagcagcgagctgatccctgcaatct
ttgatcctttgaagataaagatcaacagattctgcccctttcttaatgttctgtaaatca
attttcatctgcacaatgtttgttctagtcctactagagaatctctccttcaaattatcc
cacatctccttggaattttgacacccaatcacacaagacaacgcagcagtagacaaggtt
gcagtgataagcgtcattaatgctttgtcatgaattttccaaactttgaaagcatcagtg
acagaagaagtatcaaccacattgccatcaacagtttcaatgatattgtgctttgcagga
caaggtatagaatcatcaagaaagcccataataccattgccctctaaaagcaactcaatt
tggaagttccaagtaacatagttagcatcatctaacttgacagtcacagtattaccaaca
ctaggtatcaacgaagatataggcgattgagtgagagctaattgagcagcagtcaccata
gcgaagaaatcaacagatcgtaacaagcaatatccttcaacaatccacaagcaatcaacc
aacacaccaacaactccgcaagaaagcaacaatcgacaaggatcaacaactgatcaacac
ttcaaatcacagccagatctacgaaaaagacgaacaacaagaagcaagagagcagaaaac
gagacaaataccgttcaccaccacgacaagttgccactggacccagaaatccccaaagtc
tagggtttgagtaaccaacaatcggcaaccagagaactccgacgacgacaacgagctcca
accagagacctccgacgacgaccaaacaacagaactccaccgatcaccggaacaaaggaa
agcggaagcagcggtcaccaagatcgtcagacgacggcgttagccattgtcggcgatgat
accatgataacaaccctaatatatgtaatacagagaaacactagagacgaaacgtatcaa
agagagagaacaaacttagagagagaaagaggagggaaattttctgtttttcattacttt
gcaactgtgaccgacctcacttataaatacagcacacatataactaactctgcagtcctc
caatacaattgttacacgtgtatatatatcctaaca
>AJSU01003183.1_13706_21486
tggagaacaaatcctcaaagaagaaaaggagcactaaaagggaggaaatcacaaggaaga
ttcaaggagcaaggaggtgacttgaaggccctccacttgggtgaatcccttgtgtaatca
aggatgagcttcaagggtaaagaatctctaaattcttattctctttaattttgttaaaga
gtcttatggttcaccatatactaggctttgaaagtcatgggttttatgaattgttttgaa
tgcatgcctactttaaagagttattagtttgcatatgtattcaaatgttcttacatgttc
ttagctaggacaaaatttttccttcaagtggtatcagagcctaggcctagtttatggtgg
atccttttgggttttgtgatttttcatattttgtgatttaagtgttgtaaatgttacaag
ctttgttcttgctttgaatataaattttacttgaaaatttagcatctcaaatgttgtaga
tgtatttcattaaagcatgaataatggaactaaaagttggtgccaagtgttttgggaatt
tcggccaaatccaaagggtgattttttgggttcatgttaggcttgttaaaatggttttaa
agtgctttttggaacccctaagtaccctaggatattaaccctcttttgagttgtgaaaat
ttgagtttttgatgaaagaaaacatccatggagctattatgagttttcatgtatgttctt
catatttcttgaagttcttatcaagaacaaaaagttttgaagttttgattcaaaagtttt
atgttttacataaagttttgattattagttgatgggtgatgattatgtcaaagatatatt
tttgaatattaattaatggatgatgtttgttggtaagaaatgattaaatggttttaatta
tgtcaaaggtatattttcttttcaaaccatccccactatctttaatctcacccaccaaaa
tccacttacaaaattttattgtatcaaaaaactcaatgtttttatccatggccggccacc
cctctagtggggtggttttgtgcaattaaataaagttttgatacttttgtgtatttgtat
tatgacccaaaagtttgtgtttttgcaaaatggcccaaatagaatgagaacaaaaattgt
tttgtctctttaatgagaattggattttcattatatttagttccatttaaatcaattcta
tggatccaaaaaccaattgtttaaagttgctttcttagttaatttagttaattaagaaaa
tggtgattatgaaccaaaggcctcgataattgagctatgtgattggccgatttacattat
gaatgcttgggttttaagtaatgtagatatgaatgtaatttgattagttcaagttgttgt
aaagggcataagcccattatttgtgttgtaaaagggcataagcccttcttattatttcat
gtattcctctttgattatatgtatgcaaattggaatagttgggtccaacgcccaatagga
aataacggtttaattggattaaacgcgtaactaaaatcaacaactatctaccttaaaccc
aaggtccaacacaaggctcgtgttggatcaaatcaaacggttcataatcatcctaaaacc
taatatgactatatagtccatatgaggatgcaatgcgttcgttagtagttccatatagtc
tcgcttgtttcaacgaaacagtgggagtattatatgctactaaatcatattaacttggac
caatagttatgatagggccatgttcttttaatatgattaaaatgttttgatgtagcccaa
aactactccctcaaacgaatattaagttgataaacaagagatgttttgaacatttcttcg
taggccttccaccgtggtgggctccaatcgtttgtgactcatgcaccggcttcaccctat
aatggggaggtacaaagtatgggcttacattcaggaggagtccataaacatatgatgagg
tgagtgtagacaacgagtatgaccaacatgatataattctgaggttgtgcttgaacctct
acataaactaagcatggtgggaataacttaactaagtgcaatggtgccaacatgatataa
ttctgaggcattcattctctagaggctaaactagatgggtaattacaaacgttgtaaatg
agtaaagtgttattctctcatcattatttttgctaaccgatatcgtataatcgtgaggtg
ggcttggtaatggtgagtctcccataacccgctaagagttcaaaataactctcgaattcc
attgagggatgtggagtttgccaaaaatagtgggtggtactatttgattcaagacccaat
caagtagttaatcaacaatctaatacgatttctgttatgttatgtagttaacgacatgcc
taaaatactacccaccattatacttgacaaaatggcccaagattttttccttgcatatct
ctcggatgatttcactaagtttattgtaaactataaagtgaatagattcgatcatacttt
taacgagatgattgacatgtgctgtaaatttgaaaaaggtttcaaaaaggacaatgggag
taagaatgcaaaaacaaggaaaaggtttcttaagaagaaggcaaagaaatccaaaggaac
atgctttcattgtggaagggatgaacgttggaagaagaaatacagggtgcgcattgcgag
ccttatgacacgaacttttgaagagactatttcggtcatagaaagtgcttttacagtgag
ctccaattcctggatatttgattcaggcgctagtcaacatatctgtaatacgatgcaggg
actagtagggagcaagacactgcgcaatggggagatagttgtgcgagttgggaacggcgc
caaaatctctgcaaaagcaataggcacctacatgcttaacctaccctctggggaagtcct
ggaacttaaaaattgtttatattttccttcatgtataaagaatttgatttctatctctaa
gcttttacgagatgggcactcagtattgtttgacaaaatgagttgcactttatacttgaa
cggtcgtattatctctcatggtaatatgatagagggactttttcacctagagacgaatag
tgggatgcactgtattgaaagcgggaatacctcaaaacccaaaagggctagagaagaagt
taaccaagttagactttggcatcttaaacttggacatgtaaaccaggataagattcgcaa
gatgtcgaaagatggatatcttagcccattaggtaatgaccttatgggaacttgtgaacc
ttgtctactggggaagatgaccaaatctccattcactgggaaaggagagcgtgccactga
aattctagggttaatccacactgacgtatgtggacctatgtctactacgtcgagaggagg
cttctcctactatatcacattcaccgacgatcactctcggtttggctatttgtatcttat
gaagtacaagtcagagtcctttgaaaggttcaaagaattcaagaatgaagttgagaagca
aactgggaaacagataaagaccctaagatcggatcgagggggtgaatatctgagtgacga
attcctagattatctcaaaaagtgtggaattgtatcacagtggactccaccaggaactcc
tcaacataacggagtttctgagaggagaaaccgaaccttgatgaacatggttcgttctat
gatgagttccgctgatctaccaatatcattctggggatatgcactacacacagcagctta
tttgctaaatgcagtgccttctaaatctgttccacaaacaccatatgagatatggtatgg
aaagaagccaagtcttaaacatcttaagatttggggttgtccagcatacgttaagaaaca
agatgctggaaagcttgaagcgagatccgttaaatgctattttgtggggtatcctaaaca
aacctatggatacgaattctatcaccctgacgaccagaaagtctttgtcgccagaactgc
tatattcatggaggatgaattagttcttaaaggaactagcaagatagaattgaaggaaat
taatgagattaatgatgaaccacaaacaagcactcgacaagttgataaccctgttcctga
acccctagctccacgtagatctgaacgggttagtaagcaacctaggaggtatggcttaga
caatgactttgcggaattgcaccttctaggtgacaatgacacaaaggaggaccctagaga
ctacaatgaagcaatgttcgacattgattcaaagagatggcatgaggccatgaaatccga
gatggattccatgtatcaaaatcaagtctggactcttgtagaccctccggaaggtatagt
acctgttggaaataaatgggtattcaagaggaagataggcgttgatgggaacgtggagac
ttataaggctagactagtagccaagggttacaggcaacgagaagggattgactatgaaga
aactttctctcctatagccatgattaagtccattcggattttgcttgctatagctgcgta
ccatgattatgaaatctggcaaatggacgtgaagacagcctttctgaacggctacctaga
ggaagagctttatatggctcaacccgaaggtttcgtgtccaagtctgaaaagactaaggt
atgcaagcttcagaggtccatttatggacttaagcaagcctccaggagctggaacattcg
ttttgatactgaaatcaaatcgtttggttttactcaaaacgaagacgacaattgtgttta
tcaaaaagtcgttggggaagcagttgtattcctagtgttatatgtagatgacatattact
attcgggaatgacactgcagtactttcttctgtaaaagtgtggttgtccaaaaccttcca
catgaaagatttaggagatgcatcttatgtacttgggataaagctctatcgtgatagatc
cagaaaattaattggattatcccaatctatgtacattgataaggtgctaaataggttcca
gatggaacaatctaagaaaggttttcttcctgtgagacatggaattcacctttctaagtc
catgggacctaaaactcctgaagagatacggcaaatgaatattattccttatgcttccgc
cataggaagtctcatgtatgccatgatatgcacaaggcctgatatcgcatatgctgtgag
cattactagtcgatatcaatctaacccaggatcagaacactgggcagctgtcaagacggt
ccttaagtacttaagaagaactaaggacatgttcctcgtttatggaggagcatcagagtt
gcgagtggaaggttatacagacgcagatttccaatctgacgtcgatgatagaagttccaa
ctccggatatgtattcactctgaatggtggggctgtcagctggaaaagcaagaaacaaag
tgtaattgctgattccacgacagaggctgaatatgtcgctgcagctgaagccggcaaaga
agcgttctggatgcagaagttcatcactgaacttggagtggttccaaccattacgtcact
agtaactttgtactgtgataataatggggcgatagctcaagccaaggaacccagggcaca
tcaaaagaacaaacattttgataggcgcttcaatatcattagaagatatgttgccgaggg
gaaagtcaacatcctcaaagttgcttcggccgataacgtagcagatccactaacgaagcc
aatgtctcaaatccaacttgaccgccatatggaaaagatgggtattagatacatgggagg
atggctttgagtgcaagtgggagattgttggaagtatgcccacaaagccactcatttgat
gtaatagctgtaatagcttcttattgtgttaaacttttatatgtttaatagaagggcaaa
gcttattgttaatcactatttatagtatctatagtatctgcaataagggaatccaaggaa
tgtatttgatctaagagacaagtgatttaagttagttaaattaacgagacctttctctta
tgttcattcctaaaacgttcctagccataggattgccaattgggcattgacaatccgcta
aggttagtatgtgttatgtcgactcaagcgtgagtatgaactagtctcaagtcatttggt
gttggacactaaggcaaacacataggtgctcgaaagagtaatcgagtacactgaactacg
atcaaacaagagttcgaacatacatgtcatgtaagaactcaatagttgcaatatgcaaag
tagtcctttgacctgaggcatcattgatgtctaatggttaggtccttgatctttgattat
gtcaacggcattccattggagtgtccacggcattgttggggtcaagctatctagtcatgt
aggcatatgaatgtacaacaagggatctctaaccttccatgatggaaggagaatactcta
agatatgattcgagagtctttggccaaagcatatgaatatgactaaggaagatgttccaa
atcttattcaattgaatcatatagagaagtatcacattggatagtagacatgaaacaaac
tatcacttaaacaatgtgattaagagtattgtattagagaaggaccgtattgcattgtag
ttgtaactggataggttctccaaccacttctacttagcttgggtaaccatgacatgctgc
taggcgtcacccatggtttgtggaagccctaaagattagcaaacactaatttaagggaga
attgaaatgtggtttcaattcacaatcgatcgttaagagtaacatcgcccactacctcgc
taattggaacctaatggatcgtacaccgagtaaagatataagtgaagaaattatatgaaa
tggataagcaattaaatggtttaattgaagaatggtcaagattaattaaatagttaatta
attatacgaaacgttcgtattgggcgtttaagttagttttgggcttcggggcacaaaaac
gttttggcccacaaggcccattatgtttaagattgtatgacaactaaaacaaaatgggca
attaagcccaataacaacatatggccggccataagggtgaggggtagcaaacttgtatta
attacaagtttgccactcacatgaaatgaagtataaaatcaacattatagctttgtttca
aattaggggttttctaatagaatttgggtgaagtttgccactccattgtgaggtggtata
aatacatctttatagccatttcaccctaaggggtttctaattgaatttgggtgaaaccta
ttctctcattaccttaggtgaggaacatctagcaatctttcttacctaagtcatccattt
catcttcacacaatatctttggtgtggagacttagagacacctaaacttttggtgttttg
gagaacaaatcctcaaatcctcaaagaagaaaatgagcactaaaagggaggaaatcacaa
ggaagattcaaggagcaaggaggtgacttgaaggccctccacttgggtgaatcccttgtg
taatcaaggatgagcttcaagggtaaagaatctctaaattcttattctctttaattttgt
taaagagtcttatggttcaccatatactaggctttgaaagtcatgggttttatgaattgt
tttgaatgcatgcctactttaaagagttattagtttgcatatgtattcaaatgttcttac
atgttcttagctaggacaaaatttttccttcactattcaca
>AJSU01003478.1_7960_12748
tgttggaatcaaatgaaagttgtttttgatctaatggctgagaaggaagggatcaactgt
ttaagtcattacttagtctcttaggacaagtgtaggcttagatttttgttatatgaatta
agggctgtgatagcttgtaacaacagttgtgttctgatatttctataaaatatctgtgca
gctgctctctttgcagagagctttgcacattcctgaaaaaccttttcttcttccgtgtaa
cattttccttcctaaaatatcaacttcaatacaatttcaagactttaacatggtatcaga
gcctaggttctgataaagaatttagaactgggcgttttgtgtgcttagtactactgagaa
aaggagggaaactcatttccagaatttttgaaaaccttactgttctttcaaagtctcaca
tggctacttcgagcagtggaggagatctgagggctcctatcttcaatgggtccaactacg
atttttggtctatcaagatgaagaccatattcaaatcatatgacctctggaacttggtgg
acaagggtatagaaaacgcagagtatggtgatgattccagtgatgaagaacaaaagtcag
ttaagagctcaatgaagattaatgaaaccagagatgcaaaagctcttggcatcattcaag
gggcagtttctgacgaaatatttcctcgaatctcaaactttgaatcatccaaggctgcgt
gggatgttcttcaacaagaatttcgtggtgacaaaaaggttagatcagttaaactacaat
gtttaagaagagattttgagtacactaaaatgaatgaaggcgaatctctatctgtttact
taactaggatgactgatattgtgaatcaaatgaaaactcttggtgaagaactatcaaacc
aaagattagtgcaaaagatacttataagtctgcccaaatcctatgattccattgcatcca
ttatagaagaaactaaggaccttgattctattgaggttcaggaagtgattggtacactga
aaggatatgagcagaggttaaacatgcactctgatagcttagtggaaaaggctttcacta
gcttaagtgtgactgacagagatagtagctacaaggctcaggggaataactcaaatcaaa
agaaattctggaaaggaaaagggaagaagtgggataacaagttcactcctcaacccaaat
cagaaactatcagtgattccactaaaaccaagtgcaaaatatgtgacaaattacactatg
gtgtctgctggtataagggaaaacccaaatgcacaaagtgtgaaagatttggtcatctgg
caaaggactgcaatccaagaaggaaccaagctgtcaactatgcacatagagcagaagaag
aggaagtaaatgttttctatgcgtgtagtgttgcaagaattgaaaataaaagaggtatct
ggtacattgacagtggatgcagtaatcacatgactgcatatgaatcactattggtcaaca
ttgacagaagtttcagttgcagagttaaaatgggaaatggtcaacttgtggatgctactg
gacagggaactcttgttctagagacaaagggtggaagaagattcatcaaggatgtgatac
tagtacctggccttgatgaaaatctccttagtgtgggacaaatgattgcacatggttact
tcttactctttggggatgacatggtggagatctttgatgacagaagcctccaaaacttgg
ttacacaagttggcatgactgaaaacaaaagttttccacttatacactgactcagttgct
ctgaaagctagtgttgctgagaattcgtggttatggcataagaggtttgggcatctcaac
tttcacagtttgaagaacttggagagattacaaatggtgactggactgcctgagatacag
gaaacaaaagaaccttgtgaagggtgcatactagggaagcatcacagggactctttcgaa
actggaactgcatggagagcaagtcaacctctagaactcattcacacagatgtgtgtggt
cctatgaaaacacctacactcagtgggaacagatattttctgttatttattaatgactgc
accaggatggtttgggtttatttcatgagaaacaagagtgaagtctttacaatttttaaa
aagttcaaggtaatggttgaacttcagagtggtctgaagattaagagactaagaagtgac
agaggtggtgagttcacttccattgagttccaagaattctgcgaaggggcaggactacag
aagcaactgacagtggcttacacaccacagcagaatggtgtggctgagaggaagaatatg
actgtggttgaaatgaccaagtctatgctgcatgataagaaaatgccactctccttctgg
ggtgaggcagtcaatgcttctgtgtatctactaaacaggtgtccaactaaagcactcgag
aagaaaactccatttgaggcatttagtggcagaaaaccaaatgtaaagcacttgaaagta
tttggatcaatctgctatgcacagattccatctcaattaagacataaacttgaagtcaac
agtatcaagtgtgttcttgtaggctatggaagctgtgaaaagggttataggctctacaac
attgagacacataaagttataatctcaagggatgtggtgttcaaggaaaatgaagcatgg
aattgggaaaccaagaagattgacaccatcttttttccattaactatggaaagaacacaa
gcaactttgcaacctggaaatgaacctgttacaacaggtggaagtcaaaacgttttctct
acaccatcacaaggatctcagtccactactccaaatgcagagggacaagaatcgcagggt
tcctccccaggaacaactccattaaagttaagaagtttagatgagatctatgcagtctgc
aactactgtattgttgaaccagagagttttgaagaagcaaaactggatcaatcttggcag
aaagctataagtgaagaaatcactatgattgaaaaaaactctacttggcaattagtggac
agaccaagtgataaacctgtgataggtgtgaaatggatatataagaccaagctaaatctg
gatggatctataaagaagaataaagcaagactggtagccaaaggctactcacaacaacca
gggattgatttcaatgaaacctttgcccctgtggcaaggttagacaccatcaggaccttg
gttgcccttgctgctcaaaagggttggaaacttcatcaactagacgttaaatcagccttt
ctgaatggcacactggaggaagaagtgtatgtggatcaaccacaaggctttgaagttcca
aatgaagaagagagagtgtataagttaaacaaggcactgtatggactcaagcaagccccc
agggcttggtacagtgagatagactcctatttcaacagatgtggattcaacaaaagtcct
agtgaagctacattgtacacaaaaactggtgagaaaactgatatgcttattgtgtccatt
tatgttgatgatgtggtttttactggaaattgtgaagaattgattgaagaattcagaaat
gatatgatgaggcaatatgagatgacagatcttgggttgctgcatcatttcttgggaatt
ggggtaatacaagatggtactggaattttcatacatcaagagaagtatgcacaatctctg
cttaaaaggttcaatctggaaggatgcaaatctgtgggaacaccattgatcacaaatgag
aagctttgcaaaatggatggttctgaacctgctgatgaaaatctctataggaaaattgta
gggagtctactctacttgactgcaactaggcctgacattatgtatgcagccagtctctta
tcaaggttcatgcataatcccacaagaattcatatgggaactgctaagagagtactcagg
tatatctcagggaccttagactatggaatcaagtatgagaagggaaaagaagcaatccta
gttggcttctgtgacagtgattggggaggcagtgaagatgacatgagaagtacctcagga
tatgctttttcatttggctctggaatattttcgtgggcttctgtcaagcaacaaagtgtt
gcactgtctactgctgaggcagagtatgtgagtgctgcaatggctacctctcaagctata
tggttgaggtttgtgttaaaggattttggtgaaatgcaagtggatgcaactccacttttg
tgtgacaacacatcagcaatagctatgactaagaatcctatttttcaccagaaaactaaa
catatcaaaaggaagtttcatttcataagggaagcattgcaggaaaacaccattgatctg
atctactgcaagtctcaggatcaaatggcagacatcttcaccaaagctctacctaaagac
agatttgtttatctcagagaaatgcttgggatcaaaaccaaaattcatttgatggggagt
gttggaatcaaatgaaagttgtttttgatctaatggctgagaaggaagggatcaactgtt
taagtcattacttagtctcttaggacaagtgtaggcttagatttttgttatatgaattaa
gggctgtgatagcttgtaacaacagttgtgttctgatatttctataaaatatctgtgcag
ctgctctctttgcagagagctctgcacattcctgaaaaaccttttcttcttccgtgtaac
attttccttcctaaaatatcaacttcaatacaatttcaagactttaaca
>AJSU01003571.1_14103_19105
tgttgaacttaagaactcagaaaggaagatttagtaaagagagagaaagagaattgtaga
gagagagtaaaaaatatatcaatgattctcaataattcaacagaacaatacaatggtatt
tatacataaatatcctatcccaacctatgtgccagctcagcataatgtatctaactaatc
acagacattccaagcttaacaaccaagtaaatgaaactaatctggtgatggttgtgatgt
attgttgttactcttaacacaccccctcaagctgatggaaggagatcgaactgagagctt
gtaagtaagagcagcaaatcgatcaacagctaacggcttggtaaaaatgtctgcaatttg
gagaagagaagcaacatgttgaacaccaatatggccaagtaaaaccttctctcgaatata
gtgatagtcaatttcaacatgcttagtcctagcatgaaaaactggattgaaagcaagagc
aatggcacttttgttatcacagtagatgaccggtttttgtaacagagggaaggatatgtc
atgcagaatcttgcacacccatataagctcagtagcagtatgagcaagagacctgtactc
agcctcggtggatgaccgagccactgtggcttgtttcttagcactccaggagatgagatt
agagcctaagaacacacaatacccactagtggaccttctatccacagggcaacctgccca
atctgcatcagaccaagcagtgagacattgaggacctttagtaaaccaaagacctgaatc
cacagtgcccttgaggtatctcagtatgcgtttgactgcatgcaagtgaattgttcgtgg
agagtgcatatattgacaaacctgattgacaacaaaggctaaatcaggtcgggtccaagt
aagatattgtaaggcaccaactgtggacctataagaggtgggatcagagagaagagtgct
agaatggtcgagcttggcagtagacacgggtgtggcacaaggtttagctccaagcatatc
tgtcttcttgagtaagtctaaagcatacttagtctgatgcagcaacaagcccttggcaga
tttgtggacttcaatacccaaaaagtagtggatatctcccagatccttcacagggaacat
gagttgaaggttggaaatgattgatttgcacgcagtagaagaactgccagtgatgattat
atcatcaatataaaccaatataaaagtaatggaagtgtctcttttaataaagagactagg
atcaaagtaggaaggactgaaccccaaagagagaagagcagtgtagaaagcctcatacca
agctctaggagcctgtttaagaccatagagagatttctgaagtttacacacatgatgagg
tttggaaggatccacaaacccaggaggttggatcatataaacatcttcttttaagtgacc
atgaagaaacacattacttacatccaattgatggacaaaccaatcataggtgactgcaat
ggagaggaggattctgatggtagtaggtttagcaacaggactaaaggtatctgagaaatc
caatccttcctgttgatgaaaacctttagccacaaggcgggctttgtacctttcaatggt
accatcaggtttgtgcttgactttaaagacccacttgcatcctacaaggttatagttgga
attatgaggaactaactcccaagtgccagtggactgtaaagcttgaaactcagattgcat
agcatccatccagtgagaagacttagaagcttggagaaatgtggagggagtaggaggtaa
agttgtaagagaatcaaccgtggaaggaagaatgtgtttggtggcagtgaacactttggg
tttatggatacctgcctttgctcttgtaagcatagaatgagtgttgacaggaactggtgg
tggttgttgaggtagagaactaggagattctgtaggactgaaagattctggtggtggtgg
ttgttgaggtatggactcgagaacagaagaagataaagtggtttgctcaagaggtgcagg
gctgcattgggaggcatctgcagttgaaggatgtttcacaagatgggacattggcaaagg
cagattgagagatataggaatgggagaatgaggaggcacacacgggtctggagatgaggc
ttgagaagacaaaaatttgtaaggaaagcaagattcatcaaacaccacatgtctggagat
gtagagtctattagagataggatcccaacacctatagccactgtgattcagactatagcc
cagaaacacgcactgcttgcttttgaaatccaacttgtctcttgaatatggttgcaacca
tggataacaagcacaaccaaacgtcttcagtgtatgatatttaggggaagcatggaataa
gagttcccaaggactgactgtagatgactgtaaaggtaaccgattaatgagatagatagc
agtctgaaaagcttcaacccaaaaccgtgcaggtagatcactctgagataacaaggttct
gcccatttcaacaacatgacgatgttttctctctgcacacccgttttgcttaggagtgtg
gggacaactcaactgatgagtaatgccttgatcattaaaaaaactttggagggacttatt
caggaattcaccccctgaatcagaccgtagactttgaactttgagatcaagcagagtctg
aatttttaaaataaaagtcttgagagtagagaagacatcagacttgaaatgtaaaggata
gagccaaccatatttggtaaaatcatccactattattatatagaatctgtaacctgtaca
ggaaggtgtgggagagggaccccatacatctgtgtgaagcaattgaagtggccgagagga
agtacaaggtaaagtggagaatgagagtcgagaagccttccctagttgacaggcagtaca
tactgaaagactattaacagaaccgattacaagaagatgattcttattcacaacagaatg
caaaatcccaccagaagggtgtccaagcctacgatgccaaatgtggatgtcagccttagc
aatcattagtgcagttggggagattgcaattccagagacaccatttgaagcattccagta
gaaggggtacaagcctccttcactggggccctggaaaagcatcttcccagtgcttagatc
cttgtcatagaacccaaatggatcaaaggtcagagagcaccagttatcatggacaaactt
gtaaacagataacaagttacaggaagcctgaagaactaaaagaacatcattcaaacgaaa
agtagcatgtttggttcgaatgagagcagaaccagtatgagaaatgcacagacctttacc
gtcaccaacaaaaagctgatcattgccagagtagggaatggcagagttgagggcagaagg
atcaggtgtgacatgatgagatgttccactatcagtgagccaatagctaggtgatgcaga
agaagtcatggcagacattgcagtaggagcttgaggtggagcaaactgagagagacgagg
acatgtagaagcccagtgaccaaactggagacaaagctgacatggaactgagcgaccaaa
ggaagatgagggaccagaatgctggcgagaaggaccagaaccaagaatgccacctgagga
attggtggtccagttattaggattgttgccaccagagggattggtgttccaggtgttagg
attgttgcccccaaaagttcgattctgagtataccgatttcggttgtgaaatcgaccacg
agatttgcctctgttgaaattgccaacatgagtagaaggttgagcagcataggcatgaaa
gggtccagtggaggaagaagcagctctggttttgcgtttttggagtgagatttctttgct
cagtagaaggccatggagctcatcagcagtcacagattcatttcgagtctcaatagagtc
aacaaaagactcatactcattaggaagtccagataaaatgtatgcaacaagatcagactc
agacaatggttcaccagcagcagcaagcttatcagagatatctttaatcaaatgaagaaa
atcagtcattgaagagtcacctttctgaattgtttgaatcttcgatcgaagactatgaac
atgagtacgggaagcgcatgagaaacgccgctcaagagattgccacaaagagcgagagtc
agccatgccaatcgttaaaggaagaagatcttcagagagcgtagagttgatccagatcat
caagatctgatctcgctcacaccaggtttcaaaggaagcattgagaacacaagttccaga
ggaatcacgaataaattggggaggacacagatcctcactattgacgaggccaagaagctt
gaagcgcttcagcacgggaatgaagagactgcgccaagtgatgaagttctgacgattaag
tttcgtcggaaccatcccagcgacattggcaatggaaatcgtaccaatcgacatgatcgg
aggattggagatgtcactctgaggaggagtcgccagggaattagggtttggaggaggtgg
agggataaaagtcgaggaatctgctgccgccgacatatctagatttgctgaattgataga
gaaaaagaagagatcaggaaggtagcgatctgtttggaagattagaaaatgcaagaactg
caagaaaattgctagaagacggaagcgccggatcggagtcggttagacgatggtgatgat
accatgttgaacttaagaactcagagaggaagatttagtaaagagagagaaagagaattg
tagagagagagtaaaaaatatatcaatgattcttattaattcaacagaacaatacaatgg
tatttatacataaatatcctatcccaacctatgtgccagctcagcataatgtatctaact
aatcacagacattccaagcttaacaaccaagtaaatgaaactaatctggtgatggttgtg
atgtattgctgttactcttaaca
>AJSU01003577.1_27196_32018
tgttagaaagtcattgtaactagataggaatgttttatttaattgacttgtaattgatac
tttctgttatcgtattcctagtttctaggtcttcttgttgtacaaggaaagggattgtat
atattgaaccttctatcaatgaaagaattattctggctaaatacaatttttacatggtat
cagagcaggttccaaaccctagctcttttctccgccgaaaccaccagaactttttttttt
ttatcgttcgttgtcctccttctccatggctgacagcgacaacaccattatcaagaaggg
cgacggcgagagttttgccgacccttattttcttcatccttcagatcatcctggtttgat
tttagtctccaaaaaattgactggggacaactacaacacttggtgccgagctatggagat
ttctttaggtgccaagaacaaaattggttttattaacggcaaggtgaacatgccatctga
aacaaagcaacccgatgcttacgccgcatggcagaggtgcaataacatgctacttgcatg
gatcatcaactccattgaatctgatatttcagattcaattctttacttgaagacagccta
tgaagtttgggaagatcttcgggaaagattttctcaaagcaatgctccacgaatttttca
gcttcaaagagagattgcctctctcacccaaggccaacaatctgtggctgcttattacac
gaaattgaagggtctttgggatgagttagcatcatatagttcttcaacaatctgcacttg
tggcgcacaacatgaaaccaatagacttatgcagttccttatgggattgaatgagtctta
cagtgctattcgtggacaaatcctattaatgaatccacttccctcctaccgacaagcgta
ttcctcgatcatccaagaagaaaagcaacgggagttaggcactggatcccgcagtctaac
tgaaccagcagccatggcggttcgccattagcagcaaccttacaagaagcagcaccaaca
gtcgcagactagcagcaacagtcgacctcctcttcactgctcttactgcgacgctaagta
tcataccgttgagacttgttggcagaagaatggttatccaccggatcatccccgtcacaa
tcccaacaagacacgcaactccaaacaaaatggtggtggcagcggcttctctcgtggaag
ttcttctgctcatcacgttgcttctactcccaccatcaaggatcttcaagctgccgtgcc
caacctgtccgagaaacaatatgcagacatcttttctgccttgacttccaagaatgacaa
accacaagctgagaatgaaacaccacaagcccatgccgctctcacttctccaccaccctc
aggtttgtctccgcttgttcccggtcgatggatcatcgacagcggagcaacggatcacat
cacttgctcgtctagtttattgacaaattcaattaacaatccctctttgccgcctgtctc
actgcctagcggagagaaggcttctattacttcgattggcaatgttcaattaagtgattt
actacaattgaaagatgttctatgcgtgccttctttccaagttgatttattatctgttgg
aaagattacagatgggttacattgttcagtgactttttttccctcttggtgcattttaca
ggacctgatttcgaaggtgacgattggtgttggtaagcgacggggcaatctctattacct
tgtggcgttggcttctacttcctctctgcagaaccaaccctcctgtcacctcattaccgt
ttctgctgacctttggcaccgccgtctggggcatccgtctcttgggcgtctacaatattt
agcaaataaaaccttaaattttccttttgattcaagtcatcgttgtcatgtttgtccgtt
ggcgaaacaaactcgccaaccttttagtcgtagctccatttcaacttctagtttttttga
acttttgcattgtgacatttggggtcctcataagactgcctcctttactggtgctcatta
tttcttaactattgttgatgatttttctcgtttcacctgggttttcttaatgcgacacaa
gcatgaaacacaacctaccctcaaaactttttttgcttatattgaaactcaatttcacac
caaaatcaaacaaattcgagtcgataatgggggtgagttttattccatgcgagatttctt
ctctgacaatgggatcatttatcaacactcttgtgtttacacaccacaacaaaatggtgt
tgtagaacgcaagcatcgccacatcctagaaactgcccgagctttgcgttttcagtctca
tttaccagttaagttttggggggagtgtattctcaccgccacttatctcataaaccgtct
ccctacaccattactctcccgaaaatcaccctttgagatactataccacaaaccaccttc
ttattcccatatgcgtgttttcggttgtcttgcctatgccacgtctgtccatccttcctc
caagttctctccgagggctcatcgatgtgtttttcttggttatccccccggtcaaaaggc
ttataagctttatgatcttgagacacataaacttttcaccaatcgggatgttatttttct
tgaagacacatttcctttcgatccatccaccaccgctgcaccctcccctcccttatccga
tttccccaatcccacacctttacccgtcccccttgatcccatcacccttgaccattccac
cactactccactagatattgtcccccacacttccacaccgcttgacccatcccttgaccc
atccccatcgcctgcctcatcctcacaatctcccacggacccccccacggaccccacccc
tgcccttcctatttctactcaacccacccgattttccacacgccacagggagcccaatgt
tcgtctccgtgactacgtttgctcgcaggtgatgctgcccccactccaatcttcgtcgcc
ttcgtcatccggttccaccaaaggtactcgttatcccatttgtaattctatatcctatca
cagatattcaccattgcatctttcttttgttgctcacattagtcgaagtgtagaaccttc
ttcttttgcagaggctcttcaagaccctcattggcgcgcagctatggattccgaacttga
ggcactttcttccaacaatacctggactcttactccgcttcctcccggcaagcgtcccat
tgattatcggtgggtctacaaaatcaagcataatgctgatggttctatcgagcgttacaa
agctcgtttagtggccaaaggattcactcaagccgaggggattgactatcatgatacctt
ctctcccaccgccaaaatgatcacagttcgttgtctacttgctcttgccgctggtcaagg
gtggtctcttcaacaatttgatgttcataatgcctttcttcatggcgaccttcaggaaga
aatttacatgtcccctcctcctggtcttcggcgtcagggggagaaccttgtatgccgcct
caacaagtccttatatggtctcaagcaagcctctcgacagtggtttgcaaaattcacaga
agctatccttgccgctggctttactcagtccaaagcagattattctctcttcacccaaaa
gaacggtacttccttcacagctttgttgatttacgttgatgatattattattacgggcaa
caatttagataccattaatgctctcaaacggtttcttcatactcgctttcgtattaagga
tcttggcaatctgaaatattttctgggtattgaagtttctcgttcaaaaaaaggactatg
tatttcacaaagaaaatatgcccttgaaataatcaaggattgcggccttttgggtgcaaa
accagtaggatttccaatggaggaaaacaaactttcagataaaggtgaattgctcaaaga
cccatctttgtatcgaagattggttggacggttgatttatcttaccgttactagaccaga
catcacatactccgtgcatgtactcagccgttttatgcatcaaccgcgtcaatcacatat
ggatgcagcacttcgaattgtgcggtatttgaagtctgcaccaggtcagggcttatactt
tcagtcagataataagttaactttgagagccttttgtgattcggattgggctggttgtcc
gataactcgacgttctacaactgggtattgtatattcttggggaattcgttgatttcgtg
gaggactaagaggcagaaaacggtctcactctctagtgctgaagccgaatatagggctat
ggctggaacatgttgcgagctcatttggttacggtatttgttaacagatttgcatgtacc
catttcaggacctgccattatgtcttgtgataaccaggcagcattgcatattgctgctaa
tcctgtctttcatgagagaacacgccacatagagatggattgccatttcgttcgggacaa
gattttagacggctctatagctactcgatatgtcagttcttctcaacaattggccgacat
atttacaaaggccttaggcaaagaaaaattttcatccatgttgggcaagttgggagttct
tgacatccactctccaacttgagggggagtgttagaaagtcattgtaactagataggaat
gttttatttaattgacttgtaattgatactttctgttatcgtattcctagtttctaggtc
ttcttgttgtacaaggaaagggattgtatatattgaaccttctatcaatgaaagaattat
tctggctaaatacaatttttaca
>AJSU01003667.1_25084_31493
tgttagattgacatagccaagatccagattaaagccacaataaacacaatcaagaaaaca
caaaactgtatagacatgaacaatcatattcacactaacctgatgaacctccattggaga
atgccattgcagcagatgtccagattctgtatgctgctactcttctcctctctggtagaa
ctcttaatgctctaactaagaataggacttagttcttttctgagcgtgtgttaccgagag
cagagattacagcatatatatatacatatacctctcctaatccaatgaggatttcctatt
acaatccacttaggaaacaactcatgtttcctagtttatatcagttcttctccatgacag
attcctctatcaacaagaacttacattcatcttcctataaggctttcttatattaatcgg
accaaatagctgatgctagttcaccaaaatactcatgttcatattcctacattctcccac
ttgaacatgagacattgaacgagcatagcctttaccaattataagaagtgatcacatagc
cttattcaagattttatcatcatgaccaatgtcccattgcatttcaaaacacagaagcca
agaatctcagattgctatccaaaacaatcattgattcaagactcacatgtatccaatctg
caattatgactcatgattaacaataccaatccagaatatgctcccacttttcaaaagatt
acaatatatatcaatcttcaatgaaaacagcatttcaataactgaataaaattcatgaaa
catacaacttttaaaaacaaacaaattgttcttgcaaagcatcatatgaatttaacaagt
ctgtcattaaaacctcagcactccaaaacggaagcctcaagtttcgaaacaaagactctt
attaaaacataaaacaatctaacaaaatatctcagtatgctagatcataacaaaatgtaa
acacagtcccaaactgaattactcacatagcagcaaccttcaatgtttctgaaacagatc
aattactcccactgatctaaagtttccaacactctcatccgagatacatgtttctgaaat
tctccaatggggagcgctttagtcaaagggtctgcaaccattaaaacagtgctgatgtgc
tgaacttcaatcatcccattcttcacttcctctcttactttaaggaattttacatccatt
aaccttgaggcagaagttcttctattattctttgcaaagaacacagcagagttattatca
caaaacatccttactggtttctgaattgatttcacaatttttaaatcagtcagaaaattc
ttcaaccacacagcttgtttcattccttcaaaacaagctacgaactcagcctccatagtg
gatgtggctatcacagtttgcttagcactcttccaagaaactgcaccaccatttaacatg
aagatgtaaccaccggttgattttctatcatctacatcaccagccaaatcagagtctgtg
tatccttcaagttccaaggattcgccttttccataaaccaacatgaaattcttggttctt
tgtagatatcttagaacctttttggcagatatccaatgtgcttctcctggatttgattga
aaccttcccagcattccagttataaaagcaaggtcaggccgtgtacatatggttgcatac
atgagactccccaccagagaagcataaggtttaccctgcattttctctgcctccaagtca
gtcctcggacattgactcttggagaacttatcccctttatgaactggaacttgtccacaa
ctacaattctccatattgaacctgtgtaatactctatcaatgtaccatctttgtgataag
ccaagtaacattttctgtctattccgtacaatctcaatccctaatacatagtgtgcctct
cctagatccttcatatcaaagctttcactaagcatcttcttagttttctgtaataactgt
ggacaggaacttgctagaagaatatcatcaacgtagagtaccagaaaaatgaactgagaa
ccagaaattttcagataaatgcaatcgtccaatttgttttcttcaaatccctgagaagag
acgatctgatcgaactttaaataccattgcctagaggcctgttttaacccatagatggac
ttattgagctggcaaaccatgttttccttccccctttcaacaaatccaggtggctgtttc
atatagatgcattcctctaagttgccattaagaaaggctgttttgacatccatttgatgc
agctctaagtcaaaatatgcaaccaatgccatgacaactcgcattgaatctttagaagaa
actggggaaaaagtatcgttgtaatcaataccttctcgttgagtgaagccttttgcaact
aattttgctttgtgtctctcaattttaccaagagcatctcttttggtcttgtacacccac
ttacaacctataggcttgatttaagggctagattccacaagtgtccacacattattttta
tacattgaatctagttcctctttcatagcattctgccatagagttgactgtgaactttca
atggcctgagagtatgaaatgggatcatccaaatcaccaatgtcaaaatctactttttgc
aagtaaacataatcactcatagcagttgatttcctgactcttgtagactttctggattca
attgacacgggttgttcagaatttgaagcagttgcaggtgcaggaagttgattatcgatt
tccatagtttggtcagtgagagaatccaaatctgcaagtgttctttctctttcattactt
gacggctgactgaataaagggacctgggtgtagttgagggcttcttggatgtcatgtaac
ggatccacctcttcaaaaatgaaagtttcccgtgataaatctgtaacatcttgatcttcc
aagaatactgcattgtgtgtttcttggatctgagtatgatgttgaggaatatagaatctg
tagccttttgacttttcaggatatcctatgaagtaacaagattgagtccttgaatctaat
tttctttcatttggattgtagaaccttgcttctgatttgcaaccccaaacgtgaaagtat
tcaaagttaggcgttctaccatgccataactcaaaaggtgttgagataacagatttgctc
ggcactctgttcaaaatgtaatttgctgtcttcaatgcttccccccataagaaaccaggc
aatttggatcttgacatcatgctcctcaccatacctatgagagttctattccttcgttct
gagactccattttgttgaggtgtcccaggtgttgtatactgagctacaatgccgttttgc
tctaaatagattgcaaatggtcccttctgttgtcctgattcagtgtacctgccaaagtat
tctcctcccctatccgatctaacaattttaataacttttcctaactgtttttcaacctca
gttttgtaaacaataaaacacttaagggcatcagatttttcattaatcagaaaagtatat
cccagtctagagaaatcatcgataaagttaacaaaatacttgtttccacatatggttttg
actggaaaaggaccacaaatgtcagtgtgtatgatttcaagcaaccctttgcttcttttg
gcatctagttttctaaagtttgtcatttttcctttcaaacaatcaacacattctgttaca
gtggcagaatctagtttgggaattagttcagctttgcaaagttgaagaatcctttctttt
gagatgtgccctagcctcttatgccaaagaatataagaggtgtcagttcctagcattctt
ttgaaaccaacattcaaaatcgagtgattacttgactctattgaacattctaaactccac
agattgtcaaaaagaagggcagtacctaaaacagaatccagatagttctttttaaagatt
ttcaaacactcatcatcagcaaagaaagcaaaaccgtctttgacaattttagaggcagaa
attaagtttcttctcatctttggcacatagagcacatattttaattttaaaacaaaacca
gaagttaactttaagttcacaatccctatcgaatgaactgcaacccttgtcccttcccct
acataaacattgtataaagtatcatcaacttccttttgtttttgaaaaccatttaaagag
ttagttatatgtactgagcatccaatgtcaaaccaccaagaatcaacaggtacttcacaa
aggtttgattcaatacagacaagtacttgttccttttctttactcctcacataatctttg
aaaatttcacagttgacttttaaatgccctttagtcttgcaccaaaaacattttagttta
gacacatctttaggtctaggtttaaagttgatagattttctaggggagttatttacttta
gcagacatattgaatttgttagaattcttagtgaatttagaattcttaccaggacctgaa
gagctgccattattgaatgctctcttctctcgaccagattgcacataatttgcttcttcg
atctccttgcctttctcttgcttctgccgagtttcctcttgcacacattgtgcaatcaat
tcatctatgccccagttcttgtcctgagtgttgtaagagacctttaactgattatatttg
gtagggagtgcttgaaggatcatgaatacaagctgcttttcaccaatgtttatgtccata
gagttcagcttctcggcagcatctgacattttcattatatggtcccttattgaaccagta
ccttcaatcttgtattgagtcaacacagacatatactggcttacttctgccttctcggac
tccttaaatttcatttcaattgcagccaaatattccacagcaagctctggtttcttaatt
ccccctctgatagtgtcagtcattccagcttctatgatggaaagtgctaccttattagct
cttgaccatctctcaaaatctgacttctcagctctggtgctttgatcactcataacaggc
ttgggattttcaattgctatatcaaactcattgagagtcaatagcaagttgatatccctc
ctccacttcttgtaattaccaccaccagtaaggatcggaatatttgctaagtttaaggtc
ttcattgatattgcagacatcgatgaacctgaaatcaccatatgaacttcaaagttctga
tttcgtttcacagtctattgcacatcaaagctttataaccaatatccatatatacaatct
taacaacaaccagttgataggcgcatataggattattgaattcagaatagatcataaact
gatcaccatatattcagaaccaaccatcacactgatttgttccatacatctcagtttatc
cagatatattcatcttacgaatgacttctttcattatacatatcattaagatgcattatc
ttaagaaactaaatcatatgctaagaatgactactttcttgttcatcaaaaattattata
caaatctcttatacaagattctcagatattcatatttctgatccgagttttgaagattac
ataccttttaaagagacaaccatcaacacatagcagcggaaacaattttgtacaggtatt
gaacactcaataacaagatttgatttactcggattgcaaataaatgggtcagaatgagag
ggacgagtgagagtcctctttgacaaaagaacaaaactcagaaaatcccaaacggaaaat
cgcatcgatttcgaataccaacagtcatcttaaactaacctaattttattaaaacgcacc
gttttaaggaaaagttgttttgagatttaaaactggttttgaaacctgatcatggtgatt
ttcattgacccgtgcttgattgattttaagaactttaaatctaaggctctgataccacat
gttagattgacatagccaagatccagattaaagccacaataaacacaatcaagaaaacac
aaaactgtatagacatgaacaatcatattcacactaacctgatgaacctccattggagaa
tgccattgcagcagatgtccagattctgtatgctgctactcttctcctctctggtagaac
tcttaatgctctaactaagaataggacttagttcttttctgagcgtgtgttcccgagagc
agagattacagcatatatatatacatatacctctcctaatccaatgaggatttcctatta
caatccacttaggaaacaactcatgtttcctagtttatatcagttcttctccatgacaga
ttcctctatcaacaagaacttacattcatcttcctataaggctttcttatattaatcgga
ccaaatagctgatgctagttcaccaaaatactcatgttcatattcctaca
>AJSU01003714.1_44139_49549
tgttgtgcggaagcttcaacaagtgtgagtgaaaaataataaacactagaaactgataac
agataaatgaaacaataccaacaagaacaccaagatttatactggttcggcaatgcctac
atccagtttggagatgacggagtattctactataatcaatgagaacatacaatggtgttt
cactcaatttcccaaagacccgaataacccaagctcacacacttacaataggaagagaaa
atatcgaatacaaagcaaaacaatttgagaggattttttctttctctctaccgaatggtt
tcttgctgtttctcttctgtgtctctatctgggctgctccagcttcttcttatagaaccg
aataagatgacttctcaagagaaccaaaggccaaaggtcttcagatgccaatgcattgag
catctgcttttgtttgtctaccacatgcagcagatggcaacgcatgccaccacaaaagaa
catctgcttttgttactctcccacatgctgtatgccaacccatgccaacccatgccactg
caaaagtagcagaaaccagatatttatcaattgtttattgtttgagctaataatcaacaa
tctccaccttggctcataccctctaagtagaactccaaattagtcgtctcccactccccc
atggggcaatcaacaaattttacaaatgccaaccaagtctaagcagtgcttaaacttgag
caacgaaattggctttgttaacatatccgcaggattgttagcggtcccaatcttctgaag
aagaatatctccctcgtctatgatctcacgaacaaaatggaacctcacgtcaatgtgttt
tgtacgtgcatgatgaacttgattctttgctaaatgaatagcactctgactgtcgcaatg
gacatccacatggtcttgttgaacccccaagtcatcaagcaactcttgaagccagatggc
ttcctttatagcttctgttacagccatgtactccgcctcagtagtcgacaatgcaactgt
agattgcagactcgacctccaacttaccggacctccagcaatagtgaatacaaaaccagt
agtagacctacgcttgtctaaatcacttgcgtaattagaatccacatatccaacaacaca
tttaccagtaattttatcctgctggaataataaaccaacatccacagtacctagaatata
ccgtagaatccatttcacaacttgccaatgcccttttcctggattatgcatatatctact
gacaatactaacagcttgtgaaatatcaggcctagtacacaccatagcatacatcaaact
accaacagcatttgcataaggaatttgagccatgtactgtctcttctcaacagttttagg
agacatagaagcactaagtttgaaatgaagggcaagaggtatactaaccggttttgaatt
ttcattcatcctgaaacgatgtagtaccttcttcaagtattgcttttgacacaaactaat
cttgccctttgctctatctctttcaatttccatacctagtatcttccgagcttctcccaa
gtccttcatttcaaattcattgctcagttgagtcttcaacctttcaatctccactttgct
cttacatgctataagcatatcatcaacatataaaagtagataaatgaaggttccatcttg
tagtttgcgaaagtatacacaatggtcatagtgacttcttgtgtacttttgcccaatcat
aaaccgatcaaatcgcttgtaccattgccttggagactgcttcaagccgtacaatgtttt
tcttaatttgcaaacccaattttcctttccagcaactttaaaaccttctggctgggacat
gtaaatctcttcctccaaatcaccatgtaagaacgcagtcttgacatcaagttgggctaa
ctcaaggtcaaactgcacaaccaaagccaacagaatacgaatagaagaatgttttactac
aggagaaaatacctcattgtagtcaatgccttctttctgagagtaacctttagccaccaa
tctggctttaaatcttacattatcttttcccaaagattccatcttcttggcatacaccca
tttacaaccaatttctttcttccccttcggtaaatgcaccagtttccaagtctcattttt
atgaagagatttcatctcctcatccatagatttcttccactcctcgcactctggacttat
gacaacttctttgtatgcggatggaatgtcatcttcaataacgagaagtgcatacgccac
aatatcagtaaatcgagcaggctttcgaatttcccttctcgatcttctggttgcaatata
gtcttgttgctgtggaggctcttgtgtaggtgcctctacttcatcatccacgtcttcatc
atcagaattaactgtagggctagggtttgtaacatcggaccttactgggacaactggagt
cttcagtaactccacctgctttgtgttgctcatgatcttggttgctttagtttcaccttc
atgcttgttccgattaaccataccagcctcatcaaaagtcacatctctgcttacaacaaa
tttcttcatatctggacaccagagtcgatatcccttcacgcaagtgctaaagcccataaa
tagagctttctttgctcttggatccaacttgctttctctgacatgatagtaagcaggaca
accaaatatgtgtaagaacttgtaatcagtacaaggtttattagaccatacctccatggg
cgttttgccctcgtttgcagcagctggcaatcgattaatgatatggcttgcataagtgat
tgcctcagcccaaaatgccttgcttaaaccagcattagataacatgcaccggactttctc
aagcaacgtacggttcatgcgctccgccacttcattttgttgtggtgtctccttaaccgt
aaagtgcctcacgataccctcatcttgacagacttttaagaaatgatcagacttatattc
acccccattgtctgatctgagagtcttgatctttcgattgctttgagtttcaatcatctt
tttccacttcaggaatattttcaagacttcatctttacgcttcacggtgtacacccatat
tcttctagagaagtcatcaacaaaggagacaaaataatggctacctccccaagatgcatt
cttggaaggtccccaaacatcagtgtgaacataatcaagaatgtttttagtgtggtgaat
agcagtgccaaattttaccctagtttgtttaccaaacacacaatgctcacagaattccaa
tttgcatgcctttgcacctttcaacaagccttgcttcaccaatccttgcaacgctttttc
accagcatgccctagacgcatatgccataaccttgtggtgtctgtgctatcgtcaatagc
ttcggttatggctgctccaccaataattgtacttccctgcaagaaatacaagttatttcg
tcttatacctttcatcaccaccagtgccccgtacacagctttaagaactccactcttcat
ggtgatcttaagacccttggattccaaagctcccagagagataaggtttttcttcatatc
cggtatataccgaacatcacttaattctctgactgttccatcatgcatcttcaaacagat
tttgcctatcccttgtgttttgcaggcattatcattacccatcaaaacaactccaccatc
cagctcctcgaagctagaaaaccattctcgaattggacatatatgataagtgcaacctga
atccaaaattcactccttggagtgaccattagtagatgaactagccaaagcaaactcgag
atcattatctccttggtttacaatatttgctttaggacccgctttctccttctctttatt
cttcaatttggggcagtctttcttccaatgacccttttggcggcaaaaggcacattcatc
tttagcaggaaacttccctcgtgactttaaacgagattttccccgtttcacatattttct
ttccactgttcgaccccttgcaacaagtgcctcggtttgtgaattgtgagtctttagttc
cttctttcgacactcatgattcaccaatgccgcagacacctcatcaagtttcacctcggt
ttttccatacaacaaagtagttgtcaaatgatcataatcatcaggcaatgaatttaacaa
acataatgccttgtcctcgtcaggaattttcacatcaaggtttgctaaatcagcaagtat
tttattataatcattgaggtgttcatgcatagaaatacctggactatactgaaaacggaa
gagtcgtttcttcaggaagagccgattttctgcgctcttggtcatatacttttcctccaa
ttttgtccataactccttggcagaagtttccttcatatacgggtatttcaactccttgtc
aagaaatgatcgaatagcagcacaagcatgaagattaattcgcgtccactgcttgtcctc
aatatcttctggtttctcttccaaaaccatatccaactcttgttgatacaagacatccat
aacttcacattgccacataccaaaattattagagccattgaatttatcaacctctaacct
tgtagtagcaatttggtgtctgttggatgtaggtgccgactccttcttcttcacaggttc
accttcatctccagccatcttcttcggcactattcacgggaatgcagcgccaagaaattt
tcccctttttttttcttcactcccacgaaaaaaaacaaagccctagtcaaaaaactgggc
tctgataccacttgttgtgcggaagcttcaacaagtgtgagtgaaaaataataaacccta
gaaactgataacagataaatgaaacaatatcaacaagaacaccaagatttatactggttc
ggcaatgcctacatccagtttggagacgacggagtattctactataatcaatgagaacat
acaatggtgtttcactcaatttcccaaagacccgaataacccaagctcacacacttacaa
taggaagagaaaatatcgaatacaaagcaaaacaatttgagaggattttttctttctctc
taccgaatggtttcttgctgtttctcttctgtgtctctatctgggctgctccagcttctt
cttatagaaccgaataagatgacttctcaagagaaccaaaggccaaaggtcttcagatgc
caacgcattgagcatctgcttttgtttgtctaccacatgcagcagatggcaacgcatgcc
accacaaaagaacatctgcttttgttactctcccacatgctgtatgccaacccatgccaa
cccatgccactgcaaaagtagcagaaaccagatatttatcaattgtttattgtttgagcc
aataatcaaca
>AJSU01003724.1_15781_21117
tgttagttttttggctcgtcaatttgtgtccttttctgtttaggattgttttagggaaaa
gggtgcaccaattcttctcctaaaagggctaggaaagaatctttgtttccttattcaatt
tagattagaaatcctagaagtctatttgaattggaaaggaagtctaatttcctattccac
ttagaataggaattataatctgtaaaggacatgtaagccaaccctatatctataaatagg
gtgcggcaaggctgattttcagcagagagaaaacagccaaacagcagagagttttgagat
tagttctagggtttgcataagttctgtaatctctattattaatcaaagaagtggtgattt
ctctacctagggaaatcacaactggacgtaggcataagttctgccgaaccagtataattc
ttgtgtgtttctaagttttctatatttgctagtttagtctattgccgttggttacatcaa
agaacaaggtccagtgtgcgggttttttcaacaattggtatcaagagctaggatcaaggt
gttctacgatgttaaaagggaagatgaatgcggatcaaggacctgcgttaaaaccctttg
acggcaaggatgacttcacggactggcaaaggatgatgaagaacgtactgatacagcagg
atttggatgatgcacttgatggtaagaagccggaaagcatgacagaagcagcatggaata
aggttctcaagaaggccaagagttccatcgagatccatctcacaagatcagttcggtcac
acatcaccgaaaagatgtctgcccaggaagcgtgggaaaaattggagaatgtttatatgg
gcaaaaccgtgtccaataaactttttctaaaggatgaactattcgggcttcgactagaag
aaggaggtgatattgaagatcacgtatgcaggttccagaattgcatagctaatcttcaga
aagtcgaagaaacttacaaagatgatgatatggctatcatcctgctaaggtctctacctt
cgtctttcaagcactttcgaacaactctaatgtttggaaaagagtccttgaagcttgaag
acgtaattcaagctcttcagtcatatgctaaactagatgatataactgaaagctctcaag
gcctttatgccaaaggcaaggagagggggcgggaaaagacaagggaagagaaaactggca
acagaggtaggtcaaaatccaagaagaaaaaggaaaagaaggaaggttgcttcgaatgtg
gttcagccgatcattggaagaggaactgcaagatttggaaagaaaagaaagccaagatgg
aaggaagctcaggttccgctagtgcagtcaccgaacatgagagtgacggggaacttcttt
cggtaacatcgggctccaaggctttcaattggattttggatactggatgcacgtttcata
tgtgtgcagtaaaagaatggttcgatacttacaaagaagtcagcagcggggaagtcttaa
tgggggatgattcttcatgtcctgtaagaggaatcggcactgttcgaatcagaatgttcg
atgggatgatacgagctttggggaacgtcaggtatgtccctagactaagaaagaatttga
tttccttgggtactttagatgaggccggttatgggtacaagtctaaaaaaggaagactca
gggtaaccaaaggatcgctagtggtaatgcggggtgacctacaacccaataagttgtata
agttaattgggaccactatagtcgggggagcagctgtttctgtaaatcaaagtatagaag
acaagactgaactatggcatcataggctcgggcacataagccagaagggattgcaagaat
tacacaagcaatgcctgttggaaggcgtgtcagcttgcaaactggacttttgtgaatact
gtgttcttgggaagcaaagaaaggtatcattcgcaagtagcagtgcagatagccgaagta
aggagcaactcagctatattcactcagatgtctggggtcctgctccaactaaatcaaatg
gtggagccaggtattttgttactttcatggatgatttttctaggaaggtttggatttatt
tcatgaagcagaaatccgaggtttttgcaaagttcaaggaatggaaaacagaaaccgaga
atcaaactggaagaaagatcaagtatctgagaagtgacaatggaggtgaatatacaagta
aggagttcaccgattactgcaagcaggaaggcatcataaggcacttcacagtaaagaaga
atccccaacaaaatggagctgctgagaggatgaaccgaactctcatggagagagaaagga
gcatgcgatttcatgcaggattgcctgatagtttttgggcagaggctgttaatcatgcaa
gttatttgattaacagatcaccatctacagttctcggttttaagagtgcagaagaggtat
ggtctgagaagccggtggattattccaagctcagggtgttcggctgtagtgcgtatgcac
atattccaagtgatgaaaggtccaagctcaaaccgaagtctatacattgcatattcctag
gttttgagaaaggagtgaagggtttcaagctttgggatttcaacaaccggaaaaaggttg
tcagtcgagatgttgtctttgatgagacaaccatgcctctgaataaagtcgagagcagta
gggagaagaaggatgatgctggaattgaagcaacaaagattccgttaatcagttcagatg
aagaagaagctcaggtggagcaaattgagcaagaggccgaatctgatggttttgaggaag
aagaagagcatcagcatcattcaccagttaggaatcaggtggagcaagaaacaggacaga
ttgaaagtactccaatccgccagatatcccaaaggagtcaaactccacccaacaatccac
ctgcattccaaagatgcatagcactggacaaacctaagcggaacaagaagaaacttgaca
ggtttgggtttgaccaaaacgaagttaattatgctcttaacattagtcaaggagatccga
ctacttatcgagaagctatagcaagtgatgagtgagatagttggataagtgctatgacag
aggaaatggagtctctttacaagaactctgtttgggagttggttcctaaacctaaagaca
gaaagctagttggatgcaagtgggtatttaggaaaaaggaaggactacatgaacaagatg
ccgtgagattcaaagcaaggctcgtggctaaggggtactcacaaaaggaaggggtggatt
atgatgagatcttttcacctgtagtcaagcatacttctatccgattgcttttagcaatgg
cagctcagcatgacatggagattgagcagatggatgtgaagacagcgtttcttcatgggg
atttagaggagacgatattcatggctcaaccagaagggtttgttgaatatgggaaagaaa
acctagtatgtcagctaaggaagtccctgtatggcctgaaacagtctccaagacagtggt
acaagagatttgattcattcatgctgaaaattaattttagaaggtgtttgtatgactgtt
gtgtgtactatcatgtgttccaagatgggatgatcatattgctattgctatatgtggatg
acatgttaattgcttgtcaagacaagtctagaattcaagacttgaaaaggatgttgagcg
aggagttcgacatgaaggatctaggtgccgcacagaagatccttggcatggaaattcaga
gagataggaccgctggaaggatttggatatcacaagccaagtatattcagaaggttcttg
agaagttcaacatgcaagaagcaaaggtagtctcgactcctttggcagctcacttcaggt
taagtggacaacagtgtcctacgtccgaggaagagcaacaagaaatgaagaaggtgcctt
atgctaatgccgtgggctgcctcatgtatgcaatggtatgcacacgtcctgacatagctc
aagcaatcagtgtcgtttccagatacatggcaaatccaggaaagcaacattgggatgtag
tcaagtggattttgcgttatttgaagggttcttggcgacaaaggattatgtttgagaagc
aaaaggaaaatgcaggggtgctaggatatgtggatgccgattatgcaggggacttggaca
agagaaggtcaacttctggttatgtgtttacatgcgcaggaggaccaatcagttggaggg
cactactgcaaccaattacagctttatcgaccacagaggcagagtatattgcattggccg
aagctggaaaggaagcaatttggcttagtggcttggtaagtcaaatgggaatcactcaag
attgtgtgaagcttaagtgtgatagtcaaagtgccattcacttggcaaagaatcaggttt
tttctggaagatcaaagcacattgaagcaaggtatcacagaatcagagattgggtggagt
ctaaggaaatttggattgaaaaggttcatacggatgacaatgccgcagatttccttacaa
agatagtgccggccaagaagttcaagcattgtttgaacttgatcaatctcgttgattgat
taaagtggagcacctcctcacctgaggtgcaatgaggcaagaaggaggttgccaaggtga
agactcttgaagttttccagagttacttcaagaaggttcaaagatactctggggtgcaaa
cgatcaagacttggtttgactcaccaaggtggagattgttagttttttggctcgtcaatt
tgtgtccttttctgtttaggatttgttagttttttggctcgtcaatttgtgtccttttct
gtttaggattgttttagggaaaagggtgcaccaattcttctcctaaaagggctaggaaag
aatctttgtttccttattcaatttagattagaaatcctagaagtctatttggaattggaa
aggaagtctaatttcctattccacttagaataggaattataatctgtaaaggacatgtaa
gccaaccctatatctataaatagggtgcggcaaggctgattttcagcagagagaaaacag
ccaaacagcagagagttttgagattagttctagggtttgcataagttctgtaatctccat
tattaatcaaagaagtggtgatttctctacctagggaaatcacaactggacgtaggcata
agttctgccgaaccagtataattcttgtgtgtttctaagttttctatatttgctagttta
gtctattgccgttggttacatcaaagaacaaggtccagtgtgcgggttttttcaaca
>AJSU01004036.1_5272_11703
tgttgaaaagtctcaaacttctgctggcaatgaatgcccacaaagctagtcatctgcatg
ggcaaagttttcaatgcccatgctgaatgaaagtgtcagatgtagattttaattttcaag
atgcattaactgcatcagttcgatttgctctataaatagagcactccgcatgtaacagaa
atgagatgaagaagaaatacaagagagaaatatcaataacatcatatattcctctgcctt
ttattatctgtctgtgctatagtttttgtgtggcattttacatctaccttgcacctacca
cttaaaaggttatctctcaaactttaacccttttataacacgttatcagcacgagtctct
aaatatatttattctttcatctctcttcgccgaacgaacgaaagaaaaaaaaaatgtttc
ctttaaggtttttactgttcatcttcttcctctgcctcaactgcgccgtgtaccctcgcg
acgagttgtttgctccatgcctgctcatagttctccaactaacggttacatacatctttg
attacttgtttggtgtagagattgattactaacctagtatttatttgtgttaattctact
gcaatccaagatggtgcggtacaatcgcccatcttgaactgcaaatttaatcttactgcg
atccaagacggtgcggtatcatcgcctatcttggactgcagatttaattttactgcaatt
tttaggtggagcggtataatcgcacaccctaccctgcatattcgaatttacctgctgttt
aatttcattgcaattttatgtggtgcggtataatcgcctacgctgctctgcatatttaat
tttcctgttacttgagtggtgcggaataatcgcccattctatattgcattatttcaatga
gaatggtgcggtacgatcgccctcctcattcaccctgaaaatctcgagccagaagtttcg
agtgcttatcattttggcctgaagatcaaaatgaaaaatttgtaagaaccagaagttcta
acatcatattccttcaggaatacatattattgcaagttcttacacatctcattttctttc
agaaaagaaaatggcgaacttggcgaaacttgaatttgctgccctggatattaccgggaa
gaattatctgacctgggtactggataccaagatccatctggaagcagggaatcttggaga
taccatcagggaagagagcaactcatcctctcaagatcgggcaaaggccatgattttcat
tcgccgccatcttgatgaggcgctaaagagcgagtacttaacggttgaagatccgttagc
tctctggaatgccttgagaagcagatacaatcaccagacaacggtgattcttccaagggc
ccgctatgagtggactcatctgaggattcaagacttcaagtcagtggcagaatacaattc
tgcattgttcagaattacctctcagatgaagctctgtggggatattattactgaggagca
tatgctggaaaagactctcagcacatttcatgcctccaacgtgctcctgcagcagcagta
tagagcgcgaggctacactgagtacaaccagctgatatctgtgctcttagtagctgaaca
gaatgatgagctcctgatgaaaaaccatcattcccgacctactggatctgcaccattccc
agaagtgaatgctgcttctctcggagtgaacaccacatcatctggtggtgataatcataa
acgaggacgtggtcacaagcgaggtcgatggaataggaaaggcaagaaccatggagttca
gtttcataaccaagtccccaggaataattcaggcccgagcttcaaaaatgtgaatcgcca
caaaggcaaagctcatatgaacaatgctcctagaaactctgaaggagcctgccataggtg
tggtggcaatgggcattgggcgcgtacttgtcgtaccccaaaacatctagtggatctgta
tcaagcctccctcaaggagaagggtgtcgagactaactttctcgacgaggctagaccaat
ggatatacctgatccagtgtttgacttatcagggcagttgaacacaactcatctagatgt
ttcagactatattgtagaaaggggaaatgaagtatatcggtccgattgaatcattaatgt
acttttattatgaacttgtagtattctcagattcaataaaagtggcatgtaaattttctt
gttataacttgcttttaattctgattctcttactcagagagcatggataaaaactgtggt
tattctcagaacatgagaaatggtggagatatttgtcttgcagacagtgcaaccacacat
acaatacttcgtgatcgaaagtatttctcaagcttaatacctacaagagtaggggtaaca
acaatatcaggaccttcagatgtaattcaaggttcagggcaagcccagattatgttacca
aatggaacaatattgtctatacataatgcattgtatgctactcgatctactcgaaatttg
ttgagtttcaaagacatacgtctaaatggataccacattgaaacaaaaagtgaagaaaat
gtggagtatctatgcattacctccaatgatacccagaagcgtatattggagaagttgcgt
ggtatgtcgagtggattatattatacatacataaggacaattgaatcacatactgtcatg
aaccagaagttcattgattcaaaggtttacatgctttggcatgaccgtctgggtcatcca
ggatctactatgatgcgtaggatcattaccaactctaatggacatccattagtgagcaga
cacattgctgcctcaaatgataacccttgcaaagcttgttctcaagggaagttggtaatt
agaccatcacaactaaaggttgatgctgaatccccatcatttctgcaaagaattcaaggg
gatatttgtgggcctattcaaccatcatgtggaccatttcgatattttatggttttggtt
gatgcatctacccgatggtcacatgtttgtctcttgtctactcggaatgtagcctttgca
agacttcttgctcaaataattaagttacgagcacagttcccagattatcctattaagtca
atccgacttgataatgctggtgaatttacgtctcaaacctttgatgattattgcatgaca
ttgggcattgatgttgaacaccctgttcctcatgtccatactcaaaatggtttagcagaa
gcattgattaagcggcttcagttaatagctcgcactctgctcatgaaaaccaaattgcca
gtctctgcatggggacatgccatcctacatgctgcatcattggttcgattgagacctata
gccaaccatcaatactcttcagtacaactcgtgtttggacatcagcccaacatttcccat
ttacgagtttttggttgtgctgtttatgtgcctattgcaccgctgcaacgcactaaaatg
ggacctcagcgtagactgggaatttacgtgggttttgattcaccatctatcattagatat
ttggaacccttgacaggtgatatgtttacagctcgttttgctgattgtcattttgatgag
acaattttcccgttgttagggggagaaaagaccgttccagaagaacggaaagagctgaca
tgggttgttcccaccttgtctcattttgatcctcgcaacattcaatgtgaaaatgaagtg
agaaggatcgttcatcttcaaagcattgccaatcaaatgccagatgcatttaatgatgct
atgaaagtgacaaaatcaaatataccagctgcaaatgcacctgcaagaattgatgtccct
gttggacaaaataaagtggcagcaaatgattcatctggtgcacgcctgaagcgtggtaga
cccccaggttcaaaagattcagctcctcgaaagagaaagtcgagggcacaactgaatcca
aatgaaatcattcaggaagagaaaatgaatgatacatccacaattcataattctggactt
ccagaaaaagaaaatgtccttgatgagacatctgtccctgaagagacagaaatacatgaa
agcaaagaaatctccataaattatgcatgtacaaatgaattgtgggatcggaatgaaata
atcattgatgatatgtttgcatttgcagtagccactgaaatcatcttaagtgatgatatt
gagccccgctctgttaatgaatgcaaacagagacaggattggcctaagtggaaagatgca
atccaggcagaattaaattccttggaaaagcggaatgtttttggaccagtagtccaaacc
ccgcctagtgtaaaccctgtgggttacaaatgggtattcacaaggaaacgcaatgagaaa
aacgagatcgcaagatacaaagcacgactcgttgctcaaggtttttctcaaagacctgga
attgattatgaggaaacatactctcctgtaatggacgcaattacgttccgttacttaata
agtttagtggtttcagaaagacttgacatgcgacttatggatgtcatcactgcgtatcta
tatggagaattagatactgacatctatatgaaagtcccagaaggacttaagttgcctgaa
acaagtaataaaccacgaggtatgctctcgatcaaattaaggcgatcattgtatggtctg
aagcaatctggacgaatgtggtataatcgtctcagtgagtatttgatcaaagaagggtat
atcaacaatgttatttgcccttgtgtgttcattaagaaatccaattctggattcgctata
gtggcagtatatgttgatgatatgaatctagttgggactcctgaagagctcaataaaact
gctgaatatctgaaaagcgaatttgaaatgaaagaccttggaaaaacaaaatattgtctc
ggcctgcagatcgagcattgtgctagtggaattttggttcaccaatcagcttacattgaa
aaaatcttgaagcgatttggtatggacaaggcttatccactaagcacgccaatggtcgtt
cgttctttggacattaagaaagatccatttcgtccaaaagaagatgatgagctggtcctt
ggtccagaagtaccatatttgagtgcagtaggtgctttgttgtatctagcacaatgtact
agaccagatatagttttttcagttaatttgttagcaaggtatagctctgctccaacaatt
cgccattggaaaggtatcaaagatgtattgcgataccttcgtgggacaacagacatgggt
ctcttctactcaaagaactccacagatgaccaggtccttgttggatatgcagatgctggc
ttcctctctgatccgcataaagcccgctcacaaactggatatgtgtttaagaatggagat
acagcaatctcatggcgctcaaccaagcaaacattagttgctacatcttcaaatcattca
gaaatacttgctttacatgaagcaagtcgtgaatgttcttggttaagatcaatgatccat
catatccggaattcatgtggtctaacttcgaagacagacaatccaactgtcatccatgaa
gataatgcagcctgtgttgcccaaatgaaggaaggattcatcaagggcgataagactaaa
cacatatctccaaagtttttcagtgctcatgagcttcagaaggctaaagttattgaagtc
agacaaatccgttcaaatgaaaatctggcagacttgttcaccaaatctctaccaaagtgc
acatttcagaagttagtgcaaggcatcggattacgtcgatttaccaaacagctaaatttg
gaaaatgcggaatcagggggagaaatatatcagggggagtatccatgatacatgcttgtt
gtactctttttccttcgattaggatttttcccactgggtttttcctatcaaggttttaac
gaggcaacataagcatacttgacactatatcaacaatccaggaaaagttgtactcttttt
ccttcgctatggttttttttttcccactgggtttttccaagcaaggttttaacgaggcaa
ctcatgttgatatgtgggcatccaagggggagtgttgaaaagtctcaaacttctgctggc
aatgaatgcccacaaagctagtcatctgcatgggcaaagttttcaatgcccatgctgaat
gaaagtgtcagatgtagattttaattttcaagatgcattaactgcatcagttcgatttgc
tctataaatagagcactccgcatgtaacagaaatgagatgaagaagaaatacaagagaga
aatatcaataacatcatatattcctctgccttttattatctgtctgtgctatagtttttg
tgtggcattttacatctaccttgcacctaccacttaaaaggttatctctcaaactttaac
ccttttataaca
>AJSU01004039.1_12777_19208
tgttataaaagggttaaagtttgagagataaccttttaagtggtaggtgcaaggtagatg
taaaatgccacacaaaaactatagcacagacagataataaaaggcagaggaatatatgat
gttattgatatttctctcttgtatttcttcttcatctcatttctgttacatgcggagtgc
tctatttatagagcaaatcgaactgatgcagttaatgcatcttgaaaattaaaatctaca
tctgacactttcattcagcatgggcattgaaaactttgcccatgcagatgactagctttg
tgggcattcattgccagcagaagtttgagacttttcaacactcccccttggatgcccaca
tatcaacatgagttgcctcgttaaaaccttgcttggaaaaacccagtgggaaaaaaaaaa
ccatagcgaaggaaaaagagtacaacttttcctggattgttgatatagtgtcaagtatgc
ttatgttgcctcgttaaaaccttgataggaaaaacccagtgggaaaaatcctaatcgaag
gaaaaagagtacaacaagcatgtatcatggatactccccctgatatatttctccccctga
ttccgcattttccaaatttagctgtttggtaaatcgacgtaatccgatgccttgcactaa
cttctgaaatgtgcactttggtagagatttggtgaacaagtctgccagattttcatttga
acggatttgtctgacttcaataactttagccttctgaagctcatgagcactgaaaaactt
tggagatatgtgtttagtcttatcgcccttgatgaatccttccttcatttgggcaacaca
ggctgcattatcttcatggatgacagttggattgtctgtcttcgaagttagaccacatga
attccggatatgatggatcattgatcttaaccaagaacattcacgacttgcttcatgtaa
agcaagtatttctgaatgatttgaagatgtagcaactaatgtttgcttggttgagcgcca
tgagattgctgtatctccattcttaaacacatatccagtttgtgagcgggctttatgcgg
atcagagaggaagccagcatctgcatatccaacaaggacctggtcatctgtggagttctt
tgagtagaagagacccatgtctgttgtcccacgaaggtatcgcaatacatctttgatacc
tttccaatggcgaattgttggagcagagctataccttgctaacaaattaactgaaaaaac
tatatctggtctagtacattgtgctagatacaacaaagcacctactgcactcaaatatgg
tacttctggaccaaggaccagctcatcatcttcttttggacgaaatggatctttcttaat
gtccaaagaacgaacgaccattggcgtgcttagtggataagccttgtccataccaaatcg
cttcaagattttttcaatgtaagctgattggtgaaccaaaattccactagcacaatgctc
gatctgcaggccgagacaatattttgtttttccaaggtctttcatttcaaattcgctttt
cagatattcagcagttttattgagctcttcaggagtcccaactagattcatatcatcaac
atatactgccactatagcgaatccagaattggatttcttaatgaacacacaagggcaaat
aacattgttgatatacccttctttgatcaaatactcactgagacgattataccacattcg
tccagattgcttcagaccatacaatgatcgccttaatttgatcgagagcatacctcgtgg
tttattacttgtttcaggcaacttaagtccttctgggactttcatatagatgtcagtatc
taattctccatatagatacgcagtgatgacatccataagtcgcatgtcaagtctttctga
aaccactaaacttattaagtaacggaacgtaattgcgtccattacaggagagtatgtttc
ctcataatcaattccaggtctttgagaaaaaccttgagcaacgagtcgtgctttgtatct
tgcgatctcgtttttctcattgcgtttccttgtgaatacccatttgtaacccacagggtt
tacactaggcggggtttggactactggtccaaaaacattccgcttttccaaggaatttaa
ttctgcctggattgcatctttccacttaggccaatcctgtctctgtttgcattcattaac
agagcggggctcaatatcatcacttaagatgatttcagtggctactgcaaatgcaaacat
atcatcaatgattatttcattccgatcccacaattcatttgtacatgcataatttatgga
gatttctttgctttcatgtatttctgtctcttcagggacagatgtctcatcaaggacatt
ttctttttctggaagtccagaattatgaattgtggatgtatcattcattttctcttcctg
aatgatttcatttggattcagttgtgccctcgactttctctttcgaggagctgaatcttt
tgaacctgggggtctaccacgcttcaggcgtgcaccagatgaatcatttgctgccacttt
attttgtccaacagggacatcaattcttgcaggtgcatttgcagctggtatatttgattt
tgtcactttcatagcatcattaaatgcatctggcatttgattggcaatgctttgaagatg
aacgatccttctcacttcattttcacattgaatgttgcgaggatcaaaatgagacaaggt
gggaacaacccatgtcagctctttccgttcttctggaacggtcttttctccccctaacaa
cgggaaaattgtctcatcaaaatgacaatcagcaaaacgagctgtaaacatatcacctgt
caagggttccaaatatctaatgatagatggtgaatcaaaacccacgtaaattcccagtct
acgctgaggtcccattttagtgcgttgcagcggtgcaataggcacataaacagcacaacc
aaaaactcgtaaatgggaaatgttgggctgatgtccaaacacgagttgtactgaagagta
ttgatggttggctataggtctcaatcgaaccaatgatgcagcatgtaggatggcatgtcc
ccatgcagagactggcaatttggttttcatgagcagagtgcgagctattaactgaagccg
cttaatcaatgcttctgctaaaccattttgagtatggacatgaggaacagggtgttcaac
atcaatgcccaatgtcatgcaataatcatcaaaggtttgagacgtaaattcaccagcatt
atcaagtcggattgacttaataggataatctgggaactgtgctcgtaacttaattatttg
agcaagaagtcttgcaaaggctacattccgagtagacaagagacaaacatgtgaccatcg
ggtagatgcatcaaccaaaaccataaaatatcgaaatggtccacatgatggttgaatagg
cccacaaatatccccttgaattctttgcagaaatgatggggattcagcatcaacctttag
ttgtgatggtctaattaccaacttcccttgagaacaagctttgcaagggttatcatttga
ggcagcaatgtgtctgctcactaatggatgtccattagagttggtaatgatcctacgcat
catagtagatcctggatgacccagacggtcatgccaaagcatgtaaacctttgaatcaat
gaacttctggttcatgacagtatgtgattcaattgtccttatgtatgtataatataatcc
actcgacataccacgcaacttctccaatatacgcttctgggtatcattggaggtaatgca
tagatactccacattttcttcactttttgtttcaatgtggtatccatttagacgtatgtc
tttgaaactcaacaaatttcgagtagatcgagtagcatacaatgcattatgtatagacaa
tattgttccatttggtaacataatctgggcttgccctgaaccttgaattacatctgaagg
tcctgatattgttgttacccctactcttgtaggtattaagcttgagaaatactttcgatc
acgaagtattgtatgtgtggttgcactgtctgcaagacaaatatctccaccatttctcat
gttctgagaataaccacagtttttatccatgctctctgagtaagagaatcagaattaaaa
gcaagttataacaagaaaatttacatgccacttttattgaatctgagaatactacaagtt
cataataaaagtacattaatgattcaatcggaccgatatacttcatttcccctttctaca
atatagtctgaaacatctagatgagttgtgttcaactgccctgataagtcaaacactgga
tcaggtatatccattggtctagcctcgtcgagaaagttagtctcgacacccttctccttg
agggaggcttgatacagatccactagatgttttggggtacgacaagtacgcgcccaatgc
ccattgccaccacacctatggcaggctccttcagagtttctaggagcattgttcatatga
gctttgcctttgtggcgattcacatttttgaagctcgggcctgaattattcctggggact
tggttatgaaactgaactccatggttcttgcctttcctattccatcgacctcgcttgtga
ccacgtcctcgtttatgattatcaccaccagatgatgtggtgttcactccgagagaagca
gcattcacttctgggaatggtgcagatccagtaggtcgggaatgatggtttttcatcagg
agctcatcattctgttcagctactaagagcacagatatcagctggttgtactcagtgtag
cctcgcgctctatactgctgctgcaggagcacgttggaggcatgaaatgtgctgagagtc
ttttccagcatatgctcctcagtaataatatccccacagagcttcatctgagaggtaatt
ctgaacaatgcagaattgtattctgccactgacttgaagtcttgaatcctcagatgagtc
cactcatagcgggcccttggaagaatcaccgttgtctggtgattgtatctgcttctcaag
gcattccagagagctaacggatcttcaaccgttaagtactcgctctttagcgcctcatca
agatggcggcgaatgaaaatcatggcctttgcccgatcttgagaggatgagttgctctct
tccctgatggtatctccaagattccctgcttccagatggatcttggtatccagtacccag
gtcagataattcttcccggtaatatccagggcagcaaattcaagtttcgccaagttcgcc
attttcttttctgaaagaaaatgagatgtgtaagaacttgcaataatatgtattcctgaa
ggaatatgatgttagaacttctggttcttacaaatttttcattttgatcttcaggccaaa
atgataagcactcgaaacttctggctcgagattttcagggtgaatgaggagggcgatcgt
accgcaccattctcattgaaataatgcaatatagaatgggcgattattccgcaccactca
agtaacaggaaaattaaatatgcagagcagcgtaggcgattataccgcaccacataaaat
tgcaatgaaattaaacagcaggtaaattcgaatatgcagggtagggtgtgcgattatacc
gctccacctaaaaattgcagtaaaattaaatctgcagtccaagataggcgatgataccgc
accgtcttggatcgcagtaagattaaatttgcagttcaagatgggcgattgtaccgcacc
atcttggattgcagtagaattaacacaaataaatactaggttagtaatcaatctctacac
caaacaagtaatcaaagatgtatgtaaccgttagttggagaactatgagcaggcatggag
caaacaactcgtcgcgagggtacacggcgcagttgaggcagaggaagaagatgaacagta
aaaaccttaaaggaaacattttttttttctttcgttcgttcggcgaagagagatgaaaga
ataaatatatttagagactcgtgctgataacgtgttataaaagggttaaagtttgagaga
taaccttttaagtggtaggtgcaaggtagatgtaaaatgccacacaaaaactatagcaca
gacagataataaaaggcagaggaatatatgatgttattgatatttctctcttgtatttct
tcttcatctcatttctgttacatgcggagtgctctatttatagagcaaatcgaactgatg
cagttaatgcatcttgaaaattaaaatctacatctgacactttcattcagcatgggcatt
gaaaactttgcccatgcagatgactagctttgtgggcattcattgccagcagaagtttga
gacttttcaaca
>AJSU01004152.1_23298_26030
tgttggggtgaaaaaaaaacttagagtactcaactctagcacaagtgttggagagacaat
acaagtaaacagattacttgtattacacaaacaaaatattacaacacaaactatcaaaga
cactcttgagaagctatgacactcactcactttctagagacaaactctagaacactcaca
ctcttacaagactattctttcttctcactctcacttgcttgcttgcttacaagcttgctt
ggtttctttttgttgatttgttgatacaaatggtgtggatgtcttctccttttataggca
tggatggaaccttggagaagcatggacacaccatgctagagatatctagataattccact
aacttcctaagctagaattatctacactaatcttgtatgttggtggaaacttcaccattc
ttctagactcttccaccaacttaagaaacaacattctagtcatttctacaaagtactact
ttaacttggataatctagctaaccaaccttagtgaatgttctagaattctttattctaga
tttgtgtaggtcctttaatgagatggggttgattgctttaacactccccctcaacaccat
ctcattctttactctatgctgggttgacaacgcttcatcttgaacacccatttgtatgag
ataggtttcacatttcttggccttgccactggatcccaagtttgatatttctttaacaca
gcatcctcttcgcccagatgtatgccactcggaattctgtgatgcttctttacacatctc
aacttcaactgcttcttctactatggttgcggtggcgtatttgagatttggcttcagtat
tcctgttgacctcgttagttgtgaatgtggagttgatacttccacttcactagatctaac
ttcttcagttttccaatgactcctaggtacttcttgcttgacattgttaccatcaagcaa
ttcttcaagctcatctggactcgattggatttgggcagcttggtctcccattttctcttg
caacatatctttaatctctcttgactcaggcaacacttcattttctgagcaccaccaaga
agatgcttcagcatcccattcttcatccatagctagatatgctacggcgtcccaatcatc
ttcacttttcttctctaagttggcgacattactttctgcaggccttttgaaccagcaatc
cttcgccatgtggccattctttccacaattgtaacacttgccctcaaatcttttattatt
ctgggactgaccacggtttccatgatacttcggagctccccctgtccgagaactccctcc
tccttgatgacctttttccttgtcaccatttcttttagatccatcaccagcaagttgctt
aaagctgcctttacttttggtgtagagcgcttcctcctcaccttttaacgagacccctcc
catttgctttgccaaagcttcttgatcggcaagcaaattctcgaactcaacaagtgatgg
ttgggtcggccatccttgtacaacggcaacgaagcctcgatattcgggtctcaatccatg
gataattattctttttatcctggattctacaatggcagcactaggatctaattcagaaat
ttcacggcaaatagactttaccttgtggaaatactgcgcaatcatcatgtccctttgggc
cactaataacaactcgttctcgagaagctgtagtcttgtatcgttcctctttgaaaagag
tgtggcgaaggtgtcccatgcttcttttggtgtcttggccttccgtatgtgctctaacat
gtcatcttcaactgtagtttttaaggcaaacatggccttacctgccttaatcttccactt
cctcaaagcgccgctagtgtcttcttctggctgcgtaacttcattaccgccgacgacatc
ccaaagatcttggccttgtaggtaagcctccatacatgtcacccacgtgttgtaattttt
gttgttcaacttcttgattcctccaacaacttgaaggtctcccatcgtgttggcagagct
tcgataagctgaacaagattaaccaataatcttgcaaagtactaaacttctcacgattct
cggaagcttcaatagagacggtccttgatcgtaccgctttgataccaattgttggggtga
aaaaaaaacttagagtacccaactctagcataagtgttggagagacaatacaagtaaaca
gattacttgtattacacaaacaaaatattacaacacaaactatcaaagacactcttgaga
agctatgacactcactcactttctagagacaaactctagaacactcacactcttacaaga
ctattctttcttctcactctcacttgcttgcttgcttacaagcttgcttggttttttttt
tgttgatttgttgatacaaatggtgcggatgtcttctccttttataggcatggatggaac
cttggagaaccatggacacaccatgctagagatatctagataattccactaacttcctaa
gttagaattatctacactaatcttgcatgttggtggaaacctcaccattcttctagactc
ttccaccaacttaagaaacaacattctagtcatttctacaaagtactactttaacttgga
taatctagctaaccaaccttagtgaatgttctagaattctttattctagatttgtgtagg
tcctttaatgagatggggttgattgctttaaca
>AJSU01004174.1_17655_26272
tgttgaaaagtctgatgtctgatggcaatgaatgcccacaaagcaaaagtcttcagcatg
ggcaaagttttcaatgcccatgcaaagtgaaagtggaaaatgaattgtaatgtcagagga
cgcgttataaatttcaggatgcattaactgcatcagtctggagttgctctataaatagag
cactccgcatgtaacagaaaagataagaagaagcaaaataagagagaaatatcagtaata
tcatctattcctctgccttttatttgttatcctcttgtgctatagttttagtgtggcatt
ttacatctaccttgcacctaccactaaaaaggttatctctcaaactttaacccttttata
acacgttatcagcacgagtctctaaatataattattctctcatctttcttcgccgaacaa
acgaaagaaagaaaaaaatgtttcctttaaggtttttactgttcatcttcttcctctgcc
tcaactgcgccgtgtaccctcgcgacgagttgtttgctccatgcctgctcttagttctcc
aactaacggttacatacatctttgattacttgtttggtgtagagattgattactaaccca
gtatttatttatgttaattctactgcaatccaagatggtgcggtacaatcgcccatcttg
aactgcaaatttattcttactgtgatccaagacggtgcggtatcatcgcctatcttggac
tgcagatttaattttactgcaatttttaggtggtgcggtataatcgcccacgctgttctg
catatttaattttcctgttacttgagtggtgcggaataatcgcccattctatattacatt
atttcaatgagaatggtgcggtacgatcgccattctcattcaccctgaaaatctcaagcc
agaagtttcgagtgcttatcattttggcctgaagatcaaaatgaaaaatttgtaagaacc
agaagttctaacatcatattcctccaggaatacatattattgcaagttcttacacatctc
attttctttcagaaaagaaaatggcgaacttggcgaagcttgaatttgctaccctggata
ttaccgggaagaattacctgacctgggtactggataccaagatccatctggaagcaggaa
atcttggagataccatcagggaagagagcaactcatcctctcaagatcgggcaaaggcca
tgattttcattcaccgccatcttgatgaggtgctaaagagtgagtacttaacggttgaag
atccgttagctctctggaatgccttgagaaacagatacaatcaccagacaacggtgattc
ttccaagggcctgctatgagtggactcatctgaggattcaagacttcaagtcagtggcag
aatacaattctgcattgttcagaattacctctcagatgaagctctgtggggatattatta
ctgaggagcatatgctggaaaagactctcagcacatttcatgcctccaacgtgctcctgc
agcagcagtatagagcgcgaggctacactgagtacaaccagctgatatctgtgctcttag
tagctgaacaaaatgatgagctcctgatgaaaaaccatcattcccgacctactggatatg
caccattcccagaagtgaatgctgcttccctcgaagtgaacgccacatcctctagtggtg
ataatcataaacgaggacgtggccacaagcgaggtcgatggaataggaaatgcaagaact
atggagttcagtttcacaaccaggttccgaggcataattcaggcccgagcttcaaaaatg
tgaatcgccacaaaggcaaatctcatatgaacaatgcttctagaaactctgaaggagcct
gccataggtgtggtggcaatgggcattgggcgcgtacttgtcgtaccccaaaacatctag
tggatctgtattaagcctccctcaaggagaagggtgtcgagaccaactttctcgaccagg
ctagaccaatggatatacctgatctagtgtttgacttatcagggcagttgaacacaactc
atctagatgtttcagactatactgtggaaaggggaaatgaagtatatcggtccgattgaa
tcattaatgtacttttattatgctgaacttgtagtatttcagattaaataaaaaagtggc
atgtaaattttcttgttataacttgcttttaattctgattctcttactcagagagcatgg
ataaaaactgtggttattctcagaacatgagaaatggcggagatatttgtcttgcagaca
gtgcaaccacacatacaatacttcgtgatcgaaagtatttctcaagcttaatacctacaa
gagtaggggtaacaacaatatcaggaccttcagatgtaattcaaggttcagggaaagccc
agattatgttaccaaatggaacaatattgtccatacaaaatgtattgtatgctactcgat
ctactcgaaatttgttgagtttcaaagacatacgtctaaatggataccacattgaaacaa
aaagtacagaaaatatggagtatctatgcattacctccaatgatacccagaagcgtatat
tggagaagttggattgtatgtcgagtggattatattatacatacataaggacaattgaat
cacatattgtcatgaaccagaagttcattgattcaaaagtttacatgttttggcatgacc
gtctgggtcatccaggatctaccatgatgcgtaggatcattaccaactttaatggacatc
cattagtgagcagacacattgctgcctcaaatgataacccttgcaaagcttgttctcaag
ggaagttggtaattagaccatctcaactaaaggttgatgctgaatccccatcatttctgc
aaagaattcaaggggatatttgtggacctattcaaccattatgtggaccatttcgatatt
ttatggttttggttgatgcatctacccgatggtcacatgtttgtcttttgtctactcgga
atgtagcctttgcgagacttcttgctcaaataattaagttacgagcacagttcccagatt
atcccattaagtctatccgacttgataatgctggtgaatttacatctcaaacctttgatg
attattgcatgacattgggcattgatgttgaacaccctgttcctcatgtccatactcaaa
atggtttagcagaagcattgatcaagcggcttcagttaatagctcgcactctgcttatga
aaaccaaattaccagtctctgcatggggacatgccatcttacatgctgcatcattggttc
gattaagacctatagccaaccatcaatactcttcagtacaactcgtgtttggacatcaac
caaacatttcccatttacgagtttttggttgtgctgtttatgtgcctattgcaccgccgc
aacgcactaaaatgggacctcagcgtagactgggaatttacgtgggttttgattcactat
cttgaaggaagatttatgaaaaacatgttcatttaagcaacatcaataacatgcaattaa
caattaaaggcggaatcatgcttgtatgcacttaaaaacaaaacatttacccatgaaatt
caaagtctagtagataggtgaaccaagactcaactcaaaacaaagtgagttgagaaatca
atacctttgtagattcctctttgcataagcaaaggctaatcacccaaagagagggccttc
attcctttcatcttagatccatggatttggatggatgaaaaggtttctccaagttcccaa
aattgagaacctctaatgattcatcaccaaggcataatgaagaagaaatgagtgaccttg
gaggagtttgattgctagatgatccctccaaggttggcctaaattttagagagaaatgag
agcttgtgttctcatcctttccccaaaaattaccatatgtaaattttaggctataaagtc
ctttatatagtcccttcaaataagtgacctaatggaccaaaagccctattcttctaacat
ggcaagcctatagggtttattgggctttcaagccctttgtttattcaagttgtcatacaa
cttgagttaatgggcttgacattcaaatcccattgggccttgcggcccaaaactaacccg
aggtctttaacgaacttattcgtttgattaattaacatattaattaatcctagccttaga
taaataattaaaccatttaattattcttactcatctccgttgtttcttcaaactctacct
tactcggtgaacgatccattaggttccttttagcaggcagtgggcgattaaaactctttc
taatcgattgtgaattgaaacttactttcaattctcccgttagtgataatacacttttag
ggcttccacaaaccatagttgacgcctagcagcatgtcatggttacccaagctaatcaga
agaggtggagaacctattcagttttaggattacaaatgcaatacggtctttctctaatac
aatactcttgaccacattgtttggtttgatagtttattcatgtctactatccaatgtgag
tcttgtgcttatatgattaccttgaatgtgatttggaacacattcctaaatcttattcat
actttggccaaagattcttaatcatatcatagagtattctccctcaaacagtttgaaggt
tagagatcccttgttgcgcattcacttgcctccatggctaagtggcttaaccccaacgat
gccatggacaccctcctgatggagtgactttgacataatcaaagattaaggacctaacca
caagacaactgtgatgcctcaggtcaaaagactaatttgcattatcccaaccatgaggtc
tcatgtgacatgaatatgagaactcttcgttgatcgtgttcagtgaactcattctctatt
gagcacctacgtacttgtcttgatatcacacacaccaatgactcgagactagtcactctc
cctgagagaagacatagcacgtactgatcttaacggactgtcaatgcccaattgacaatc
ctatgatcaggaacgtttaggatgtgtcaacgaaagaatggtctcatgaatctaacttct
ttagatcgcattcttccaatcacatattctttggacttatcgtttaagcatataacattt
atatgagacggctcaaacaataatctttgccctttacatttaaactacattagtttgaaa
tgtccgtaaagtatcatcatatgattggttttagggcacatttccaacatatctatcatt
agatatttggaacccttgacaggtgatatgtttacagctcgttttgctgattgtcacttt
gatgagacaattttcccgtcgttagggggagaaaagaccgttccagaagaatggaaagag
ctgacatgggttgttcacaccttgtctcattttgatcctcgcatcattcaatgtgaaaat
gaagcgagaatgatcgttcatcttcaaagcattgccaatcaaatgccagatgcatttaat
gatgctataaaggtgacaaaatcacatataccagctgcaaatgcacctgcaagaattgat
gtccctgttggacaaaataaagtggcagcaaatgattcatctggtgcacgcctgaagcgt
ggtagaccccaatgttcaaaagattcagctcctcgaaagagaaagtcaagggcaaaactg
aatccaaatgaaatcattcaggaagagaaaatgaatgatacatccacaattcataattct
ggacttccagaaaaagaaaatgtcattgatgagacatttgcccctgaagagacagaagta
catgaaagcaaagaaatctccataaattatgcatgtacaaatgaattgtgggatcggaat
gaaataatcatcgatgatatgtttgcatttgcagtagccactgaaatcatcttaagtgat
gatattgagccccgctctgttgatgaatgcaaacagagacagaattggcctaagtggaaa
gatgcaatccaggcagaattaaattccttggaaaagcggaatatttttggaccagtagtc
caaaccccgcctagtgtaaaccccgtgggttacaaatgggtattcacaaggaaacgcaat
gagaaaaacgagatcgcaagatacaaagcacgactcgttgcacaaggtttttctcaaaga
cctggaattgattatgaggagacatactctcctgtagtggacgcaattacgttccgttac
ttaataagtttagtggtttcagaaagacttgatatgcgacttatggatgtcatcactgcg
tatctatatggagaattagatactgacatctatatgaaagtcccagaaggacttaagttg
cctgaaacaagtaataaaccacgaggtatgctcttgatcaaattaaggcgatcattgtat
ggtctgaaacaatctggacgaatgtggtataatcgtctcagtgagtatttgatcaaagaa
aggtatatcaacaatgttatttgcccttgtgtgttcattaagaaatccaattctggattc
gctatagtggcagtatatgttgatgatatgaatctagttgggattcctgaagagctcaat
aaaactgctgaatatctgaaaagcgaatttgaaatgaaagaccttggaaaaacaaaatat
tgtctcggcctgcagatcgagcattgtgctagtggaattttggtccaccaattagcttac
attgaaaaaattctgaagcgatttggtatggacaaggcttatccactaagcacgccaatg
gtcgttcgttctttggacattaagaaatatccatttcgtccaaaagaagatgatgagctg
gtcattggtccagaagtaccatatctgagtgcagtaggtgctttgttgtatttagcacaa
tgtactagaccagatatagctttttcagttaacttgttagcaaggtatagctctgctcca
acaattcgccattggaagggtatcaaagatgtattgcgataccttcgtgggacaacaaac
atgggtctcttctactcaaagaactccacagatgaccaggtccttgttggatatgcagat
gctggtttcctctctgatccgcataaagcccgctcacaaactagatatgtgtttaagaat
agagatacagcaatctcatggcgctcaaccaagcaaacattagttgctacatcttcaaat
cattcagaaatacttgctttacatgaagcaagtcgtgaatgttcttggttaagatcaatg
atccatcatattcggaattcatgtggtctagcttcgaagacagacaacccaactgtcatc
catgaagataatgcagcctgtgttgcccaaatgaaggaaggatttatcaagggcgataag
actaaacacatatctccaaagtttttcagtgctcatgagcttcagaaggctaaagttatt
gaaatcagacaaatccgttcaaatgaaaatctggcagacttgttcaccaaatctctacca
aagtgcacatttcagaagttagtgcaaggcatcggattacgtcgacttaccaaacagcta
aatttggagaatgcggaatcagggggagaaacatatcagggggagtatccatgatacatg
cttgttgtactctttttccttcaattaggatttttcccactgggtttttcctatcaaggt
tttaacgaggcaacataagcatacttgacattatatcaacgatccagaaaaagttgtact
ctttttctttcgctatggttttttcccactgggtttttccaagcaaggttttaacgaggc
aactcatgttaatatgtgggcatccaagggggagtgttgaaaagtctgatgtctgatgac
aatgaatgcccacaaagcaaaagtctttagcatgggcaaagttttcaatgcccatgcaaa
gtgaaagtggaaaatgaattgtaatgtcagaggacgcgttataaatttcaggatgcatta
actgcatcagtctggagttgttctataaatagagcactccgcatataacagaaaagataa
gaagaagcaaaataagagagaagcttttataattctcaaaaataggttttatgatgatta
tttattgcagaattgactaaaaactgttagttataactcttgatttttaattcattttac
agagtctacaaaatcatcgtgaatgttgaaaagtctgatgtctgatggcaatgaatgccc
acactcatgttaatatgtgggcatccaagggggagtgttgaaaagtctgatgtctgatga
caatgaatgcccacaaagcaaaagtctttagcatgggcaaagttttcaatgcccatgcaa
agtgaaagtggaaaatgaattgtaatgtcagaggacgcgttataaatttcaggatgcatt
aactgcatcagtctggagttgttctataaatagagcactccgcatataacagaaaagata
agaagaagcaaaataagagagaaatatcagtaatatcatctattcctctgccttttattt
gttatcctcttgtgctatagttttagtgtgacattttacatctaccttgcacctaccact
aaaaaggttatctctcaaacttttacccttttataaca
>AJSU01004223.1_4852_10804
tggaagaagcatgtgtgctgttacagacagcacggcaagcatcatgggtgtgtgctgtta
cagacagcacggcaggcatcatgggtgcatgttattgctgaatctggaaaggaaagatag
caagacagcaagggtgtaaaggacagcaagggtgtaaagctttcagctttccttgttgct
gactcatggacagcaaggaaaggaattgcatgtgcatgtgtgctgttgcatccgaagctt
tctttgtattatgtataaatatgcattcccataaggctttctagatatgatagattacaa
ttcaaatcagaaaaattcaatatggtatcagagcaggaaaaataacctgcttctgcatca
ttttatccatgtcgtagatggcttcattgtcaaggagaaccgacacatcggtgtgctcca
agagggagtgagtggaaagcacgctgttgtatggctcaacgacggaggttgagaccagag
gagacgggtagactgtgaacccaagtttcgatttctttccataatcgacagagagcctgt
ccaagagcagagagctgaggccagagccggttccacctccaacggcgtggaacaccagaa
aaccttgaagccccgtacagttatcagcaagctttcggattcgatcaaggcagagatcaa
caatccaagctgctccttccatttcctcaaactctcatcatctttatctttctcaagctg
ctcctcaagttgtgattgaaggtcccgcaacctcttcacactaaaatcgcgctcgtcaaa
ttccttcactttctcaaccgcagtcgccttccgccctcccgcagctagaacttcgtcctt
cgccgccgcactgccctccattcgtttcccaaattacaaatccgctcgccctcccgcgcg
ctgctctgtgagtaagagtgaagcgctgaaagttgaagcaatggcagcagaagattgatt
ccgcaagaaaaggagtcaacttctccaaggggtttttcagacagcagctacgaagctgtc
ctccttttttttttttttttatatttatataaaaaaaaaaaaatcaaaaaaaaaaaaaaa
aaaaaaactagaagccttgctggagcagctgattgctcagagctttttgagagagaaagg
gggacgagagagagatgaagaagcagcctttctagggtaactgactcagcagcagctacg
agtttttttttttatataaaaaaaaataaaaaaggaagaaaaattctttctttattctta
taggtctttatatggtggaagagaattcttattcgtttggagattcccagatatcttcct
cctcaaccgtgtctgaggtggatgtcaatccaaatcaaagattaagctcggtcttgttaa
atgagtttaattacttaccttggtcgagagcagtgagtcttgccctaggtggaaggtcca
agctagggttcataaatggaagcatcgaagttcctgatgtttcttcaccaacttatgaaa
tctggctttgcaaggatcagctagttatgtcatggctcctaaattccatggaacgtaaac
tagctgaaatattcagttattctgaatcatcattcaaactatggcagacagtcaaggaaa
tgtatggcagccagaacaatgctgcacgtgtgtttcaattgaagaagaacatttccaaca
tacaacaagaaggaaagccctttgttcaacttctaggcagcatgaagagcatgtggaatg
agctggaaatgtatcggcctcacacaactgaggcgtctttactactgaaaagggcagaag
aagacaagatattccaactcttgtcaagtctcgatccaggatacgaagacttacgaagcc
acatactcatgaaccccgaactaccttccttcaccagcgtatgtgcaacaatccaacgtg
aagaagtacgaaggaaagtcatgaacactggcacaaagaccagtgtaactgaagcaaggg
cttatctagccaacgaaagaaaatacaaagtgaagaatccacacttaaagtgccaacact
gcaactatactggtcacgttaaggagacatgctggattttacatccagaattaaagccag
agttcatgaaggataacaatggctcacaaagactgaaccgtgcaccacatagagccaaca
atgcaactacctcaacctctcataggtctgatgcactcaagagcttcactgcaaatccag
ctgcactcataaatgagtttgcagtatatcttcaaagcaagaaagaaaggattaagagtg
accaaacggtcggctttgaagatggaagttcaatagctttgctaggcaagtttgctggat
ttctgacagaaacacaacacatggcccaagatgacatgcaaggtatcatgactgctttta
aaactgctcttaatgtaaatatgatgcatgatttgtggattgttgattcgggtgccacag
atcatatgaccaaccatgtttctaagttacacaagtttgaaaaattttcaaaaccgtctc
aagtctcaactgccaatggtgagagttctaaggttttagggaagggaaatatcaacttaa
tatcggacaaaattgagtcagtagccttatttgttccttcttttccatttcaacttctat
ctgtgggaaaaatcgccaataccttaaattgtttggccattttctctccttacaatgtca
tttttcaggattgcctcaccaagaagacgattggtgaagggttttgccttgatggcctct
attacatatcaaaaaacagtcccagaggatttcaagccaagtccagtccatcccaagata
gtcaattgtggcatcaacgtttagctcatccttcccaacctgttttgtcttccttgtttc
caaacttaggtaatgatttaatttcgtgtgaaacatgtcatttgtctaaagccaccagat
tgtcttttacctcatccttatctaggactagtaaagttttcgaactaattcactcagatg
tatggggaccaacgtttgaatcttttgatggttataagtattatgtaacttttgttgatg
atttctctagagccacatggttgtaccttttaaagtctaagagtgaagtgattgaagttt
ttaaggattttcacaatcttgttaagaaccatttttcctctcaaattcaaaccttaagat
ctgacaatggcaccgaatatatgtcccatatcatgtcattatacttgagcaatcatggta
tcatgcatcaaacaagttgtgtcggcacacctcaacaaaatggagtagctgaaaggaaaa
atcgtgacattctggaaaaaacgagagcattaatgttacaaatgaacgtaccaaagagat
tttggtcacaaggagtcatggcgggtgtgtacatcatcaatagacttcctagccgagtct
tggggtttaaatctccacttgaagtcatgaaaggaagaaaaatcgacctttcacatctta
gagtctttggctgtgtctgttttgttcatatacagtcacaccatcgagataagttggacc
ctagagctctcaaatgtatttttcttggttattcatcaacacaaaaaggatataagtgct
atgatcctcaactaagaaaaataattgtatctaaagatgtacgatttcatgaagctaacc
cttttttcagcaaatcacatgaagccacaagtcaggggaagtgcatcttagacctaattt
ctctaccaagaatctgtacttctacacctcccattgaagtcaataatgaaggtacttatc
ctgataattctgtgcatgatgatgactcggtgcatgatgatgacaacggcaacatagaaa
atcctcaaggagtggatgacagtttgaatgaggatgagacaaacctcctagtacctcgac
gcaatcctcggcgtgatagacaacctcccacaaggtttcaagattttgtcacatataaac
cgaggcatccaatttcaaattacgtgtcgtatcaaaaggtaactccatctcatgctgcct
ttcttaacaacatttcaagtcacagtgagcctcaaaacttttatgaggctaataatcaag
ttgtgtggaaagaagcaatgagagaagaacttaaagcactagaccaacacaaaacctgga
gcatcaccaaacttccacaaggaaaaaaggcagtaggctgtaagtggatctataagatca
agtttaattctgatggttcgattgagaggcataaagccaggctggtggctcgaggattca
ctcaaacatttgaggtggattacaaggaaacatttgctcctgttgcaaaaatgaactcag
taagggttctattgtctgttgccgtcaataaaggttggtctatgtatcaaatggacgtga
agaacgcctttctacatggtgatcttgaagaagaagtctatatgagattgccaccaggac
accctcaaagccaagagcctaatttggtgtgtaagttacataagtcaatttatggactga
agcaatcaccacgtgcttggtatgcaaaactaagtaccgttcttcatagcattggtttca
aaaggagtaatgcagattcatcattatttgttcgcacaagagctgcaagcaaattagttg
tgttgatatatgtggatgacttaataattacaggtgataatgctgctgaaatcaccacac
tcaaacagtcacttcaacaacaatttgcggttaaagatcttggggtgttgaagtattttc
ttggaatcgaaatggcatcttcttacaagggactatttcttaatcaacgaaagtacgtca
tagacctacttaaagatgccaatacgagtgatgccaagcctgcacttacccctcttgata
gcaagctcaagcttgacttgggaggcacgccactctcggatatcagcttagatcagaggc
ttgtcggcaagctgatctacctaacgatcaccagaccagacatctcacattcagtaagta
ttgccagtcagttcatgcactctcccaccatcgagcatctgaaccttgtcaaaagaatct
tacgttacttaaaagggtctgttggtcgtggcatcctcatggcaaagaatgacaacactc
aaatcatggggtactgtgatgctgattgggcaggaaacgcaatcgatcgcaagttcacca
ctggttattgtacctttgttggtggaaacctggtcacgtggaagagcaagaaacaaaccg
tcatcgcaagatcaagtgccgaagctgaatatcgtgcaatggcctcaaccgcgtgtgagc
tgatatggctaaaaggacttttatgtgacttaggtgtgttcacagctcaaccaatgacct
tattttgtgacaaccaggctgccatgcacatagcatcaaacctcgtctttcacgagagga
cgaagcatattgaagtcgactgtcactatgtccgtgaacaagtacagtcgcaggtgattc
agacacattatgtaaaaagcttcgatcagctggctgatatattcaccaaacctctggctt
ctcatcagtttcaaagactcctctccaagcttggatccatcaacctactggatccagctt
gagggggagtattggaagaagcatgtgtgctgttacagacagcacggcaagcatcatggg
tgtgtgctgttacagacagcacggcaagcatcatgggtgcatgttattgctgaatctgga
aaggaaagacagcaagacagcaagggtgtaaaggacagcaagggtgtaaagctttcagct
ttccttgttgctgactcatggacagcaaggaaaggaattgcatgtgcatgtgtgctgttg
catccgaagctttctttgtattatgtataaatatgccttcccataaggctttctagatat
gatagattacaattcaaatcagaaaaattcaatagatattaatggtatggtttctgaggt
atctgctccggca
>AJSU01004238.1_10987_16273
tgtaaaccaatctaaacagttatcagagaagaagaagattgataggaagagaaatgaaga
gggaaagcgtacttggagagcaagataaatttctgaattgtgtttcaattatttctcatt
actctaactattttattacaaaggatatttatactaatgaagacagcttcctaactaagc
tatcttctaacaaccttataactgcaagactaatctattgacatttggcaacatcttatc
cattcatataatactcctaacatcccccctcaagctcaggggcagagactgagccggaga
ttgttgcaatggagctgaaacagaggcgcggacaaacccttggtgaaaatatcagcaaac
tgctcaccagaagagacaaaatgcacttgcagaaggtggttagcaactcgttcgcgcaca
aaatggatatcaacctctatatgtttggttcgttgatgctggacaggattcaaggttaag
gcaatagcagaaagattgtcacaatacagagtaggtgtgtcagatatagaaacctgcaaa
aagcctagcaactgtttaatccaatcaatctcagctgctgtagaagacaatgcccgatac
tcagcctcggttgatgaccgagagacagtttgctgcttcttggaggaccatgagatcgga
ttcgagcctagaaaaacaaccaaaccagtggtggaacgtctatcattaggatcccctgcc
caatctgcatcactaaaagctttcagatccaaatcacccttaacatatcgaatgccaaag
ccttgtgtagctcgaaggtatctaagaaccctcttgactgccagaaaatgagattccatc
ggggcctgcataaactgactcacttgatgcactgcaaaagcaatatcaggtcttgtgaat
gttagatactgaagagcccccacaagactcctatacattgcaggattgttatatggttgc
ccatcatctttcaataaacgagcataaggtaaacagggagtagcacaaggcttggaagac
agcatttctgacttggtgagaaggtcagtgatatacttttcttgagacaaaaaaatccca
ttgggttgctgcacaatctgaatccccagaaaataatgcaatggtcccaagtccttaata
tcaaactcatgtgccaaggcagtaataacatcagtaacacattgactgacacttcctgtg
atgattatatcatcaacatacaataaaagaatcacaacagaatcaccagcatgcttgaca
aacagtgaagagtcagaataagtggactggaaacctaaagaagggagaaacttggtaaat
cggtcattccaggccctaggggcttgtttcaacccatacaaggacttatggagcttacaa
acaaaatccttatgtttagtatcatgaaatccaggaggttgggacatatagacctcttcc
tgaagaatgccatgtaaaaaggcatttttcacatccaactgcctcaaacaccagccatag
tgtgcagccaaagcaaggacaagtctcacagtggttggttttaccacatgattgaaagtc
tccccataatcgataccctcttcttgattaaacccctttgcaactaaacgggccttatac
ctccctatagaaccatcagcagtcttcttaattttgaacacccatttacagcccactaaa
ttcttgtgagaaggaagaggaaccaaagaccaagtaccttgattatatagagctgatagt
tcttctttcatggctgcacaccacacaggagaagtcaaagcagatttataggtagcaggt
tccactttagtgagatcagcccctccattttcatgaaccacagataagaaggcaattttc
ttagaaataccactcttcgatcgagtttgcattggatgcaaattaaaggttggaacagag
aggacaacttggaggtgatcaggctgaaattcagaaaccacaggaacaggagaggatacg
gactgatctgcagtgctagtaatgagggcagcctcaggaagatcaccagggatagtatga
ctaccagacggtgcagagggcatagacagactagaaccatttgacaacctgggggcagtg
agagagtgacacctaggggctaaaggactagttggaacatactgtgatgacctagactcc
atcatacgagaagaagaaacagaaggcacaaccagcacattatcattgtttggtaccaaa
ccagaagtagaaacataagaaggaagaacaggtgaatgaactggtttaacagaagacact
aaggtggaataagggaattcagattcatcaaagaaaacatgtcttgatatatagaaccgt
ttcttagtcacctcaaaacatatgtaccctttaaacttagaagcataccccaagaagaca
catttggtagttctaggttgaagtttagtacgattataaggtctcaagagtgggaaacaa
gaacaaccaaaaactcgaagatggtgaatttcaggaatggcatgaaacagtagctcaaat
ggggatttattatccaaagtagaagatggcatcctattgataagatagacagaagtaaga
actgcataggaccaaaaaagagagggtaaagaagctgtttgtaacaaagtgatggaagtc
tcaactatatgtctatgtttgcgctcagctaggccgttttgctcaggggtatgaggacag
gacatatgatgaagaatgcctttatccaaaagaaaagcttgaaaagatttccctatatac
tcccctcccccatctgtttgtaatgttttcacagaggcagcaaattgagttaaaatgtat
tgatagaaagatacaaaggttgagtaaacatcacttttattacttagtggaaaaatccaa
gtataacgagtacactcatcaataaaggtcacataatacttgaacccttcaatggacaaa
caaggagctggaccccaaacatcactatgaactatctcaaaaggttttacagacttaaac
tgagacacaggaaaaggaagtttggtaaacttgccttccaaacagttagaacacaacaga
ggcaaagaatcaggactacaagacaatctggactttcttaaaatctgagatactatagga
ttagaaggatgacctaatctattgtgccatagtctggaattcacttgttgtccaagataa
gcagcataggcatgttttgaagaagcaccaaatgtggaagacagaatcggatacacccca
ttactgcacagtcctttgtagagtatcctccctgtggttttgtcctgaatccagaaacaa
aaggcatcaaagattatccaacaattattgtccaagcagattttatgaactgacagcaga
ttctgtgttaatttcggaacatataaaacagaatttaattgcaaagactgtaatggagtg
tgaagagtggtagagccaatatgagatatggctaaaccttcaccattggcagcttggata
gtctcagtggatggataaggagttgcaagagacagattctgcaactcagtggtcatgtga
ttagttgctcctgagtcagtgagccaaacttgttgagatggaccatatgactgagtagaa
ctagactgatttccagagttggtatgagcatacaaggcagtcattggatcattagaacgc
ttctggaaacaaaactcagcactgtgactagaattcccacatatttgacatcctgaattc
accccagtattccgaaatcgacaagtatcagcaaaatgattatttttcccacagatttgg
cagccttgagaaacagaagtatttctaaaacgacaagtagtggcaagatgattagccttg
ccacagatttggcatgtcatcaaagaagaaggaccaaactgttgtggagaattgcccaaa
attccagggccagaattagaaaagaaagacttgttggtgccaaacctgttattggaatga
aaccgatctctgcctttattcttgttattgaaccctcgagaaccattatactgataattg
gaattatgattctgagacacaaaaccaccagaattcttagaaggaagacccggctgttga
gcaaccaaagcagtaagcaaaggagcagaatgcatagtttcaagcatggcttcttcagca
agaagttgggaacgaagatctttcaatgaaataacagtatcacgacccctaatgactgac
cgaatggtattgaactcagaaggtaaaccagtcaatgtaagaatgacaatatcatcatcg
tcaaaatgaacaccagcagcagacaaataatcacgagcttccttgatcctttgcagatat
agagtgatggaatcattacctttcttgatagtttgtaactcagatttcatctggaaaata
ctggatcgagtaacagtagaaaattgttctttcagacgagtccacaaatccagagaactg
atactcccaattgcacaagaaattgcaggaggcgaaagagtagcagaaataagctgcatc
aacgctttgtcatgcattttccaaatccggtatgcatcagattcaacttgtgcagtagta
ctacccgaaacaacttcagaatccccagaaatcacatcagtaaatcgaggagggcaagga
gtagacccatcaacaaaccccataatgccatagccttccaacaaaagttgcatttggaaa
tgccaagtcaagtaattggtatcgtccagcttcatggttacggacgtagagacggaggag
agaagagatgtaataggcgattgcaagatttgcaactgagacacggtcaccattttggta
gaattgcttcaccgaaagtgacagagaacaaacgtcgaacacttggtgtgcagaaaacca
aacacaaacgaatgaaccctaactcgagcagaaaatacccaaatcaagaagaaagaaata
gaagagagagaaacacatatatatgtgcgagcagaagcggaagatatacagaaatcccag
atcgatacaccccaaagctttatgctttttccggcgatgataccatgtaaaccaatctaa
acagttatcagagaagaagaagattgataggaagagaaatgaagagggaaagcgtacttg
gagagcaagataaatttctgaattgtgtttcaattatttctcattactctaactatttta
ttacaaaggatatttatactaatgaagacagcttcctaactaagctatcttctaacaacc
ttataactgcaagactaatctattgacatttggcaacatcttatccattcatataatact
cctaaca
>AJSU01004347.1_91740_102151
tgtcctagctaagaacatgtaagaacatttgaatacatatgcaaactaataactctttaa
agtaggcatgcattcaaaaacaattcataaaacccatgactttcaaagcctagtatatgg
tgaaccataagactctttaacaaaattaaagagaataagaatttagagattctttaccct
tgaagctcatccttgattacacaagggattcacccaagtggagggccttcaagtcacctc
cttgctccttgaatcttccttgtgatttcctcccttttagtgctccttttcttctttgag
gatttgaggatttgttctccaaaacaccaaaagtttggtgtctctaagtctccacaccaa
agatcttgtgtgaagatgaaatggatgacttaggtaagaaagattgctagatgttcctca
cctaaggtaatgagagaataggtttcacccaaattcaattagaaaccccttaaggtgaaa
tggctataaagatgtatttataccacctcacaatggagtggcaaacttgcaattaagcca
agttcactacccttaaggttatggccggccatttaatgtttttgggcttaattgcccatt
ttgttttagttgtcatacaatcttaaacataatgggccttgtgggccaaaacgtttttgt
gccccgaagcccaaaactaacttaaacgcccaatacgaacgtttcgtataattaattaac
tatttaattaatcttgaccattcttcaattaaaccatttaattgcttatccatttcatat
aatttcttcacttatatctttactcggtgtacgatccattaggttccaattagcgaggta
gtgggcgatgttactcttaacgatcgattgtgaattgaaaccacatttcaattctccctt
aaattagtgtttgctaatctttagggcttccacaaaccatgggtgacgcctagcagcatg
tcatggttacccaagctaagtagaagtggttggagaacctatccagttacaactacaatg
caatacggtccttctctaatacaatactcttaatcacattgtttgagtgatagtttgttt
catgtctactatccaatgtgatacttctttatatgattcaatcgaataagatttggaaca
tcttccttagtcatattcatatgctttggccaaagactctcgaatcatatcttagagtat
tctccttccatcatggaaggttagagatcccttgttgtacattcatatgcctacatgact
agatagcttgaccccaacaatgccgtggacactccaatggaatgccgttgacataatcaa
agatcaaggacctaaccattagacatcaatgatgcctcaggtcaaaggactactttgcat
attgcaactattgagttcttacatgacatgtatgttcgaactcttgtttgatcgtagttc
agtgtactcgattactctttcgagcacctatgtgtttgccttagtgtccaacaccaaatg
acttgagactagttcatactcacgcttgagtcgacataacacatactaaccttagcggat
tgtcaatgcccaattggcaatcctatggctaggaacgttttaggaatgaacataagagaa
aggtctcgttaatttaactaacttaaatcacttgtctcttagatcaaatacattccttgg
attcccttattgcttaaacacaagatactataaatagtgattaacaataagctttgccct
tctattaaacatataaaagtttaacacaataagtattccaaaaagctattacatcaaatg
agtggctttgtgggcatacttccaacaatctcccacttgcacatgcaaggaatgaaggcc
ctctctttgggtgattagcctttgcttatgcaaagaggaatctacaaaggtattgatttc
tcaactcactttgttttgagttgagtcttggttcacctatctactaggctttgaatttca
tgggtaaatgttttgttttaagtgcatacaagcatgattccgcctttaatatgttaattg
catgctattgatgttgcttaaatgaacatgtttttcacaaattttccttcatccttggct
tgagctatcgccccattattatcacagtacaaagttactggtgacgtaatggttggaacc
actccaagttcagtgatgaacttctgcatccagaacgcttctttgccggcttcagctgca
gcgacatattcagcctctgtcgtggaatcagcaattacactttgtttcttgcttttccag
ctgacagccctaccattcagagtgaatacatatccggagttggaacttctatcatcgacg
tcagattggaaatctgcgtctgtataaccttccactcgcaactctgatgctcctccataa
acgaggaacatgtccttagttcttcttaagtacttaaggaccgtcttgacagctgcccag
tgttctgatcctgggttagattgatatcgactagtaatgctcacagtatatgcgatatca
ggccttgtgcatatcatggcatacatgagacttcctatggcggaagcataaggaatagta
ttcatttgccgtatctcttcaggagtcttaggttccatggacttagaaaggtgaattcca
tgtctcacaggaagaaaacctttcttagattgttccatctggaacctacttagcacctta
tcaatgtacatagattgggataatccaattaattttctggatctatcacgatagagcttt
atcccaagtacataagatgcatctcctaaatctttcatgtggaaggttttggacaaccac
acttttacagaagaaagtactgcagtgtcattcccgaatagtaatatgtcatctacatat
aacactaggaatacaactgcttccccaacgactttttgataaacacaattgtcgtcttcg
ttttgagtaaaaccaaacgatttgatttcagtatcaaaacgaatgttccagctcctggag
gcttgcttaagtccataaatggacctctgaagcttgcataccttagtcttttcagacttg
gacacgaaaccttcgggttgagccatataaagctcttcctctaggtagccgttcagaaag
gctgtcttcacgtccatttgccagatttcataatcatggtacgcagctatagcaagcaaa
atccgaatggacttaatcatggctacaggagagaaagtttcttcatagtcaatcccttct
cgttgcctgtaacccttggctactagtctagccttataagtctccacgttcccatcaacg
cctatcttcctcttgaatacccatttatttccaacaggtactataccttctggagggtct
acaagagtccagacttgattttgatacatggaatccatctcggatttcatggcctcatgc
catctctttgaatcaatgtcgaacattgcttcattgtagtctctagggtcctcctttgtg
tcattgtcacctagaaggtgcaattccgcaaagtcattgtctaagccatacctcctaggt
ggcttattgacccgttcagatctacgtggagctaggggttcaggaacagggttgtcaact
tgtcgagtgcttgtttgtggttcatcattaatctcattaatttccttcaattctatcttg
ctagttcctttaagaactaattcatcctccatgaatatagcagttctggcgacaaagact
ttctggtcgtcagggtgatagaattcgtatccataggtttgtttaggataccccacaaaa
tagcatttaatggatctcgcttcaagctttccagcatcttgtttcttaacgtatgctgga
caaccccaaatcttaagatgtttaagacttggcttctttccataccatatctcatatggt
gtatgtggaacagatttagaaggcactgcatttagcaaataagctgctgtgtgtagtgca
tatccctagaatgatattggtagatcagcggaactcatcatagaacgaaccatgttcatc
aaggttcagtttctcctctcagaaactccgttatgttaaggagttcctggtggagtccac
tgtgatacaattccacactctttgagataatctaggaactcgtcactcagatattcaccc
cctcgatccgatcttagggtctttatctgtttcccagtttgcttctcaacttcattctag
aattctttgaacctttcaaaggactctgacttgtacttcataagacacaaatagccaaac
tgagagtgatcgtcggtgaatgtgatatagtaggagaagcctcctctcgacatagtagac
ataggtccacatacgtcagtgtggattaaccctagaatttcagtggcacgctctcctttc
ccagtgaatggagatttggtcatcttccccagtagacaaggttcacaagttcccatgagg
tcattacctaatgggctaagatatccatctttcgacatcttgcgaatcttatcctggttt
acatgtccaagtttaagatgccaaagtctaacttggttaacttcttctctagcccttttg
ggttttgaggtattcccgctttcaatacagtgcatcccactattcgtctctaggtgaaaa
agtccctctatcatattaccatgagagataatacgaccgttcaagtataaagtgcaactc
attttgtcaaacaatactgagtgcccatctcgtaaaagcttagagatagaaatcaaattc
tttatacatgaaggaaaatataaacaatttttaagttccaggacttccccagagggtagg
ttaagcatgtaggtgcctattgcttttgcagagattttggcgccgttcccaactcgcaca
actatctccccattgcgcagtatcttgctccctactagtccctgcatcgtattacagata
tgttgactagcgcctgaatcaaatatccaggaattggagctcactgtaaaagcactttct
atgaccgaaatagtctcttcaaaagttcgtgtcataaggctcgcaatgcgcaccctgtat
ttcttcttccaacgttcatcccttccacaatgaaagcatgtttctttggatttctttgcc
ttcttcttaagaaaccttttccttgtttttgcattcttactcccactgtcctttttgaaa
cctttttcaaatttacagcacatgtcaatcatctcgttaaaagtatgatcgaatctattc
actttatagtttacaataaacttagtgaaatcatccgagagatatgcaaggaaaaagtct
tgggccattttgtcaagtataatggtgggtagtattttaggcatgtcgttaactacataa
cataacagaaatcgtattagattgttgattaactacttgattgggtcttgaatcaaatag
taccacccactatttttggcaaactccacatccctcaatggaattcgagagttattttga
actcttagcgggttatgggagactcaccattaccaagcccacctcacgattatacgatat
cggttagcaaaaataatgatgagagaataacactttactcatttacaacgtttgtaatta
cccatctagtttagcctctagagaatgaatgcctcagaattatatcatgttggcaccatt
gcacttagttaagttattcccaccatgtttagtttatgtagaggttcaagcacaacctca
gaattatatcattttggtcatactcgttgtctacactcacctcatcatatgtttatggac
tcctcctgaatgtaagcccatactttgtacctccccattatagggtgaagccggtgcatg
agtcacaaacgattggagcccaccacggtggaaggcctatgaagaaatgttcaaaacatc
tctcgtttatcaacttaatattcgtttgagggagtagttttgggctacatcaaaacattt
taatcatattaaaagaacatggccctatcataactattggtccaagttaatatgatttag
tagcatataatactcccactgtttcgttgaaacaagcgagactatatggaactactaacg
aacgcattgcatcctcatatggactatatagtcatattaggttttaggatgattatgaac
cgtttgatttgatccaacacgagccttgtgttggaccttgggtttaaggtagatagttgt
tgattttagttacgcgtttaatccaattaaaccgttatttcctattgggcgttggaccca
actattccaatttgcatacatataatcaaagaggaatacatgaaataataagaagggctt
atgctcttttacaacacaaataatgggcttatgccctttacaacaacttgaactaatcaa
attacattcatatctacattacttaaaacccaagcattcataatgtaaatcggccaatca
catagctcaattatcgaggcctttggttcataatcacccttttctcaattaactaaatta
actaagaaagcaactttaaacaattggtttttggatccatagaattgatttaaatggaac
taaatataatgaaaatccaattctcattaaagagacaaaacaatttttgttctcattcta
tttgggccattttgcaaatacacaaacttttgggccataatacaaatacacaaaagtatc
aaaactttatttaattgcacaaaagcaccccactagaggggtggccggccatggataaaa
acattgagttttttgatacaataaaattttgtaagtggattttggtgggtgagattaaag
atagtggggatggtttgaaaagaaaatatacctttgatataattaaaaccatttaatcat
ttcttaccaacaaacatcatccattaactaatattcaaaaatatatctttgacataatca
tcacccatcaactaataatcaaaactttatgtaaaacataaaacttttgaatcaaaactt
caaaactttttgttcttgataagaacttcaagaaatatgaagaacatacatgaaaactca
taatagctccatggatgttttctttcatcaaaaactcaaattttcacaactcaaaagagg
gttaatatcctaggttacttaggggttccaaaaagcactttaaaaccattttaacaagcc
taacatgaacccaaaaaatcaccctttggatttggccgaaattcccaaaacacttggcac
gaacttttagttccattattcatgctttaatgaaatacatctacaacatttgagatgcta
aattttcaagtaaaatttatattcaaagcaagaacaaagcttgtaacatttacaacactt
aaatcacaaaatatgaaaaatcacaaaacccaaaaggatccaccataaactaggcctagg
ctctgataccacttgaaggaaaaattttgtcctagctaagaacatgtaagaacatttgaa
ttgtcagaagagggtttaatttgtgtgcttaatatatttcgcatcaaaaggacgtgtgag
aataaatccaaattgaggggaagagagaccttatatagatttataagtatgttgaactgt
tctatgtattaacaaatgattttactatgaatccttaacttcttcattaccttttgttag
acctggcattcgtgtcgtgtttctcgtgttcgtgtcgttttcgtgtcatacccgatagct
taacgggtcgtgtcgtgtaatacctgttaaagtaaacaggtaatatgacccgacccgaaa
tcaacccgttaatattatcaggtaatatgacccgacccgttacccattaagaaaattata
ttttaaatcaataaaaatgaaaagaaaaacataatttgacccaaaaaaatgtaaaacata
atactaaattagtatatacatactaaatttcggagttgaccccttaatgaacgttgtaaa
atttttcattacgtgtgattacatttttcacacttattattattaatttttcactcaaat
aaataacattgttcatgagatttttaaaaatctacacttatttatactttcatcaagtat
aacataagattttatggtatccactagtgtaaatattttaaattgaagatcgaatttatt
cattgtattcatttagggtcaaggagtgtagctataaaaaatcatcaaaatcggagttac
aataaccgttaaatcgtgatttttcgtttataaccatcaaaaagttttgtctcattactt
gatctctgaatgtttgttttttgcaatttttggcatatgcgatctcgaagcgtatataaa
caagtttgacggttggatcgttgaaattagtttcataggatgcatatcacatcaaaacga
tagattcactaacacttaagagtttatttatactttcatcaagtataacataagattttg
tggtatccactagtgtaaatattttaaattgaagatcgaactcattcattgtatttgttt
agggtcaaggagtgtagctgtaaaaaatcatcaaaatcggagttaacataaccgttaaat
cgtgatttttcgtttataaccatcgaaaagttttgtctcattacttgatctctgaatgtt
tgttttttgcaatttttggcgtatgcgatctcgaagcatatataaacaagtttgacggtt
ggatcattgaaattagtttcgtaggatgcatatcacatcaaaacgatagatttactaaca
cttaagagtttatttatactttcatcaagtgtaacataagattttgtggtatccactagt
gtaaatattttaaattgaagattgaatcaattcattgtatttgtttaggttcaaggagta
tagttgtaaaaaatcatcaaaatcagagttaaaataaccgttaaatcgtgattttttgtt
tataaccgtcgaaaagttttgtcttattacttgatctctgaatgtttgttttttgcaatt
tttggcgtatgcgatcttgaagcatatataaacaagtttgacggttggatcgttgaaatt
agtttctaagatgtgtatcccatcaaaacaatagattcactaacatttaagagtttattt
atactttcatcaagtataatataagattttgtggtatccactagtgtaaatattttaaat
tgaagatcgaattcattcattgtatttatataaggtcaaggagtgtacctgtaaaatatc
atcaaaatcggagttataataaccgttaaatcgtaatttttcgtttataaccgtcgaaaa
gttttgtcccgttacttgatctctgaatgttttttttttgcaatttttggtgtatgtgat
ctcgaatcatgtacaaaaaaatttgacggttggatccttgaaattagtttcataggatgc
gtatcccatcaaaacgatacattaactaacacttaagagtttatttatactttcattaag
tataacataagatttgtggtatacactagtgtaaatattttaaattgaagatcgaattca
ttcattgtattcatataaggtcaatgagtgtagctgtaaaaagtcatcaagatcggagtt
aaaataaccgttaaatcgtgatttttcgtttacaaccgttgaaaagttttgtctcattac
ttcatctctgaatgtttgtttttttgcaatttttggagtatgcaatctcgaagcatgtat
aaacaagtttgacggttggattgttgaaattagttttgtaggatacttatcctgtcaaaa
cgataaattcactaacacttaagagtttattcatactttcatcattttgatgggatacgc
attgatgttatacttaatgaaagtataaataaactttaagcgttagtgaatcttatcgtt
ttgatgacttggaataaatatattaattatttatatattttaagtgttaattagactatg
tttcaattagtatgtgatgatatttaataataaaattacatttatgttttttattacgta
ttttatttttattcaagttaaaatgttataagagataaaaaaaaaaaaaaagctggttac
tttttttctttgggttaaacattaggcgagaaatggatggatataggttgcaaaatttcc
caaacattaggtgggaaatggatgaaactcttgaaatattaggcgggaaattaattatta
taattattttatgttttaggtgaaggaaaaattttgtcctagctaagaacatgtaagaac
atttgaatacatatgcaaactaataactctttaaagtaggcatgcattcaaaaacaattc
ataaaacccatgactttcaaagcctagtatatggtgaaccataagactctttaacaaaat
taaagagaataagaatttagagattctttacccttgaagctcatccttgattacacaagg
gattcacccaagtggagggccttcaagtcaca
>AJSU01004619.1_30796_36045
tgtaaagcaacatattatattgcagagatgtattgatgcagaaagattactatgatttta
gagagataaggaagaaatgtagagagaaagagagaatgtattattgtaatgtttttctat
atatcactcaattacattcactacatttgttatatactcacactacaagcttgttcacta
aggtttgttataactgccttaacctccttataacaaacctactaatccattgacacatgg
cacactatctaaccattcattatatattgttaacatcctccctcaagctcaggaggagga
tcacgaaggctgagattgcaacaatgagcacgaaacaaaggtgcagacagtcctttagtc
agaatatcagcgaattgctcagtagaagagacaaactgcatatgaagtaactgtttagca
accctttcccgaacaaaatgaatgtcaatctcaatatgtttggttcgttgatgcatcact
ggattggaggtaagagcaatggcagacagattatcacagaacattgttgaaggagttgag
atggcaatctgcagaaatgcaagaatctgctttatccaatcgatctcagtagctgttgta
gcaagagcacgatattttgcttcagtagatgagcgagaaactgtttgttgcttcttggat
gaccacgatatgggattatggcctaagaaagcaacaaaaccagttgtggagcgtctgtca
ttgggatcccctgcccagtcaacgtcactaaatgtattcagctccatttcacctttgaca
tattgaataccatagtgttgagtccctttcagataacgtaatatccgtttgacagccaag
taatgggactccataggacagtgcatgaactgacagacttgatgcacagaaaaggcaatg
tcagggcgtgtgaaagtgagatattgtaaagcacccacgatgcttctgtataacgcagga
ttatcaaatggtgttccatcatccttgaggagccgatgatgaggcaagcaaggagtggca
cagggctttgacagatgcatctctgttctggtcaacagatcattaacatacttatgctgg
gaaagaaataacccgtctgcagtttttgtaatttgaatgccaaggaaatagtggagtgat
cccagatcctttatatcaaattctgctgccaatgcagcaatgactgctggaatgctagct
gttgcactccctgtgatgattatatcatctacataaaggaggaggacgacaaccccagat
tcagtgtgtttgacaaacaaggaagtatctgcataagttgtttgaaaacccagagaaggc
agaaaattagtaaaccgctcattccatgcccttggggcttgtttgagaccatatagagac
ttgtgaagtttgcagacagatgaggaatagatagaatccacaaagccaggaggttgggcc
atgtatacctcttcttgcaggattccatacagaaaagcgtttttgacatcaagctgtctt
aaatcccaaccaaactgtgcagctaaagcaagaacaagcctcactgtagtaggcttaact
acagggctgaatgtttcaccataatctatcccagcctcttgattgaaccccttggccaca
agcctaggtttgtatcttgagatagttccattggcatgcctcttgatcttgaaaacccac
ttacaccccacaagatttcgatttgatggtaagggtaccaaggaccaagtgtgctgggaa
tgtaaggcttgaatctcctcctccatagctttaacccatacaggagatttcagagcagat
ttgtaagacattggttcaatctgtgataaatccacttctgtaggctcggagaccagggca
agaaatgctttcttcttgacaatgccattctttgatcttgtttgcataggatgtaagttt
[truncated: 2,403,587 more chars]
