# Supplementary material for: Isolation and characterization of putative functional long terminal repeat retrotransposons in the Pyrus genome
Source: Mob DNA. 2016 Jan 15;7:1. doi: 10.1186/s13100-016-0058-8 (PMC4715297; doi:10.1186/s13100-016-0058-8)
Supplement: Additional file 3: Table S2. — List of disrupted genes. (XLSX 40 kb) [file 13100_2016_58_MOESM3_ESM.xlsx]

## Sheet: Sheet1
Table S2 List of disrupted gene
GeneID	Position in Pyrus scaffold	nr_annotation
Pbr000082.1	scaffold1.0_511149_513210	PREDICTED: probable splicing factor 3A subunit 1-like isoform 1 [Glycine max]
Pbr000095.1	scaffold1.0_578774_579444	PREDICTED: uncharacterized protein LOC101305511 isoform 1 [Fragaria vesca subsp. vesca]
Pbr000198.1	scaffold1.0_1231445_1264148	PREDICTED: cysteine-rich receptor-like protein kinase 25-like [Fragaria vesca subsp. vesca]
Pbr000228.1	scaffold1.0_1441659_1449376	hypothetical protein PRUPE_ppa005924mg [Prunus persica]
Pbr000237.1	scaffold1.0_1540317_1562768	hypothetical protein PRUPE_ppa001414mg [Prunus persica]
Pbr000238.1	scaffold1.0_1569706_1576183	hypothetical protein PRUPE_ppa001615mg [Prunus persica]
Pbr000239.1	scaffold1.0_1580874_1584945	hypothetical protein PRUPE_ppa001414mg [Prunus persica]
Pbr000247.1	scaffold1.0_1702032_1707986	hypothetical protein PRUPE_ppa019842mg [Prunus persica]
Pbr000260.1	scaffold1.0_1785518_1799565	PREDICTED: putative glucose-6-phosphate 1-epimerase-like [Fragaria vesca subsp. vesca]
Pbr000705.1	scaffold10.0_1033700_1049068	hypothetical protein PRUPE_ppa021618mg [Prunus persica]
Pbr000782.1	scaffold10.0_1671047_1696837	PREDICTED: TATA-binding protein-associated factor 172-like [Fragaria vesca subsp. vesca]
Pbr000804.1	scaffold100.0_149200_155880	hypothetical protein PRUPE_ppa015966mg [Prunus persica]
Pbr000938.1	scaffold1003.0_107415_108689	--
Pbr000939.1	scaffold1003.0_109383_109649	--
Pbr001112.1	scaffold1013.0_59830_60123	--
Pbr001113.1	scaffold1013.0_60124_60729	--
Pbr001249.1	scaffold1023.0_78329_96053	hypothetical protein PRUPE_ppa024677mg, partial [Prunus persica]
Pbr001462.1	scaffold1033.0_5002_6445	Uncharacterized protein TCM_021877 [Theobroma cacao]
Pbr001486.1	scaffold1036.0_33933_37474	PREDICTED: U6 snRNA-associated Sm-like protein LSm2-like [Fragaria vesca subsp. vesca]
Pbr001556.1	scaffold104.0_681850_691228	PREDICTED: cucumisin-like [Fragaria vesca subsp. vesca]
Pbr001557.1	scaffold104.0_695078_695614	--
Pbr001584.1	scaffold1044.0_13757_27225	hypothetical protein PRUPE_ppa000885mg [Prunus persica]
Pbr001620.1	scaffold1046.0_73979_81858	PREDICTED: UPF0176 protein pc0378-like isoform 2 [Glycine max]
Pbr001630.1	scaffold1047.0_61584_69387	hypothetical protein PRUPE_ppa003976mg [Prunus persica]
Pbr001748.1	scaffold1051.0_28476_43127	hypothetical protein PRUPE_ppa003178mg [Prunus persica]
Pbr001845.1	scaffold1058.0_80560_81824	--
Pbr001957.2	scaffold106.0_892156_914089	PREDICTED: E3 ubiquitin-protein ligase SIS3-like [Fragaria vesca subsp. vesca]
Pbr001984.1	scaffold1065.0_25470_25955	T4.14 [Malus x robusta]
Pbr002039.2	scaffold107.0_350048_366785	hypothetical protein PRUPE_ppa022809mg [Prunus persica]
Pbr002065.1	scaffold107.0_758057_758827	conserved hypothetical protein [Clavispora lusitaniae ATCC 42720]
Pbr002083.1	scaffold1070.0_87877_98312	hypothetical protein PRUPE_ppa005210mg [Prunus persica]
Pbr002120.1	scaffold1074.0_31898_63528	PREDICTED: hydroxymethylglutaryl-CoA lyase, mitochondrial-like [Fragaria vesca subsp. vesca]
Pbr002181.2	scaffold1080.0_36408_55344	PREDICTED: serine/threonine-protein kinase MHK-like [Fragaria vesca subsp. vesca]
Pbr002183.1	scaffold1080.0_62846_63160	--
Pbr002211.1	scaffold109.0_93853_96742	hypothetical protein PRUPE_ppa014575mg, partial [Prunus persica]
Pbr002309.1	scaffold1096.0_9831_16416	hypothetical protein PRUPE_ppa018156mg [Prunus persica]
Pbr002323.1	scaffold1097.0_64570_66395	hypothetical protein PRUPE_ppa022177mg, partial [Prunus persica]
Pbr002324.1	scaffold1097.0_66591_66857	--
Pbr002325.1	scaffold1097.0_86012_87954	hypothetical protein OsJ_21143 [Oryza sativa Japonica Group]
Pbr002477.1	scaffold110.0_68684_88452	hypothetical protein PRUPE_ppa021949mg, partial [Prunus persica]
Pbr002539.1	scaffold110.0_593325_611865	hypothetical protein PRUPE_ppa000061mg [Prunus persica]
Pbr002567.1	scaffold110.0_852448_857952	hypothetical protein PRUPE_ppa009492mg [Prunus persica]
Pbr002754.1	scaffold111.0_793353_794135	Reverse transcriptase (RNA-dependent DNA pol [Malus domestica]
Pbr002767.1	scaffold1110.0_1883_22209	hypothetical protein PRUPE_ppa002411mg [Prunus persica]
Pbr002770.1	scaffold1110.0_87294_107620	hypothetical protein PRUPE_ppa002411mg [Prunus persica]
Pbr002779.1	scaffold1111.0_45259_55389	hypothetical protein PRUPE_ppa003442mg [Prunus persica]
Pbr002829.1	scaffold1117.0_28659_70080	PREDICTED: SEC14 cytosolic factor-like [Fragaria vesca subsp. vesca]
Pbr002830.1	scaffold1117.0_84115_91577	putative transposase tnp2 [Malus domestica]
Pbr002857.1	scaffold112.0_79267_87473	PREDICTED: protein SUPPRESSOR OF npr1-1, CONSTITUTIVE 1-like [Fragaria vesca subsp. vesca]
Pbr003046.1	scaffold1128.0_34449_37650	--
Pbr003057.1	scaffold113.0_3808_23767	hypothetical protein PRUPE_ppa002041mg [Prunus persica]
Pbr003128.1	scaffold113.0_468121_471728	hypothetical protein PRUPE_ppa001896mg [Prunus persica]
Pbr003344.1	scaffold114.0_669948_702058	FB_MR5 [Malus x robusta]
Pbr003371.1	scaffold114.0_870080_885419	hypothetical protein PRUPE_ppa011211mg [Prunus persica]
Pbr003381.1	scaffold1140.0_36121_40544	hypothetical protein PRUPE_ppa025873mg [Prunus persica]
Pbr003400.1	scaffold1142.0_47138_47443	--
Pbr003498.1	scaffold115.0_460524_462836	hypothetical protein PRUPE_ppa022177mg, partial [Prunus persica]
Pbr003698.1	scaffold1166.0_21894_31593	hypothetical protein PRUPE_ppa011204mg [Prunus persica]
Pbr003797.1	scaffold1175.0_49240_60749	hypothetical protein PRUPE_ppa1027175mg [Prunus persica]
Pbr003801.1	scaffold1176.0_1969_12422	hypothetical protein PRUPE_ppa014047mg [Prunus persica]
Pbr004074.1	scaffold1190.0_42116_62316	hypothetical protein PRUPE_ppa015073mg [Prunus persica]
Pbr004195.1	scaffold12.0_612858_640723	hypothetical protein PRUPE_ppa005030mg [Prunus persica]
Pbr004272.1	scaffold12.0_1355354_1362198	PREDICTED: V-type proton ATPase subunit G-like [Fragaria vesca subsp. vesca]
Pbr004414.1	scaffold120.0_728119_729615	hypothetical protein PRUPE_ppa003154mg [Prunus persica]
Pbr004420.1	scaffold120.0_783385_784821	hypothetical protein PRUPE_ppa000409mg [Prunus persica]
Pbr004423.3	scaffold120.0_827769_839921	hypothetical protein PRUPE_ppa001987mg [Prunus persica]
Pbr004453.1	scaffold1203.0_53180_56180	--
Pbr004668.1	scaffold122.0_196812_197078	Os05g0467300 [Oryza sativa Japonica Group]
Pbr004669.1	scaffold122.0_197676_199118	--
Pbr004673.1	scaffold122.0_271054_279809	hypothetical protein PRUPE_ppa002888mg [Prunus persica]
Pbr004749.1	scaffold1225.0_77635_88610	hypothetical protein PRUPE_ppa018132mg [Prunus persica]
Pbr004773.1	scaffold1228.0_75090_75813	hypothetical protein VITISV_023111 [Vitis vinifera]
Pbr004781.1	scaffold123.0_4549_24844	hypothetical protein PRUPE_ppa024131mg [Prunus persica]
Pbr004859.1	scaffold1232.0_46176_48816	hypothetical protein PRUPE_ppa016864mg [Prunus persica]
Pbr004896.1	scaffold1237.0_57313_70052	hypothetical protein PRUPE_ppa022359mg [Prunus persica]
Pbr004964.1	scaffold124.0_437980_444060	lipoxygenase [Malus domestica]
Pbr005048.1	scaffold1247.0_48005_49102	PREDICTED: uncharacterized mitochondrial protein AtMg00810-like [Fragaria vesca subsp. vesca]
Pbr005084.1	scaffold125.0_461414_464801	hypothetical protein PRUPE_ppa025003mg [Prunus persica]
Pbr005098.1	scaffold125.0_785016_788478	hypothetical protein PRUPE_ppa025003mg [Prunus persica]
Pbr005146.1	scaffold126.0_264_548	--
Pbr005275.2	scaffold1260.0_16233_39898	linalool synthase [Malus domestica]
Pbr005362.1	scaffold127.0_155270_174975	hypothetical protein PRUPE_ppa026501mg, partial [Prunus persica]
Pbr005367.1	scaffold127.0_288369_295306	unnamed protein product [Vitis vinifera]
Pbr005523.1	scaffold128.0_541597_542250	hypothetical protein PRUPE_ppa012398mg [Prunus persica]
Pbr005531.1	scaffold128.0_658481_659284	hypothetical protein PRUPE_ppa022177mg, partial [Prunus persica]
Pbr005532.1	scaffold128.0_660011_660263	--
Pbr005630.1	scaffold129.0_47734_57696	hypothetical protein PRUPE_ppa005462mg [Prunus persica]
Pbr005699.1	scaffold1293.0_34496_73310	hypothetical protein PRUPE_ppa024134mg [Prunus persica]
Pbr005740.1	scaffold1299.0_17034_18810	--
Pbr005741.1	scaffold1299.0_18964_19302	--
Pbr005745.1	scaffold13.0_11451_13300	hypothetical protein PRUPE_ppa007852mg [Prunus persica]
Pbr005807.1	scaffold13.0_338784_361073	hypothetical protein PRUPE_ppa009528mg [Prunus persica]
Pbr006022.2	scaffold130.0_452855_472338	hypothetical protein PRUPE_ppa000545mg [Prunus persica]
Pbr006067.1	scaffold1304.0_19153_39886	hypothetical protein PRUPE_ppa009425mg [Prunus persica]
Pbr006327.1	scaffold132.0_498307_499229	hypothetical protein VITISV_016610 [Vitis vinifera]
Pbr006467.1	scaffold133.0_498217_529281	hypothetical protein PRUPE_ppa019630mg [Prunus persica]
Pbr006644.1	scaffold1349.0_9357_10612	Expansin A4, ALPHA 1.6,EXPA4 [Theobroma cacao]
Pbr006664.1	scaffold135.0_247866_281480	hypothetical protein PRUPE_ppa000921mg [Prunus persica]
Pbr006713.1	scaffold135.0_629090_631357	hydroxycinnamoyl-coenzyme A shikimate/quinate hydroxycinnamoyltransferase 4 [Pyrus x bretschneideri]
Pbr006757.1	scaffold1359.0_25269_25772	alpha-tubulin [Lonicera japonica]
Pbr006758.1	scaffold1359.0_26429_27873	conserved hypothetical protein [Ricinus communis]
Pbr006780.1	scaffold136.0_200889_231313	--
Pbr006880.1	scaffold137.0_494161_496875	--
Pbr006889.1	scaffold1371.0_5252_31456	hypothetical protein PRUPE_ppa019203mg [Prunus persica]
Pbr006891.1	scaffold1374.0_5991_9627	hypothetical protein PRUPE_ppa003636mg [Prunus persica]
Pbr006894.1	scaffold1374.0_51654_55290	hypothetical protein PRUPE_ppa003636mg [Prunus persica]
Pbr006963.1	scaffold1381.0_10672_27602	hypothetical protein PRUPE_ppb013084mg [Prunus persica]
Pbr006982.2	scaffold1387.0_28807_33461	hypothetical protein PRUPE_ppa010448mg [Prunus persica]
Pbr007010.1	scaffold139.0_301652_302843	--
Pbr007011.1	scaffold139.0_310358_316364	hypothetical protein PRUPE_ppa006311mg [Prunus persica]
Pbr007032.1	scaffold139.0_609033_613958	hypothetical protein PRUPE_ppa005879mg [Prunus persica]
Pbr007062.1	scaffold1395.0_23486_24516	DNA-directed RNA polymerase [Glycine max]
Pbr007326.1	scaffold140.0_108811_112309	hypothetical protein PRUPE_ppa002009mg [Prunus persica]
Pbr007518.1	scaffold1411.0_41848_47570	hypothetical protein PRUPE_ppa012689mg [Prunus persica]
Pbr007605.2	scaffold142.0_451366_481515	hypothetical protein PRUPE_ppa008356mg [Prunus persica]
Pbr007660.2	scaffold1427.0_6877_10796	hypothetical protein PRUPE_ppa003016mg [Prunus persica]
Pbr007663.1	scaffold1429.0_6753_9179	hypothetical protein PRUPE_ppa000754mg [Prunus persica]
Pbr007664.1	scaffold1429.0_41016_43442	hypothetical protein PRUPE_ppa000754mg [Prunus persica]
Pbr007697.2	scaffold143.0_415906_422204	PREDICTED: uncharacterized protein LOC101314217 [Fragaria vesca subsp. vesca]
Pbr007762.1	scaffold1431.0_20706_30885	hypothetical protein PRUPE_ppa009536mg [Prunus persica]
Pbr007871.1	scaffold145.0_167979_201232	hypothetical protein PRUPE_ppa007635mg [Prunus persica]
Pbr007877.1	scaffold145.0_272768_273938	gag-pol polyprotein [Rosa rugosa]
Pbr007920.1	scaffold146.0_126867_173046	hypothetical protein MTR_5g051030 [Medicago truncatula]
Pbr007945.3	scaffold146.0_581496_584154	hypothetical protein PRUPE_ppa011204mg [Prunus persica]
Pbr007961.1	scaffold1460.0_19769_39196	hypothetical protein PRUPE_ppa007966mg [Prunus persica]
Pbr007962.1	scaffold1461.0_5072_16565	hypothetical protein [Malus domestica]
Pbr008086.1	scaffold148.0_133879_161996	hypothetical protein PRUPE_ppa002256mg [Prunus persica]
Pbr008151.1	scaffold149.0_61003_71347	putative transposase tnp2 [Malus domestica]
Pbr008160.1	scaffold149.0_217731_228979	conserved hypothetical protein [Clavispora lusitaniae ATCC 42720]
Pbr008171.1	scaffold149.0_408999_439620	hypothetical protein PRUPE_ppa001539mg [Prunus persica]
Pbr008177.1	scaffold149.0_590427_607219	putative transposase tnp2 [Malus domestica]
Pbr008208.1	scaffold1496.0_4548_11258	hypothetical protein PRUPE_ppa003077mg [Prunus persica]
Pbr008265.1	scaffold15.0_420748_441634	hypothetical protein PRUPE_ppa023423mg, partial [Prunus persica]
Pbr008347.1	scaffold15.0_1327022_1329316	hypothetical protein PRUPE_ppa013275mg [Prunus persica]
Pbr008425.1	scaffold150.0_785554_785928	--
Pbr008445.1	scaffold1506.0_23352_32165	hypothetical protein PRUPE_ppa017363mg, partial [Prunus persica]
Pbr008451.1	scaffold151.0_159830_160300	conserved hypothetical protein [Clavispora lusitaniae ATCC 42720]
Pbr008457.1	scaffold151.0_219417_231210	hypothetical protein PRUPE_ppa017606mg [Prunus persica]
Pbr008494.1	scaffold151.0_721298_731768	hypothetical protein PRUPE_ppa017584mg [Prunus persica]
Pbr008507.1	scaffold1518.0_2959_4025	hypothetical protein UCRNP2_1533 [Neofusicoccum parvum UCRNP2]
Pbr008508.1	scaffold1518.0_4071_4529	--
Pbr008606.1	scaffold153.0_46011_56807	hypothetical protein PRUPE_ppa004672mg [Prunus persica]
Pbr008648.1	scaffold153.0_382039_424101	hypothetical protein PRUPE_ppa021037mg [Prunus persica]
Pbr008743.1	scaffold154.0_184194_188391	hypothetical protein PRUPE_ppa022742mg [Prunus persica]
Pbr008822.1	scaffold1545.0_11951_27471	hypothetical protein PRUPE_ppa003321mg [Prunus persica]
Pbr008915.1	scaffold1559.0_20496_24037	hypothetical protein PRUPE_ppa011188mg [Prunus persica]
Pbr008932.1	scaffold156.0_119355_121378	--
Pbr008934.1	scaffold156.0_131529_159159	hypothetical protein PRUPE_ppa021424mg [Prunus persica]
Pbr008942.2	scaffold156.0_221852_223573	--
Pbr008950.1	scaffold156.0_291808_296897	hypothetical protein PRUPE_ppa019190mg [Prunus persica]
Pbr008952.1	scaffold156.0_317443_328739	hypothetical protein PRUPE_ppa018501mg [Prunus persica]
Pbr008960.1	scaffold156.0_356653_378070	copalyl diphosphate synthase [Pyrus communis]
Pbr009242.1	scaffold159.0_239357_255365	PREDICTED: dehydration-responsive protein RD22-like [Fragaria vesca subsp. vesca]
Pbr009278.1	scaffold159.0_535076_542900	hypothetical protein PRUPE_ppa016973mg [Prunus persica]
Pbr009487.1	scaffold16.0_987669_989729	--
Pbr009516.1	scaffold16.0_1162414_1169222	hypothetical protein PRUPE_ppa013317mg [Prunus persica]
Pbr009537.3	scaffold16.0_1356197_1379456	hypothetical protein PRUPE_ppa000521mg [Prunus persica]
Pbr009584.1	scaffold160.1_80001_81992	hypothetical protein PRUPE_ppa021640mg, partial [Prunus persica]
Pbr009793.1	scaffold162.0_612060_674212	PREDICTED: DNA polymerase I-like [Vitis vinifera]
Pbr009838.5	scaffold163.0_310112_330304	hypothetical protein PRUPE_ppa018338mg [Prunus persica]
Pbr009974.1	scaffold165.2_146643_156645	PREDICTED: F-box/FBD/LRR-repeat protein At4g00160-like [Fragaria vesca subsp. vesca]
Pbr010050.1	scaffold166.0_245073_256295	hypothetical protein PRUPE_ppa005671mg [Prunus persica]
Pbr010052.1	scaffold166.0_294747_323476	hypothetical protein PRUPE_ppa000001mg [Prunus persica]
Pbr010149.1	scaffold168.0_189094_192118	--
Pbr010246.1	scaffold169.0_473345_479691	hypothetical protein PRUPE_ppa002750mg [Prunus persica]
Pbr010382.1	scaffold17.0_1059724_1067555	hypothetical protein PRUPE_ppa006171mg [Prunus persica]
Pbr010418.1	scaffold17.0_1417734_1425565	hypothetical protein PRUPE_ppa006171mg [Prunus persica]
Pbr010517.1	scaffold171.0_190146_193962	hypothetical protein PRUPE_ppa008658mg [Prunus persica]
Pbr010521.1	scaffold171.0_256710_269956	hypothetical protein PRUPE_ppa016158mg [Prunus persica]
Pbr010602.1	scaffold172.0_262573_262974	hypothetical protein PRUPE_ppa001474mg [Prunus persica]
Pbr010635.1	scaffold172.0_463962_472323	hypothetical protein PRUPE_ppa005355mg [Prunus persica]
Pbr010742.1	scaffold173.0_543117_546724	hypothetical protein PRUPE_ppa016559mg, partial [Prunus persica]
Pbr010998.1	scaffold176.0_130098_149009	hypothetical protein PRUPE_ppb013496mg [Prunus persica]
Pbr011001.1	scaffold176.0_174003_202975	hypothetical protein PRUPE_ppa000049mg [Prunus persica]
Pbr011007.1	scaffold176.0_283189_283946	--
Pbr011015.1	scaffold176.0_379802_410217	hypothetical protein PRUPE_ppa020316mg, partial [Prunus persica]
Pbr011081.1	scaffold177.0_290845_291216	--
Pbr011116.1	scaffold177.0_662173_682421	hypothetical protein PRUPE_ppa014940mg [Prunus persica]
Pbr011181.1	scaffold179.0_174204_187759	hypothetical protein PRUPE_ppa001181mg [Prunus persica]
Pbr011232.1	scaffold179.0_671699_696088	CUL1 protein [Pyrus x bretschneideri]
Pbr011320.1	scaffold18.0_611549_611932	--
Pbr011326.1	scaffold18.0_644987_653401	hypothetical protein PRUPE_ppa023997mg [Prunus persica]
Pbr011331.1	scaffold18.0_686848_687075	--
Pbr011387.1	scaffold18.0_1114813_1146948	hypothetical protein PRUPE_ppa016501mg [Prunus persica]
Pbr011394.1	scaffold18.0_1250756_1295264	hypothetical protein PRUPE_ppa001357mg [Prunus persica]
Pbr011637.2	scaffold182.0_40739_46283	hypothetical protein PRUPE_ppa006936mg [Prunus persica]
Pbr011722.1	scaffold183.0_310005_312234	adventitious rooting related oxygenase [Malus domestica]
Pbr011736.1	scaffold183.0_375952_398032	hypothetical protein PRUPE_ppa007040mg [Prunus persica]
Pbr011764.1	scaffold183.0_637490_655443	HD domain class transcription factor [Malus domestica]
Pbr011795.1	scaffold184.0_326040_326525	PREDICTED: uncharacterized protein LOC101312974 [Fragaria vesca subsp. vesca]
Pbr011882.1	scaffold186.0_87714_97295	hypothetical protein PRUPE_ppa003498mg [Prunus persica]
Pbr011927.1	scaffold187.0_232023_232547	hypothetical protein CaO19.11405 [Candida albicans SC5314]
Pbr011936.1	scaffold187.0_387973_400795	hypothetical protein PRUPE_ppa022710mg [Prunus persica]
Pbr011945.1	scaffold187.0_528075_542216	putative transposase tnp2 [Malus domestica]
Pbr012035.1	scaffold189.0_37868_38206	--
Pbr012300.1	scaffold190.0_166766_176252	hypothetical protein PRUPE_ppa001066mg [Prunus persica]
Pbr012412.1	scaffold191.0_659387_666027	hypothetical protein PRUPE_ppa018496mg [Prunus persica]
Pbr012441.1	scaffold192.0_362177_413974	hypothetical protein PRUPE_ppa002352mg [Prunus persica]
Pbr012588.1	scaffold1939.0_3137_3403	--
Pbr012662.1	scaffold194.0_603394_654118	hypothetical protein PRUPE_ppa023276mg [Prunus persica]
Pbr012668.1	scaffold195.0_44625_45822	PREDICTED: uncharacterized mitochondrial protein AtMg00810-like [Fragaria vesca subsp. vesca]
Pbr012669.1	scaffold195.0_47428_48883	hypothetical protein VITISV_015109 [Vitis vinifera]
Pbr012742.1	scaffold195.0_541528_553866	hypothetical protein PRUPE_ppa012396mg [Prunus persica]
Pbr012782.1	scaffold196.0_234632_242478	hypothetical protein PRUPE_ppa007687mg [Prunus persica]
Pbr012929.1	scaffold198.0_444903_451311	hypothetical protein VITISV_017020 [Vitis vinifera]
Pbr012962.2	scaffold199.0_147805_159212	PREDICTED: crossover junction endonuclease EME1B-like [Fragaria vesca subsp. vesca]
Pbr012967.1	scaffold199.0_289021_291136	--
Pbr013100.1	scaffold2.0_1672653_1685596	hypothetical protein PRUPE_ppa000767mg [Prunus persica]
Pbr013155.1	scaffold2.0_2147943_2157562	hypothetical protein PRUPE_ppa1027210mg [Prunus persica]
Pbr013157.1	scaffold2.0_2166663_2167092	hypothetical protein [Malus domestica]
Pbr013491.1	scaffold20.0_345071_346172	PREDICTED: uncharacterized protein LOC101298279 [Fragaria vesca subsp. vesca]
Pbr013767.1	scaffold202.0_1886_5990	hypothetical protein PRUPE_ppa024322mg [Prunus persica]
Pbr013788.1	scaffold202.0_123560_134702	PREDICTED: TMV resistance protein N-like [Fragaria vesca subsp. vesca]
Pbr013790.1	scaffold202.0_145282_145683	--
Pbr013818.1	scaffold202.0_428947_429748	--
Pbr013885.1	scaffold204.0_129131_168849	PREDICTED: ABC transporter C family member 8-like [Fragaria vesca subsp. vesca]
Pbr013888.2	scaffold204.0_326421_333693	hypothetical protein PRUPE_ppa006623mg [Prunus persica]
Pbr013902.1	scaffold205.0_82030_113501	MADS-box protein [Malus domestica]
Pbr013943.1	scaffold205.0_374195_391232	hypothetical protein PRUPE_ppa002720mg [Prunus persica]
Pbr013990.1	scaffold206.0_65225_65578	--
Pbr014001.1	scaffold206.0_420771_467241	PREDICTED: WD repeat-containing protein 75-like [Fragaria vesca subsp. vesca]
Pbr014013.1	scaffold207.0_105489_141040	hypothetical protein PRUPE_ppa010859mg [Prunus persica]
Pbr014037.2	scaffold208.0_374530_389627	hypothetical protein PRUPE_ppa001319mg [Prunus persica]
Pbr014042.1	scaffold208.0_494259_511697	PREDICTED: uncharacterized protein LOC101294691 [Fragaria vesca subsp. vesca]
Pbr014152.1	scaffold21.0_365915_366433	--
Pbr014182.1	scaffold21.0_688352_694597	hypothetical protein PRUPE_ppa019187mg [Prunus persica]
Pbr014200.1	scaffold21.0_978722_979114	PREDICTED: uncharacterized protein LOC101297673 [Fragaria vesca subsp. vesca]
Pbr014213.1	scaffold21.0_1411957_1416794	PREDICTED: uncharacterized protein LOC101307637 [Fragaria vesca subsp. vesca]
Pbr014435.1	scaffold214.0_106836_127089	PREDICTED: LRR receptor-like serine/threonine-protein kinase FLS2-like [Vitis vinifera]
Pbr014671.1	scaffold218.0_335134_352340	PREDICTED: 1,2-dihydroxy-3-keto-5-methylthiopentene dioxygenase 3 [Vitis vinifera]
Pbr014676.1	scaffold218.0_411305_412518	Os01g0116166 [Oryza sativa Japonica Group]
Pbr014907.1	scaffold220.0_27591_56682	hypothetical protein PRUPE_ppa002961mg [Prunus persica]
Pbr015134.1	scaffold223.0_533861_569100	hypothetical protein PRUPE_ppa000907mg [Prunus persica]
Pbr015280.1	scaffold225.0_531476_531838	--
Pbr015348.1	scaffold227.0_562730_575163	hypothetical protein PRUPE_ppa003000mg [Prunus persica]
Pbr015362.1	scaffold228.0_83637_105597	PREDICTED: sorting nexin 1-like [Fragaria vesca subsp. vesca]
Pbr015415.1	scaffold229.0_7882_10639	hypothetical protein PRUPE_ppa012000mg [Prunus persica]
Pbr015641.1	scaffold230.0_86372_88467	hypothetical protein PRUPE_ppa023860mg [Prunus persica]
Pbr015646.1	scaffold230.0_133626_141942	hypothetical protein PRUPE_ppa000773mg [Prunus persica]
Pbr015654.2	scaffold230.0_225804_239947	hypothetical protein PRUPE_ppa025102mg [Prunus persica]
Pbr015816.1	scaffold232.0_373635_413592	hypothetical protein PRUPE_ppa001383mg [Prunus persica]
Pbr015824.1	scaffold232.0_531102_531982	--
Pbr015862.1	scaffold233.0_414071_425478	PREDICTED: uncharacterized protein LOC101312236 [Fragaria vesca subsp. vesca]
Pbr015867.1	scaffold233.0_482349_492207	--
Pbr016011.2	scaffold237.0_273414_282021	PREDICTED: GRAM domain-containing protein 1C-like [Fragaria vesca subsp. vesca]
Pbr016038.2	scaffold238.0_86909_102002	hypothetical protein PRUPE_ppa009468mg [Prunus persica]
Pbr016074.1	scaffold239.0_182152_202535	--
Pbr016079.1	scaffold24.0_219_5179	hypothetical protein PRUPE_ppa000741mg [Prunus persica]
Pbr016151.1	scaffold24.0_557120_587694	hypothetical protein PRUPE_ppa007862mg [Prunus persica]
Pbr016170.1	scaffold24.0_695253_698019	hypothetical protein PRUPE_ppa008601mg [Prunus persica]
Pbr016304.1	scaffold240.0_288110_300191	hypothetical protein PRUPE_ppa005442mg [Prunus persica]
Pbr016338.1	scaffold240.0_562698_564193	hypothetical protein PRUPE_ppa009898mg [Prunus persica]
Pbr016351.1	scaffold241.0_178665_184416	hypothetical protein PRUPE_ppa003352mg [Prunus persica]
Pbr016494.1	scaffold244.0_120489_121089	hypothetical protein NCU10080 [Neurospora crassa OR74A]
Pbr016761.1	scaffold249.0_267817_276799	PREDICTED: uncharacterized protein LOC101313973 [Fragaria vesca subsp. vesca]
Pbr016860.1	scaffold25.0_682049_684203	PREDICTED: uncharacterized protein LOC101307729 [Fragaria vesca subsp. vesca]
Pbr016938.1	scaffold250.0_1095_15900	PREDICTED: pentatricopeptide repeat-containing protein At5g16860-like [Fragaria vesca subsp. vesca]
Pbr017055.1	scaffold252.0_542277_542609	DNA-dependent RNA polymerase II largest subunit [Glaucocystis nostochinearum]
Pbr017151.1	scaffold256.0_61516_102940	hypothetical protein PRUPE_ppa006483mg [Prunus persica]
Pbr017185.1	scaffold257.0_34796_43428	hypothetical protein VITISV_043011 [Vitis vinifera]
Pbr017412.1	scaffold26.0_694396_694698	--
Pbr017462.1	scaffold26.0_1138014_1138610	hypothetical protein PRUPE_ppa022177mg, partial [Prunus persica]
Pbr017586.1	scaffold261.0_178546_185861	hypothetical protein PRUPE_ppa011648mg [Prunus persica]
Pbr017612.1	scaffold261.0_368924_371677	hypothetical protein PRUPE_ppa007192mg [Prunus persica]
Pbr017645.1	scaffold262.0_113278_119119	hypothetical protein PRUPE_ppa018485mg [Prunus persica]
Pbr017826.1	scaffold265.0_316682_324277	hypothetical protein PRUPE_ppa000271mg [Prunus persica]
Pbr017898.1	scaffold267.0_432872_434166	hypothetical protein PRUPE_ppa022177mg, partial [Prunus persica]
Pbr017915.1	scaffold268.0_316458_323532	PREDICTED: bifunctional nitrilase/nitrile hydratase NIT4A-like [Cucumis sativus]
Pbr017924.1	scaffold268.0_437966_450491	hypothetical protein PRUPE_ppa003566mg [Prunus persica]
Pbr017936.1	scaffold269.0_32921_84620	PREDICTED: nodulation receptor kinase-like [Fragaria vesca subsp. vesca]
Pbr018081.1	scaffold27.0_482715_484332	hypothetical protein PRUPE_ppa002534mg [Prunus persica]
Pbr018125.1	scaffold27.0_883978_888032	hypothetical protein PRUPE_ppa001909mg [Prunus persica]
Pbr018430.1	scaffold276.0_237249_274685	hypothetical protein CC1G_12950 [Coprinopsis cinerea okayama7#130]
Pbr018442.1	scaffold276.0_402775_407615	hypothetical protein PRUPE_ppa000085mg [Prunus persica]
Pbr018449.1	scaffold277.0_187677_188776	RNA polymerase II large subunit family protein, partial [Zea mays]
Pbr018473.1	scaffold278.0_114318_117989	hypothetical protein PRUPE_ppa010111mg [Prunus persica]
Pbr018481.1	scaffold278.0_284879_296193	PREDICTED: uncharacterized protein LOC101311215 [Fragaria vesca subsp. vesca]
Pbr018489.1	scaffold278.0_414487_420122	hypothetical protein PRUPE_ppa023785mg, partial [Prunus persica]
Pbr018516.1	scaffold28.0_34761_42682	PREDICTED: UPF0481 protein At3g47200-like [Fragaria vesca subsp. vesca]
Pbr018518.1	scaffold28.0_50394_51242	T4.14 [Malus x robusta]
Pbr018542.1	scaffold28.0_512125_541292	hypothetical protein PRUPE_ppa024696mg [Prunus persica]
Pbr018565.1	scaffold28.0_781936_792811	hypothetical protein PRUPE_ppa005480mg [Prunus persica]
Pbr018628.1	scaffold28.0_1265151_1265513	--
Pbr018645.1	scaffold280.0_14004_18013	hypothetical protein PRUPE_ppa022630mg [Prunus persica]
Pbr018700.1	scaffold280.0_343565_344997	PREDICTED: WD repeat-containing protein 91 homolog [Fragaria vesca subsp. vesca]
Pbr018738.1	scaffold281.0_173580_189168	hypothetical protein PRUPE_ppa010557mg [Prunus persica]
Pbr018840.1	scaffold284.0_53972_54587	polyprotein [Prunus avium]
Pbr018860.1	scaffold284.0_359137_359427	--
Pbr018939.1	scaffold286.0_218095_220408	PREDICTED: uncharacterized protein LOC101293569 [Fragaria vesca subsp. vesca]
Pbr018970.1	scaffold286.0_489186_496308	PREDICTED: gibberellin 3-beta-dioxygenase 3-like [Fragaria vesca subsp. vesca]
Pbr019016.1	scaffold288.1_10179_13668	PREDICTED: transmembrane 9 superfamily member 4-like [Fragaria vesca subsp. vesca]
Pbr019118.1	scaffold29.0_228776_229528	putative gag-pol polyprotein [Fragaria x ananassa]
Pbr019203.1	scaffold290.0_117180_117617	--
Pbr019273.3	scaffold292.0_143319_144176	hypothetical protein PRUPE_ppa025991mg [Prunus persica]
Pbr019305.1	scaffold292.0_388794_393243	hypothetical protein PRUPE_ppa027001mg [Prunus persica]
Pbr019455.1	scaffold295.0_430397_440906	hypothetical protein PRUPE_ppa014358mg [Prunus persica]
Pbr019463.1	scaffold296.0_14611_14928	--
Pbr019478.1	scaffold296.0_117104_155599	hypothetical protein PRUPE_ppa009649mg [Prunus persica]
Pbr019509.1	scaffold297.0_1870_20524	PREDICTED: importin-11-like [Fragaria vesca subsp. vesca]
Pbr019519.1	scaffold297.0_144308_145548	PREDICTED: uncharacterized protein LOC101302890, partial [Fragaria vesca subsp. vesca]
Pbr019549.1	scaffold297.0_440211_440964	putative gag-pol polyprotein [Fragaria x ananassa]
Pbr019718.1	scaffold3.0_925682_932003	PREDICTED: uncharacterized protein LOC100854821 [Vitis vinifera]
Pbr019869.1	scaffold3.0_1946846_1978981	hypothetical protein PRUPE_ppa006409mg [Prunus persica]
Pbr019878.1	scaffold3.0_2034253_2036423	hypothetical protein PRUPE_ppa003748mg [Prunus persica]
Pbr019879.1	scaffold3.0_2037222_2041892	hypothetical protein PRUPE_ppa001189mg [Prunus persica]
Pbr019880.1	scaffold3.0_2050132_2054888	hypothetical protein PRUPE_ppa001189mg [Prunus persica]
Pbr020016.1	scaffold3.0_2953821_2957830	hypothetical protein PRUPE_ppa005022mg [Prunus persica]
Pbr020114.1	scaffold3.0_3620751_3652772	hypothetical protein PRUPE_ppa004169mg [Prunus persica]
Pbr020159.1	scaffold30.0_36046_66109	hypothetical protein PRUPE_ppa007881mg [Prunus persica]
Pbr020217.2	scaffold30.0_451281_460199	hypothetical protein PRUPE_ppa007104mg [Prunus persica]
Pbr020348.1	scaffold30.0_1319899_1328185	PREDICTED: ATP synthase subunit beta, mitochondrial-like [Fragaria vesca subsp. vesca]
Pbr020351.1	scaffold30.0_1338764_1341183	hypothetical protein PRUPE_ppa002513mg [Prunus persica]
Pbr020477.1	scaffold301.0_336262_337450	hypothetical protein PRUPE_ppa011448mg [Prunus persica]
Pbr020643.1	scaffold306.0_114637_116681	hypothetical protein PRUPE_ppa022177mg, partial [Prunus persica]
Pbr020655.1	scaffold306.0_321444_321826	hypothetical protein PRUPE_ppa003334mg [Prunus persica]
Pbr020659.1	scaffold306.0_347938_363516	hypothetical protein PRUPE_ppa019921mg [Prunus persica]
Pbr020683.1	scaffold307.0_139356_146486	hypothetical protein PRUPE_ppa009852mg [Prunus persica]
Pbr020763.1	scaffold309.0_262619_268349	hypothetical protein PRUPE_ppa023423mg, partial [Prunus persica]
Pbr020801.1	scaffold31.0_248686_251603	hypothetical protein PRUPE_ppa004320mg [Prunus persica]
Pbr020853.1	scaffold31.0_722954_742879	beta-glucosidase [Malus domestica]
Pbr020916.1	scaffold31.0_1358585_1362475	PREDICTED: 3-ketoacyl-CoA thiolase 2, peroxisomal-like [Fragaria vesca subsp. vesca]
Pbr021066.1	scaffold313.0_415724_416161	--
Pbr021082.1	scaffold314.0_52860_53982	hypothetical protein PRUPE_ppa024013mg [Prunus persica]
Pbr021225.1	scaffold317.0_170564_189383	hypothetical protein PRUPE_ppa005428mg [Prunus persica]
Pbr021247.1	scaffold318.0_10464_36292	hypothetical protein PRUPE_ppa002603mg [Prunus persica]
Pbr021278.1	scaffold318.0_262346_267437	hypothetical protein PRUPE_ppa006587mg [Prunus persica]
Pbr021295.1	scaffold318.0_458996_464087	hypothetical protein PRUPE_ppa006587mg [Prunus persica]
Pbr021300.2	scaffold319.0_10468_16125	hypothetical protein PRUPE_ppa009030mg [Prunus persica]
Pbr021310.1	scaffold319.0_322995_340455	hypothetical protein PRUPE_ppa000782mg [Prunus persica]
Pbr021505.1	scaffold320.0_42429_45374	hypothetical protein PRUPE_ppa024274mg [Prunus persica]
Pbr021581.1	scaffold321.0_3906_31350	conserved hypothetical protein [Ricinus communis]
Pbr021830.1	scaffold326.0_392583_397568	hypothetical protein PRUPE_ppa003023mg [Prunus persica]
Pbr021904.1	scaffold328.0_366993_386369	PREDICTED: nudix hydrolase 13, mitochondrial-like [Fragaria vesca subsp. vesca]
Pbr021920.1	scaffold329.0_175334_176909	hypothetical protein PRUPE_ppa019831mg, partial [Prunus persica]
Pbr021931.1	scaffold33.0_64659_66442	--
Pbr022017.1	scaffold33.0_1111439_1115677	hypothetical protein PRUPE_ppa016513mg, partial [Prunus persica]
Pbr022181.1	scaffold333.0_375578_378882	PREDICTED: uncharacterized protein LOC101290864 [Fragaria vesca subsp. vesca]
Pbr022192.1	scaffold334.0_78410_112371	hypothetical protein PRUPE_ppa001620mg [Prunus persica]
Pbr022259.1	scaffold335.0_92917_96883	PREDICTED: uncharacterized protein LOC101203466 [Cucumis sativus]
Pbr022260.1	scaffold335.0_102858_118163	hypothetical protein PRUPE_ppa000269mg [Prunus persica]
Pbr022267.1	scaffold335.0_157207_159988	hypothetical protein PRUPE_ppa005118mg [Prunus persica]
Pbr022277.1	scaffold335.0_245451_247793	hypothetical protein PRUPE_ppa007512mg [Prunus persica]
Pbr022283.1	scaffold335.0_309223_317981	hypothetical protein PRUPE_ppa023115mg [Prunus persica]
Pbr022441.1	scaffold34.0_430421_462691	hypothetical protein PRUPE_ppa001658mg [Prunus persica]
Pbr022494.1	scaffold34.0_956122_963762	hypothetical protein PRUPE_ppa002371mg [Prunus persica]
Pbr022513.1	scaffold34.0_1150780_1156979	hypothetical protein PRUPE_ppa006169mg [Prunus persica]
Pbr022518.1	scaffold340.0_57878_64801	hypothetical protein PRUPE_ppa006357mg [Prunus persica]
Pbr022527.2	scaffold340.0_147902_155530	hypothetical protein PRUPE_ppa006357mg [Prunus persica]
Pbr022545.1	scaffold340.0_359337_363490	hypothetical protein PRUPE_ppa006187mg [Prunus persica]
Pbr022548.1	scaffold340.0_431307_442444	pathogensis-related protein 1a, partial [Prunus persica]
Pbr022633.1	scaffold342.0_439553_449665	hypothetical protein PRUPE_ppa012560mg [Prunus persica]
Pbr022721.1	scaffold345.0_9777_53293	mads box protein, putative [Ricinus communis]
Pbr022752.1	scaffold346.0_217540_226159	hypothetical protein PRUPE_ppa016622mg [Prunus persica]
Pbr022828.1	scaffold348.0_400050_416507	PLATZ transcription factor family protein [Theobroma cacao]
Pbr022877.1	scaffold35.0_64180_70076	hypothetical protein PRUPE_ppa020512mg, partial [Prunus persica]
Pbr022878.1	scaffold35.0_71609_72707	gag-pol polyprotein [Rosa rugosa]
Pbr022882.1	scaffold35.0_126408_127608	hypothetical protein VITISV_032452 [Vitis vinifera]
Pbr022902.1	scaffold35.0_408513_425275	PREDICTED: uncharacterized protein LOC101310561 [Fragaria vesca subsp. vesca]
Pbr022910.1	scaffold35.0_471832_472251	--
Pbr022984.1	scaffold35.0_1150517_1163654	hypothetical protein PRUPE_ppa007879mg [Prunus persica]
Pbr022986.1	scaffold35.0_1184028_1190539	hypothetical protein PRUPE_ppa002805mg [Prunus persica]
Pbr023075.1	scaffold352.0_8419_38129	hypothetical protein PRUPE_ppa014726mg [Prunus persica]
Pbr023148.3	scaffold354.0_23485_58973	putative beta amyrin synthase [Malus domestica]
Pbr023226.1	scaffold355.0_298913_344854	hypothetical protein PRUPE_ppa000008mg [Prunus persica]
Pbr023274.1	scaffold356.0_403474_413799	hypothetical protein PRUPE_ppa003909mg [Prunus persica]
Pbr023301.1	scaffold357.0_115467_118076	PREDICTED: GDSL esterase/lipase EXL3-like [Fragaria vesca subsp. vesca]
Pbr023303.1	scaffold357.0_123813_126006	PREDICTED: GDSL esterase/lipase EXL3-like [Fragaria vesca subsp. vesca]
Pbr023476.1	scaffold36.0_804801_807011	--
Pbr023553.1	scaffold362.0_131261_132321	--
Pbr023574.1	scaffold363.0_198464_198728	--
Pbr023575.1	scaffold363.0_204516_204947	--
Pbr023630.1	scaffold365.0_165443_177822	hypothetical protein PRUPE_ppa000862mg [Prunus persica]
Pbr023701.1	scaffold367.0_199914_222212	hypothetical protein PRUPE_ppa003734mg [Prunus persica]
Pbr023702.1	scaffold367.0_224718_250992	hypothetical protein PRUPE_ppa000535mg [Prunus persica]
Pbr023716.1	scaffold368.0_62342_66205	hypothetical protein PRUPE_ppa009827mg [Prunus persica]
Pbr023729.1	scaffold368.0_387920_398419	hypothetical protein PRUPE_ppa008959mg [Prunus persica]
Pbr023730.1	scaffold368.0_406796_437726	hypothetical protein PRUPE_ppa024840mg, partial [Prunus persica]
Pbr023753.1	scaffold369.0_380224_403166	hypothetical protein PRUPE_ppa021269mg [Prunus persica]
Pbr023843.1	scaffold37.0_814452_818106	hypothetical protein PRUPE_ppa001406mg [Prunus persica]
Pbr023851.1	scaffold37.0_861065_873894	hypothetical protein PRUPE_ppa000649mg [Prunus persica]
Pbr023980.1	scaffold372.0_242613_242990	--
Pbr024054.2	scaffold373.0_420772_426804	hypothetical protein PRUPE_ppa015095mg [Prunus persica]
Pbr024090.1	scaffold375.0_243975_274440	hypothetical protein PRUPE_ppa004672mg [Prunus persica]
Pbr024112.1	scaffold376.0_57392_68792	PREDICTED: uncharacterized protein LOC100254360 [Vitis vinifera]
Pbr024152.1	scaffold377.0_99800_100170	hypothetical protein VITISV_026335 [Vitis vinifera]
Pbr024153.1	scaffold377.0_103544_103905	hypothetical protein PRUPE_ppa018782mg, partial [Prunus persica]
Pbr024294.1	scaffold38.0_732971_756804	hypothetical protein PRUPE_ppa007722mg [Prunus persica]
Pbr024304.1	scaffold38.0_875721_880247	PREDICTED: uncharacterized protein LOC101303751 [Fragaria vesca subsp. vesca]
Pbr024305.1	scaffold38.0_883393_884412	hypothetical protein VITISV_032452 [Vitis vinifera]
Pbr024343.1	scaffold380.0_297500_299139	hypothetical protein VITISV_029393 [Vitis vinifera]
Pbr024347.1	scaffold381.0_7867_9644	--
Pbr024360.1	scaffold381.0_143622_149842	hypothetical protein PRUPE_ppa006044mg [Prunus persica]
Pbr024368.1	scaffold381.0_226153_227135	hypothetical protein PRUPE_ppa002356mg [Prunus persica]
Pbr024567.2	scaffold386.0_118888_161643	PREDICTED: uncharacterized protein LOC101301594 [Fragaria vesca subsp. vesca]
Pbr024576.2	scaffold386.0_378690_384357	hypothetical protein PRUPE_ppa016410mg [Prunus persica]
Pbr024632.1	scaffold388.0_24547_65268	PREDICTED: ATP-citrate synthase alpha chain protein 1-like [Cucumis sativus]
Pbr024651.1	scaffold389.0_214234_215916	--
Pbr024708.1	scaffold39.0_433686_434876	--
Pbr024742.1	scaffold39.0_795334_803084	hypothetical protein PRUPE_ppa003474mg [Prunus persica]
Pbr024829.1	scaffold393.0_88290_96818	PREDICTED: (-)-germacrene D synthase-like [Fragaria vesca subsp. vesca]
Pbr024834.1	scaffold393.0_153563_154918	--
Pbr024889.1	scaffold394.0_246795_251676	PREDICTED: uncharacterized protein LOC101307637 [Fragaria vesca subsp. vesca]
Pbr024920.1	scaffold395.1_197457_223330	hypothetical protein PRUPE_ppa009153mg [Prunus persica]
Pbr024966.1	scaffold398.0_1298_2502	--
Pbr025006.1	scaffold398.0_247540_254542	hypothetical protein PRUPE_ppa001189mg [Prunus persica]
Pbr025007.1	scaffold398.0_257811_264037	hypothetical protein PRUPE_ppa001189mg [Prunus persica]
Pbr025008.1	scaffold398.0_276129_281281	hypothetical protein PRUPE_ppa001189mg [Prunus persica]
Pbr025036.1	scaffold399.0_361537_362418	DNA-directed RNA polymerase [Glycine max]
Pbr025225.1	scaffold40.0_35517_38370	hypothetical protein PRUPE_ppa001816mg [Prunus persica]
Pbr025238.1	scaffold40.0_160973_162514	PREDICTED: probable glutathione S-transferase-like [Fragaria vesca subsp. vesca]
Pbr025246.1	scaffold40.0_209118_213214	hypothetical protein PRUPE_ppa014561mg, partial [Prunus persica]
Pbr025342.1	scaffold40.0_1097711_1100434	PREDICTED: hyoscyamine 6-dioxygenase-like [Fragaria vesca subsp. vesca]
Pbr025349.1	scaffold40.0_1137002_1142123	hypothetical protein PRUPE_ppa014841mg, partial [Prunus persica]
Pbr025405.1	scaffold401.0_127622_152393	PREDICTED: G-type lectin S-receptor-like serine/threonine-protein kinase SD2-5-like [Fragaria vesca subsp. vesca]
Pbr025415.1	scaffold401.0_225694_228029	hypothetical protein PRUPE_ppa011168mg [Prunus persica]
Pbr025562.1	scaffold405.0_367026_367373	hypothetical protein VITISV_032452 [Vitis vinifera]
Pbr025567.1	scaffold405.0_391965_392326	hypothetical protein VITISV_032452 [Vitis vinifera]
Pbr025578.1	scaffold406.0_220794_246661	hypothetical protein PRUPE_ppa025268mg [Prunus persica]
Pbr025728.2	scaffold41.0_1006612_1049556	hypothetical protein PRUPE_ppa026173mg, partial [Prunus persica]
Pbr025729.1	scaffold41.0_1054782_1058134	hypothetical protein PRUPE_ppa007552mg [Prunus persica]
Pbr025756.1	scaffold410.0_148618_174283	hypothetical protein PRUPE_ppa002521mg [Prunus persica]
Pbr025837.1	scaffold412.0_104235_107075	hypothetical protein PRUPE_ppa019611mg [Prunus persica]
Pbr025874.1	scaffold413.0_125279_137223	hypothetical protein PRUPE_ppa000172mg [Prunus persica]
Pbr025900.1	scaffold413.0_389720_410490	hypothetical protein PRUPE_ppa018550mg, partial [Prunus persica]
Pbr025962.1	scaffold416.0_262197_264087	hypothetical protein PRUPE_ppa014726mg [Prunus persica]
Pbr026147.1	scaffold42.0_663939_712579	hypothetical protein PRUPE_ppa005978mg [Prunus persica]
Pbr026149.1	scaffold42.0_777191_779723	hypothetical protein PRUPE_ppa014575mg, partial [Prunus persica]
Pbr026150.1	scaffold42.0_784193_832147	hypothetical protein PRUPE_ppa005978mg [Prunus persica]
Pbr026155.1	scaffold42.0_907495_955612	hypothetical protein PRUPE_ppa005978mg [Prunus persica]
Pbr026384.1	scaffold425.0_105198_115583	hypothetical protein PRUPE_ppa019181mg, partial [Prunus persica]
Pbr026391.1	scaffold425.0_373109_383494	hypothetical protein PRUPE_ppa019181mg, partial [Prunus persica]
Pbr026403.1	scaffold427.0_297191_314078	predicted protein [Populus trichocarpa]
Pbr026473.1	scaffold429.0_225449_226117	hypothetical protein PRUPE_ppa022177mg, partial [Prunus persica]
Pbr026474.1	scaffold429.0_226782_227667	--
Pbr026567.1	scaffold43.0_574222_582562	hypothetical protein PRUPE_ppa001209mg [Prunus persica]
Pbr026636.1	scaffold43.0_1169114_1177464	hypothetical protein PRUPE_ppa001171mg [Prunus persica]
Pbr026687.1	scaffold430.0_237293_241792	hypothetical protein PRUPE_ppa026914mg, partial [Prunus persica]
Pbr026747.1	scaffold432.0_95464_100517	hypothetical protein PRUPE_ppa012690mg [Prunus persica]
Pbr026891.1	scaffold436.0_374042_388646	inosine-5&apos;-monophosphate dehydrogenase [Prunus persica]
Pbr026938.2	scaffold439.0_66684_70802	--
Pbr027027.1	scaffold44.1_367608_372536	hypothetical protein PRUPE_ppa008983mg [Prunus persica]
Pbr027264.1	scaffold447.0_230147_246396	--
Pbr027343.1	scaffold45.0_526215_526740	--
Pbr027516.1	scaffold452.0_46386_50034	Aldolase-type TIM barrel family protein isoform 2 [Theobroma cacao]
Pbr027517.1	scaffold452.0_55523_57931	hypothetical protein PRUPE_ppa007512mg [Prunus persica]
Pbr027523.1	scaffold452.0_102583_102986	hypothetical protein PRUPE_ppa007512mg [Prunus persica]
Pbr027524.1	scaffold452.0_108475_110883	hypothetical protein PRUPE_ppa007512mg [Prunus persica]
Pbr027530.1	scaffold452.0_152170_155854	Aldolase-type TIM barrel family protein isoform 2 [Theobroma cacao]
Pbr027531.1	scaffold452.0_161106_163514	hypothetical protein PRUPE_ppa007512mg [Prunus persica]
Pbr027599.1	scaffold454.0_1533_7282	PREDICTED: probable receptor-like protein kinase At5g39020-like [Fragaria vesca subsp. vesca]
Pbr027640.1	scaffold455.0_207790_240904	hypothetical protein PRUPE_ppa000168mg [Prunus persica]
Pbr027649.1	scaffold456.0_1621_2090	hypothetical protein VITISV_010209 [Vitis vinifera]
Pbr027652.1	scaffold456.0_113068_113280	--
Pbr027690.1	scaffold457.0_129161_146411	hypothetical protein PRUPE_ppa012088mg [Prunus persica]
Pbr027707.1	scaffold457.0_275161_276066	hypothetical protein PRUPE_ppa025991mg [Prunus persica]
Pbr027947.1	scaffold46.0_1111062_1111618	PREDICTED: uncharacterized protein LOC101300777 [Fragaria vesca subsp. vesca]
Pbr027949.1	scaffold46.0_1134215_1159588	hypothetical protein PRUPE_ppa000822mg [Prunus persica]
Pbr028011.1	scaffold461.0_182557_185169	PREDICTED: uncharacterized protein LOC101290973 [Fragaria vesca subsp. vesca]
Pbr028037.1	scaffold462.0_69927_116359	hypothetical protein PRUPE_ppa023481mg, partial [Prunus persica]
Pbr028044.1	scaffold462.0_218071_232621	PREDICTED: trafficking protein particle complex subunit 4-like [Fragaria vesca subsp. vesca]
Pbr028069.1	scaffold463.0_225195_273990	hypothetical protein PRUPE_ppa006455mg [Prunus persica]
Pbr028104.1	scaffold464.0_300094_316507	hypothetical protein PRUPE_ppa023828mg [Prunus persica]
Pbr028263.1	scaffold469.0_145817_146698	DNA-directed RNA polymerase [Glycine max]
Pbr028272.1	scaffold47.0_36851_41124	hypothetical protein PRUPE_ppa021860mg [Prunus persica]
Pbr028435.1	scaffold470.0_287149_294381	hypothetical protein PRUPE_ppa005217mg [Prunus persica]
Pbr028529.1	scaffold473.0_111695_158178	hypothetical protein PRUPE_ppa000049mg [Prunus persica]
Pbr028670.1	scaffold479.0_92265_102290	hypothetical protein PRUPE_ppa012718mg [Prunus persica]
Pbr028862.1	scaffold480.0_52450_63089	hypothetical protein PRUPE_ppa003442mg [Prunus persica]
Pbr028885.1	scaffold481.0_34953_57183	hypothetical protein [Malus domestica]
Pbr028897.2	scaffold481.0_159726_192835	hypothetical protein PRUPE_ppa010790mg [Prunus persica]
Pbr028905.1	scaffold482.0_42863_44307	--
Pbr029060.1	scaffold486.0_159633_169562	hypothetical protein PRUPE_ppa006187mg [Prunus persica]
Pbr029104.2	scaffold488.0_275833_282784	PREDICTED: glucose-1-phosphate adenylyltransferase large subunit 1, chloroplastic-like [Fragaria vesca subsp. vesca]
Pbr029326.1	scaffold491.0_7423_58594	hypothetical protein PRUPE_ppa000373mg [Prunus persica]
Pbr029433.1	scaffold495.0_289247_289814	--
Pbr029507.1	scaffold498.0_195686_215096	hypothetical protein PRUPE_ppa003743mg [Prunus persica]
Pbr029579.1	scaffold5.0_1201377_1226956	PREDICTED: ubiquitin carboxyl-terminal hydrolase 12-like [Fragaria vesca subsp. vesca]
Pbr029590.1	scaffold5.0_1494403_1541476	hypothetical protein PRUPE_ppa005466mg [Prunus persica]
Pbr029591.1	scaffold5.0_1618987_1649401	hypothetical protein PRUPE_ppa014786mg [Prunus persica]
Pbr029642.2	scaffold50.0_426225_435661	hypothetical protein PRUPE_ppa000077mg [Prunus persica]
Pbr029669.1	scaffold50.0_666477_667935	hypothetical protein PRUPE_ppa020426mg [Prunus persica]
Pbr029729.1	scaffold500.0_30516_31781	PREDICTED: uncharacterized protein LOC101315202 [Fragaria vesca subsp. vesca]
Pbr029730.1	scaffold500.0_33546_35197	hypothetical protein VITISV_000585 [Vitis vinifera]
Pbr029772.1	scaffold502.0_59557_102786	hypothetical protein PRUPE_ppa016210mg [Prunus persica]
Pbr029773.1	scaffold502.0_102813_115237	hypothetical protein PRUPE_ppa024925m1g, partial [Prunus persica]
Pbr029802.1	scaffold503.0_247727_250039	hypothetical protein PRUPE_ppa022177mg, partial [Prunus persica]
Pbr029814.1	scaffold505.0_37207_41835	hypothetical protein PRUPE_ppa021860mg [Prunus persica]
Pbr029853.1	scaffold507.0_3190_59868	coatomer subunit beta&apos;-1 [Arabidopsis thaliana]
Pbr029872.1	scaffold507.0_249565_269070	hypothetical protein PRUPE_ppa005518mg [Prunus persica]
Pbr029900.1	scaffold509.0_151931_158851	hypothetical protein PRUPE_ppa003900mg [Prunus persica]
Pbr030190.1	scaffold513.0_192553_210675	PREDICTED: uncharacterized protein LOC101301859 [Fragaria vesca subsp. vesca]
Pbr030192.1	scaffold513.0_227313_230592	hypothetical protein VITISV_024594 [Vitis vinifera]
Pbr030216.1	scaffold514.0_170136_170519	hypothetical protein VITISV_026335 [Vitis vinifera]
Pbr030242.1	scaffold515.0_94791_100170	hypothetical protein PRUPE_ppa003900mg [Prunus persica]
Pbr030303.1	scaffold518.0_198237_198455	--
Pbr030320.1	scaffold52.0_35347_67919	hypothetical protein PRUPE_ppa016672mg, partial [Prunus persica]
Pbr030332.1	scaffold52.0_235636_235950	--
Pbr030363.1	scaffold52.0_638151_642026	hypothetical protein PRUPE_ppa024036mg [Prunus persica]
Pbr030367.1	scaffold52.0_711467_730336	hypothetical protein PRUPE_ppa000392mg [Prunus persica]
Pbr030382.1	scaffold52.0_902439_931420	hypothetical protein PRUPE_ppa004484mg [Prunus persica]
Pbr030545.1	scaffold527.0_158176_189236	hypothetical protein PRUPE_ppa008543mg [Prunus persica]
Pbr030568.1	scaffold528.0_258215_260160	hypothetical protein PRUPE_ppa021358mg [Prunus persica]
Pbr030579.2	scaffold529.0_122585_191381	PREDICTED: uncharacterized protein LOC101295015 [Fragaria vesca subsp. vesca]
Pbr030725.1	scaffold530.0_58660_58974	--
Pbr030759.1	scaffold533.0_104425_109909	serine-threonine protein kinase, plant-type, putative [Ricinus communis]
Pbr030790.1	scaffold535.0_147667_180101	hypothetical protein PRUPE_ppa012870mg [Prunus persica]
Pbr030863.1	scaffold539.0_64989_65292	--
Pbr030864.1	scaffold539.0_66986_76149	hypothetical protein PRUPE_ppa004125mg [Prunus persica]
Pbr030946.1	scaffold54.2_406920_414133	PREDICTED: cytochrome b5 isoform B-like [Fragaria vesca subsp. vesca]
Pbr031016.1	scaffold540.0_70732_116399	hypothetical protein PRUPE_ppa000836mg [Prunus persica]
Pbr031069.1	scaffold543.0_13462_15966	hypothetical protein PRUPE_ppa010552mg [Prunus persica]
Pbr031180.1	scaffold548.0_281439_284583	hypothetical protein PRUPE_ppa016618mg, partial [Prunus persica]
Pbr031198.1	scaffold55.0_103778_109737	hypothetical protein PRUPE_ppa014599mg [Prunus persica]
Pbr031257.1	scaffold55.0_803685_805120	putative transposase tnp2 [Malus domestica]
Pbr031285.1	scaffold550.0_89011_92426	hypothetical protein PRUPE_ppa004571mg [Prunus persica]
Pbr031291.1	scaffold550.0_167453_171111	hypothetical protein PRUPE_ppa022812mg [Prunus persica]
Pbr031402.1	scaffold555.0_102626_110643	hypothetical protein PRUPE_ppa009107mg [Prunus persica]
Pbr031416.1	scaffold556.0_2990_11608	hypothetical protein PRUPE_ppa020463mg, partial [Prunus persica]
Pbr031431.1	scaffold556.0_105578_114790	hypothetical protein PRUPE_ppa000240mg [Prunus persica]
Pbr031433.1	scaffold556.0_127979_131409	hypothetical protein PRUPE_ppb023080mg [Prunus persica]
Pbr031435.1	scaffold556.0_198439_207767	hypothetical protein PRUPE_ppa000240mg [Prunus persica]
Pbr031471.1	scaffold559.0_63775_90180	hypothetical protein PRUPE_ppa002426mg [Prunus persica]
Pbr031499.1	scaffold56.0_402738_403489	conserved hypothetical protein [Clavispora lusitaniae ATCC 42720]
Pbr031530.1	scaffold56.0_813195_827815	hypothetical protein PRUPE_ppa000400mg [Prunus persica]
Pbr031760.1	scaffold565.0_247401_255627	hypothetical protein PRUPE_ppa019691mg [Prunus persica]
Pbr031785.3	scaffold567.0_130831_147540	hypothetical protein PRUPE_ppa003129mg [Prunus persica]
Pbr031836.1	scaffold57.0_40094_53526	hypothetical protein PRUPE_ppa002516mg [Prunus persica]
Pbr031866.1	scaffold57.0_365228_369446	hypothetical protein PRUPE_ppa020640mg [Prunus persica]
Pbr031912.1	scaffold57.0_728681_731478	PREDICTED: uncharacterized protein LOC101299365 [Fragaria vesca subsp. vesca]
Pbr032006.1	scaffold570.0_36013_36375	--
Pbr032033.1	scaffold570.0_272317_286416	hypothetical protein PRUPE_ppa001233mg [Prunus persica]
Pbr032036.1	scaffold571.0_8767_23413	transcriptional regulator family protein [Musa acuminata]
Pbr032043.1	scaffold571.0_77246_84885	hypothetical protein PRUPE_ppa005204mg [Prunus persica]
Pbr032122.3	scaffold574.0_123859_134029	hypothetical protein PRUPE_ppa002514mg [Prunus persica]
Pbr032144.1	scaffold575.0_177038_186077	hypothetical protein PRUPE_ppa000433mg [Prunus persica]
Pbr032165.1	scaffold576.0_131463_131846	--
Pbr032169.1	scaffold576.0_259247_261583	hypothetical protein PRUPE_ppa020955mg [Prunus persica]
Pbr032235.1	scaffold579.0_140078_142812	hypothetical protein PRUPE_ppa022384mg [Prunus persica]
Pbr032265.1	scaffold58.0_54350_64403	Pseudo response regulator isoform 3 [Theobroma cacao]
Pbr032279.2	scaffold58.0_193694_200720	hypothetical protein PRUPE_ppa009074mg [Prunus persica]
Pbr032297.1	scaffold58.0_332076_332927	--
Pbr032403.1	scaffold580.0_137595_139666	PREDICTED: beta-galactosidase 7-like [Cucumis sativus]
Pbr032466.1	scaffold584.0_26783_29011	hypothetical protein M569_03446, partial [Genlisea aurea]
Pbr032467.1	scaffold584.0_69264_71492	hypothetical protein M569_03446, partial [Genlisea aurea]
Pbr032561.1	scaffold589.0_95392_95730	--
Pbr032564.1	scaffold589.0_146230_153131	hypothetical protein PRUPE_ppa007420mg [Prunus persica]
Pbr032697.1	scaffold591.0_104277_140656	hypothetical protein PRUPE_ppa001390mg [Prunus persica]
Pbr032820.1	scaffold595.0_236568_254490	hypothetical protein PRUPE_ppa017464mg, partial [Prunus persica]
Pbr032845.1	scaffold597.0_189976_190690	hypothetical protein VITISV_032452 [Vitis vinifera]
Pbr032921.1	scaffold6.0_275437_279892	ATP-binding cassette transporter, putative [Ricinus communis]
Pbr033011.1	scaffold6.0_1031294_1032786	hypothetical protein VITISV_024577 [Vitis vinifera]
Pbr033012.1	scaffold6.0_1032849_1033496	hypothetical protein VITISV_024577 [Vitis vinifera]
Pbr033079.1	scaffold6.0_1437928_1438194	--
Pbr033081.1	scaffold6.0_1441448_1442658	--
Pbr033272.1	scaffold605.0_14083_14379	--
Pbr033306.1	scaffold606.0_30009_37725	hypothetical protein PRUPE_ppa025334mg, partial [Prunus persica]
Pbr033318.1	scaffold606.0_197997_243034	hypothetical protein PRUPE_ppa004587mg [Prunus persica]
Pbr033390.1	scaffold61.0_279218_291550	--
Pbr033434.1	scaffold61.0_974492_985154	hypothetical protein [Malus domestica]
Pbr033435.1	scaffold61.0_985226_985492	--
Pbr033436.1	scaffold61.0_1097439_1108852	hypothetical protein PRUPE_ppa001668mg [Prunus persica]
Pbr033548.2	scaffold616.0_105122_115532	hypothetical protein PRUPE_ppa008439mg [Prunus persica]
Pbr033571.1	scaffold618.0_1916_12521	hypothetical protein PRUPE_ppa017606mg [Prunus persica]
Pbr033634.1	scaffold62.0_85852_86151	--
Pbr034022.1	scaffold630.0_1714_16804	hypothetical protein PRUPE_ppa000284mg [Prunus persica]
Pbr034033.1	scaffold630.0_188179_213864	lycopene beta-cyclase [Eriobotrya japonica]
Pbr034063.1	scaffold632.0_153204_166028	PREDICTED: uncharacterized protein LOC101299916, partial [Fragaria vesca subsp. vesca]
Pbr034105.1	scaffold634.0_8247_44998	SAP domain-containing protein isoform 2 [Theobroma cacao]
Pbr034108.1	scaffold635.0_48284_55046	hypothetical protein PRUPE_ppa024360mg [Prunus persica]
Pbr034243.1	scaffold64.0_295180_295623	--
Pbr034423.1	scaffold643.0_6052_15312	hypothetical protein PRUPE_ppa002629mg [Prunus persica]
Pbr034521.1	scaffold648.0_69801_89397	hypothetical protein PRUPE_ppa009767mg [Prunus persica]
Pbr034537.1	scaffold649.0_78154_81761	tubulin alpha-7 chain [Populus trichocarpa]
Pbr034600.1	scaffold65.0_815506_826903	hypothetical protein PRUPE_ppa018132mg [Prunus persica]
Pbr034605.1	scaffold65.0_973298_984362	hypothetical protein PRUPE_ppa018132mg [Prunus persica]
Pbr034681.1	scaffold654.0_113243_115012	putative gag-pol polyprotein [Fragaria x ananassa]
Pbr034719.1	scaffold656.0_35974_39983	hypothetical protein PRUPE_ppa003636mg [Prunus persica]
Pbr034729.1	scaffold657.0_62204_107140	NADP-dependent malic enzyme [Pyrus pyrifolia]
Pbr034738.1	scaffold657.0_209519_210157	putative protein [Arabidopsis thaliana]
Pbr034753.1	scaffold658.0_128496_128884	T4.14 [Malus x robusta]
Pbr034835.1	scaffold66.0_428727_442677	putative transposase tnp2 [Malus domestica]
Pbr034954.1	scaffold662.0_195272_241814	hypothetical protein PRUPE_ppa004192mg [Prunus persica]
Pbr035151.1	scaffold670.0_10291_12431	hypothetical protein PRUPE_ppa018268mg [Prunus persica]
Pbr035165.1	scaffold672.0_2863_9355	hypothetical protein PRUPE_ppa026844mg [Prunus persica]
Pbr035170.1	scaffold672.0_112788_113144	DNA-dependent RNA polymerase II largest subunit [Glaucocystis nostochinearum]
Pbr035249.1	scaffold677.0_191167_233666	hypothetical protein PRUPE_ppa003157mg [Prunus persica]
Pbr035253.1	scaffold678.0_52986_83123	unnamed protein product [Vitis vinifera]
Pbr035267.1	scaffold679.0_37186_40314	hypothetical protein PRUPE_ppa026690mg [Prunus persica]
Pbr035285.1	scaffold679.0_217500_218364	hypothetical protein PRUPE_ppa016126mg [Prunus persica]
Pbr035403.1	scaffold684.0_34733_46298	hypothetical protein PRUPE_ppa023264mg, partial [Prunus persica]
Pbr035433.2	scaffold686.0_45020_66754	hypothetical protein PRUPE_ppa007568mg [Prunus persica]
Pbr035528.1	scaffold69.0_176206_188766	hypothetical protein PRUPE_ppa015427mg [Prunus persica]
Pbr035657.1	scaffold694.0_75470_86941	PREDICTED: mediator of RNA polymerase II transcription subunit 34-like [Fragaria vesca subsp. vesca]
Pbr035672.1	scaffold695.0_182156_206465	--
Pbr036003.1	scaffold700.0_165584_165889	--
Pbr036100.1	scaffold707.0_152174_152917	--
Pbr036231.1	scaffold71.0_631507_636095	hypothetical protein PRUPE_ppa015113mg [Prunus persica]
Pbr036282.1	scaffold71.0_1036903_1081956	hypothetical protein PRUPE_ppa021372mg [Prunus persica]
Pbr036313.1	scaffold712.0_139805_162753	hypothetical protein PRUPE_ppa026766mg, partial [Prunus persica]
Pbr036355.1	scaffold717.0_40983_45603	hypothetical protein PRUPE_ppa008860mg [Prunus persica]
Pbr036364.1	scaffold717.0_161722_166447	hypothetical protein PRUPE_ppa004271mg [Prunus persica]
Pbr036582.1	scaffold722.0_36642_49342	hypothetical protein PRUPE_ppa011397mg [Prunus persica]
Pbr036632.1	scaffold724.0_163584_190357	hypothetical protein PRUPE_ppa003119mg [Prunus persica]
Pbr036666.1	scaffold728.0_74274_76676	hypothetical protein PRUPE_ppa013215mg [Prunus persica]
Pbr036669.1	scaffold728.0_164746_165178	--
Pbr036670.1	scaffold728.0_165283_166761	--
Pbr036701.1	scaffold73.0_65673_80997	hypothetical protein PRUPE_ppa001122mg [Prunus persica]
Pbr036713.1	scaffold73.0_257909_258773	hypothetical protein PRUPE_ppa016126mg [Prunus persica]
Pbr036716.1	scaffold73.0_681777_682067	hypothetical protein SCHCODRAFT_112725 [Schizophyllum commune H4-8]
Pbr036963.1	scaffold74.0_937059_958366	hypothetical protein PRUPE_ppa022069mg [Prunus persica]
Pbr037029.1	scaffold743.0_89636_126115	PREDICTED: beta-Amyrin Synthase 1-like [Vitis vinifera]
Pbr037047.1	scaffold744.0_183081_204869	hypothetical protein PRUPE_ppa007210mg [Prunus persica]
Pbr037057.1	scaffold746.0_54992_56229	integrase [Populus trichocarpa]
Pbr037058.1	scaffold746.0_57834_59617	PREDICTED: uncharacterized protein LOC101292944 [Fragaria vesca subsp. vesca]
Pbr037302.1	scaffold758.0_90251_101062	Kinesin-II 85 kDa subunit, putative [Ricinus communis]
Pbr037305.1	scaffold758.0_161937_167331	PREDICTED: armadillo repeat-containing kinesin-like protein 2-like [Fragaria vesca subsp. vesca]
Pbr037340.1	scaffold76.0_151938_158192	hypothetical protein PRUPE_ppa022019mg, partial [Prunus persica]
Pbr037405.1	scaffold76.0_680050_680562	--
Pbr037508.2	scaffold763.0_133872_146739	hypothetical protein PRUPE_ppa017006mg [Prunus persica]
Pbr037510.1	scaffold763.0_176526_202117	hypothetical protein PRUPE_ppa023954mg [Prunus persica]
Pbr037537.1	scaffold766.0_147207_176873	hypothetical protein PRUPE_ppa004069mg [Prunus persica]
Pbr037577.1	scaffold768.0_45600_71052	PREDICTED: glutamyl-tRNA(Gln) amidotransferase subunit A, chloroplastic/mitochondrial-like [Fragaria vesca subsp. vesca]
Pbr037604.1	scaffold77.0_6637_33570	hypothetical protein PRUPE_ppa012757mg [Prunus persica]
Pbr037663.1	scaffold770.0_16221_21959	hypothetical protein PRUPE_ppa005079mg [Prunus persica]
Pbr037666.1	scaffold770.0_176962_182700	hypothetical protein PRUPE_ppa005079mg [Prunus persica]
Pbr037712.1	scaffold775.0_64539_93536	ARF domain class transcription factor [Malus domestica]
Pbr037825.1	scaffold78.0_622890_624082	--
Pbr037881.1	scaffold780.0_50743_52395	--
Pbr037908.3	scaffold782.0_137483_179793	PREDICTED: F-box/LRR-repeat protein 13-like [Fragaria vesca subsp. vesca]
Pbr037909.1	scaffold782.0_182118_190516	hypothetical protein PRUPE_ppa012738mg [Prunus persica]
Pbr037923.1	scaffold783.0_132930_136960	hypothetical protein CORT_0F01610 [Candida orthopsilosis Co 90-125]
Pbr038011.1	scaffold79.0_444056_444613	hypothetical protein PRUPE_ppa022177mg, partial [Prunus persica]
Pbr038012.1	scaffold79.0_444635_445477	--
Pbr038013.1	scaffold79.0_445496_446021	--
Pbr038014.1	scaffold79.0_446103_446369	--
Pbr038046.1	scaffold792.0_5226_9911	--
Pbr038050.1	scaffold792.0_72572_104596	hypothetical protein PRUPE_ppa015427mg [Prunus persica]
Pbr038051.1	scaffold792.0_114911_116253	predicted protein [Populus trichocarpa]
Pbr038052.1	scaffold792.0_117358_118474	hypothetical protein VITISV_024577 [Vitis vinifera]
Pbr038136.1	scaffold796.0_115736_116005	DNA-dependent RNA polymerase II largest subunit [Glaucocystis nostochinearum]
Pbr038157.1	scaffold797.0_161366_165308	hypothetical protein PRUPE_ppa008890mg [Prunus persica]
Pbr038274.1	scaffold8.0_1183295_1203737	hypothetical protein PRUPE_ppa016220mg [Prunus persica]
Pbr038311.1	scaffold8.0_1621599_1646354	hypothetical protein PRUPE_ppa016939mg, partial [Prunus persica]
Pbr038471.1	scaffold800.0_58187_58711	hypothetical protein CaO19.11405 [Candida albicans SC5314]
Pbr038487.1	scaffold801.0_711_1475	hypothetical protein PRUPE_ppa007192mg [Prunus persica]
Pbr038512.1	scaffold802.0_47209_47582	DNA-dependent RNA polymerase II largest subunit [Glaucocystis nostochinearum]
Pbr038619.1	scaffold81.0_531771_539351	PREDICTED: uncharacterized protein LOC100789177 [Glycine max]
Pbr038702.1	scaffold811.0_100526_102846	PREDICTED: 40S ribosomal protein S10-like [Cucumis sativus]
Pbr038757.4	scaffold817.0_11495_23093	PREDICTED: chromosome transmission fidelity protein 18 homolog [Fragaria vesca subsp. vesca]
Pbr038785.1	scaffold818.0_55548_56471	DNA-directed RNA polymerase [Glycine max]
Pbr038792.1	scaffold818.0_172143_176810	hypothetical protein PRUPE_ppa022710mg [Prunus persica]
Pbr038853.1	scaffold82.0_378276_379655	--
Pbr038967.1	scaffold820.0_145092_146218	alpha-tubulin, partial [Primula vulgaris]
Pbr039038.1	scaffold826.0_155470_157327	--
Pbr039039.1	scaffold826.0_157523_157789	--
Pbr039248.1	scaffold832.0_65564_76863	hypothetical protein PRUPE_ppa001517mg [Prunus persica]
Pbr039272.1	scaffold835.0_849_58213	hypothetical protein PRUPE_ppa019938mg [Prunus persica]
Pbr039309.1	scaffold838.0_87213_105139	hypothetical protein PRUPE_ppa007816mg [Prunus persica]
Pbr039352.1	scaffold84.0_156787_180380	PREDICTED: uncharacterized protein LOC101290792 [Fragaria vesca subsp. vesca]
Pbr039396.1	scaffold84.0_744825_747005	hypothetical protein PRUPE_ppa010660mg [Prunus persica]
Pbr039449.1	scaffold842.0_22009_24025	--
Pbr039452.1	scaffold842.0_147676_149692	--
Pbr039490.2	scaffold848.0_78161_130452	hypothetical protein PRUPE_ppa000738mg [Prunus persica]
Pbr039696.1	scaffold858.0_144618_157356	hypothetical protein PRUPE_ppa007299mg [Prunus persica]
Pbr039742.1	scaffold86.0_294724_330758	PREDICTED: UPF0505 protein C16orf62 homolog [Fragaria vesca subsp. vesca]
Pbr039754.1	scaffold86.0_438778_444742	PREDICTED: condensin complex subunit 2-like [Fragaria vesca subsp. vesca]
Pbr039812.1	scaffold860.0_5689_7483	hypothetical protein PRUPE_ppa013275mg [Prunus persica]
Pbr039829.1	scaffold860.0_161552_163346	hypothetical protein PRUPE_ppa013275mg [Prunus persica]
Pbr039983.1	scaffold87.0_210330_211191	hypothetical protein PRUPE_ppa003850mg [Prunus persica]
Pbr039992.1	scaffold87.0_312825_313055	--
Pbr040011.1	scaffold87.0_430826_436708	hypothetical protein PRUPE_ppa002889mg [Prunus persica]
Pbr040217.1	scaffold88.0_517706_526903	hypothetical protein PRUPE_ppa001066mg [Prunus persica]
Pbr040233.1	scaffold88.0_694915_715677	hypothetical protein PRUPE_ppa024503mg [Prunus persica]
Pbr040234.1	scaffold88.0_724694_734088	hypothetical protein PRUPE_ppa001727mg [Prunus persica]
Pbr040341.1	scaffold885.0_59657_64219	hypothetical protein PRUPE_ppa008243mg [Prunus persica]
Pbr040451.1	scaffold89.0_677894_684539	hypothetical protein PRUPE_ppa021144mg, partial [Prunus persica]
Pbr040465.1	scaffold89.0_818922_820326	hypothetical protein VITISV_024577 [Vitis vinifera]
Pbr040523.1	scaffold892.0_95531_97978	PREDICTED: uncharacterized protein LOC101296761 [Fragaria vesca subsp. vesca]
Pbr040552.1	scaffold897.0_34412_37729	RecName: Full=Profilin-1; AltName: Full=GD4-1; AltName: Full=Pollen allergen Mal d 4.0301; AltName: Allergen=Mal d 4.0301
Pbr040575.1	scaffold898.0_127157_127480	--
Pbr040643.1	scaffold9.0_835412_839455	hypothetical protein PRUPE_ppa009133mg [Prunus persica]
Pbr040651.1	scaffold9.0_921380_924194	PREDICTED: homeobox-leucine zipper protein HDG11-like [Fragaria vesca subsp. vesca]
Pbr040750.1	scaffold90.0_426014_427408	PREDICTED: uncharacterized mitochondrial protein AtMg00810-like [Fragaria vesca subsp. vesca]
Pbr040833.1	scaffold902.0_30332_33546	unnamed protein product [Vitis vinifera]
Pbr040846.1	scaffold903.0_91742_114340	hypothetical protein PRUPE_ppa003721mg [Prunus persica]
Pbr040851.1	scaffold904.0_28149_69415	hypothetical protein PRUPE_ppa016585mg [Prunus persica]
Pbr040858.1	scaffold905.0_16436_16924	--
Pbr040870.1	scaffold908.0_56714_62158	PREDICTED: RING-H2 finger protein ATL22-like [Fragaria vesca subsp. vesca]
Pbr040929.1	scaffold913.0_58318_96509	PREDICTED: transcription factor EMB1444-like [Fragaria vesca subsp. vesca]
Pbr040945.1	scaffold914.0_98794_157072	hypothetical protein PRUPE_ppa004398mg [Prunus persica]
Pbr041057.1	scaffold92.0_319322_326363	hypothetical protein PRUPE_ppa006276mg [Prunus persica]
Pbr041070.1	scaffold92.0_457934_469451	PREDICTED: G-type lectin S-receptor-like serine/threonine-protein kinase At4g27290-like [Fragaria vesca subsp. vesca]
Pbr041076.1	scaffold92.0_525001_527649	hypothetical protein PRUPE_ppa026843mg [Prunus persica]
Pbr041128.1	scaffold921.0_37239_38813	hypothetical protein VITISV_015109 [Vitis vinifera]
Pbr041163.1	scaffold924.0_61060_94873	hypothetical protein PRUPE_ppa023767mg [Prunus persica]
Pbr041179.1	scaffold925.0_113751_116860	hypothetical protein PRUPE_ppa004274mg [Prunus persica]
Pbr041370.1	scaffold935.0_43187_49223	hypothetical protein PRUPE_ppa003012mg [Prunus persica]
Pbr041393.2	scaffold937.0_71818_75014	Flower, cultured cell, putative [Theobroma cacao]
Pbr041407.1	scaffold938.0_141276_147301	hypothetical protein PRUPE_ppa003305mg [Prunus persica]
Pbr041411.1	scaffold939.0_97183_98078	hypothetical protein PRUPE_ppa018678mg [Prunus persica]
Pbr041459.1	scaffold94.0_333552_344351	PREDICTED: uncharacterized protein LOC101301434 [Fragaria vesca subsp. vesca]
Pbr041565.1	scaffold941.0_2270_6196	hypothetical protein PRUPE_ppa009849mg [Prunus persica]
Pbr041571.1	scaffold941.0_145384_149310	hypothetical protein PRUPE_ppa009849mg [Prunus persica]
Pbr041676.1	scaffold95.0_188005_198389	hypothetical protein PRUPE_ppa009888mg [Prunus persica]
Pbr041729.1	scaffold95.0_636557_643940	hypothetical protein PRUPE_ppa026521mg [Prunus persica]
Pbr041737.2	scaffold95.0_724632_734296	hypothetical protein PRUPE_ppa006469mg [Prunus persica]
Pbr041763.1	scaffold95.0_906873_910120	hypothetical protein PRUPE_ppa008922mg [Prunus persica]
Pbr041893.1	scaffold96.0_397803_408798	hypothetical protein PRUPE_ppa005322mg [Prunus persica]
Pbr041903.2	scaffold96.0_555762_573800	hypothetical protein PRUPE_ppa002514mg [Prunus persica]
Pbr041951.1	scaffold963.0_11120_19198	hypothetical protein PRUPE_ppa009030mg [Prunus persica]
Pbr041956.1	scaffold963.0_125751_131377	hypothetical protein PRUPE_ppa009030mg [Prunus persica]
Pbr042002.1	scaffold968.0_106638_107560	--
Pbr042098.1	scaffold97.0_592526_596342	hypothetical protein PRUPE_ppa003723mg [Prunus persica]
Pbr042169.1	scaffold972.0_8773_21469	hypothetical protein PRUPE_ppa011601mg [Prunus persica]
Pbr042480.1	scaffold985.0_55952_56218	--
Pbr042481.1	scaffold985.0_56465_56826	--
Pbr042482.1	scaffold985.0_56845_103166	hypothetical protein PRUPE_ppa022177mg, partial [Prunus persica]
Pbr042485.2	scaffold986.0_39107_69707	PREDICTED: pentatricopeptide repeat-containing protein At5g39710-like [Fragaria vesca subsp. vesca]
Pbr042492.1	scaffold987.0_44940_46662	hypothetical protein PRUPE_ppa022106mg [Prunus persica]
Pbr042502.1	scaffold988.0_121654_125536	hypothetical protein PRUPE_ppa012146mg [Prunus persica]
Pbr042520.1	scaffold99.0_268705_283070	hypothetical protein PRUPE_ppa000461mg [Prunus persica]
Pbr042523.1	scaffold99.0_335726_349300	hypothetical protein PRUPE_ppa007534mg [Prunus persica]
Pbr042529.1	scaffold99.0_515362_528984	Retrotransposon gag protein [Asparagus officinalis]
Pbr042619.1	scaffold996.0_47739_100484	hypothetical protein PRUPE_ppa018308mg [Prunus persica]
Pbr042657.1	scaffold1090.0_50447_61150	hypothetical protein PRUPE_ppa011800mg [Prunus persica]
Pbr042664.1	scaffold114.0_775065_777971	hypothetical protein PRUPE_ppa007996mg [Prunus persica]
Pbr042716.1	scaffold209.0_136758_137508	hypothetical protein PRUPE_ppb021461mg [Prunus persica]
Pbr042742.1	scaffold26.0_574461_594172	hypothetical protein PRUPE_ppa016427mg [Prunus persica]
Pbr042745.1	scaffold27.0_655038_657640	hypothetical protein PRUPE_ppa011034mg [Prunus persica]
Pbr042747.1	scaffold290.0_452977_469133	--
Pbr042790.1	scaffold382.0_395081_419338	predicted protein [Populus trichocarpa]
Pbr042809.1	scaffold43.0_540279_547900	hypothetical protein PRUPE_ppa008814mg [Prunus persica]
Pbr042885.1	scaffold696.0_165690_196221	PREDICTED: pentatricopeptide repeat-containing protein At5g01110-like [Fragaria vesca subsp. vesca]
Pbr042905.1	scaffold84.0_827176_828581	Reverse transcriptase (RNA-dependent DNA pol [Malus domestica]
