# Supplementary material for: Isolation and characterization of putative functional long terminal repeat retrotransposons in the Pyrus genome
Source: Mob DNA. 2016 Jan 15;7:1. doi: 10.1186/s13100-016-0058-8 (PMC4715297; doi:10.1186/s13100-016-0058-8)
Supplement: Additional file 8: Table S4. — Primers used in this study. (XLSX 10 kb) [file 13100_2016_58_MOESM8_ESM.xlsx]

## Sheet: Sheet1
Table S4. Primer used in this study
primer name	Sequence
SYBR-Family I_LTR-F	CAAGCATTGTATATCATCCA
SYBR-Family I_LTR-R	GTTGAATAAGAAGAGTATCCA
SYBR-Family I_inner-F	CAGTAACACCTACAGATTCC
SYBR-Family I_inner-R	ATCAAGTCATCCACATACAC
SYBR-Family II_LTR-F	TCATTGCTCCTTCATTATTC
SYBR-Family II_LTR-R	CACTGCTGTATTCCTACTA
SYBR-Family II_inner-F	AGATAGAGGTGGAGAGTA
SYBR-Family II_inner-R	GGTAGCAGTAAGTTGATG
SYBR-Family III_LTR-F	GAATTGTAATGTCAGAGGAT
SYBR-Family III_LTR-R	AAGGCAGAGGAATAGATG
SYBR-Family III_inner-F	GGAATTGATTATGAGGAGAC
SYBR-Family III_inner-R	TAGATACGCAGTGATGAC
SYBR-Family IV_LTR-F	TGTTGAATTGTAATCTTGTC
SYBR-Family IV_LTR-R	TTGTATGTTGGTGGAATC
SYBR-Family IV_inner-F	AAGGTTCGTCTTCAAGTATT
SYBR-Family IV_inner-R	AGCGTAGTATCTTCTCCATA
SYBR-Family V_LTR-F	ATTTCTTTCCCTTTCCTTT
SYBR-Family V_LTR-R	GAACTGCGGTAGTATTAG
SYBR-Family V_inner-F	TTGATAATTGTTGTGAGGAAGAAG
SYBR-Family V_inner-R	GGAGGTGGAGGTGTAGAT
